# Supplementary material for: A genetic basis for the variation in the vulnerability of cancer to DNA damage
Source: Nat Commun. 2016 Apr 25;7:11428. doi: 10.1038/ncomms11428 (PMC4848553; doi:10.1038/ncomms11428)
Supplement: Supplementary Data 1 — CCLE cell lines profiled and radiation sensitivity data [file ncomms11428-s2.xlsx]

## Sheet: Supplementary Data 1
Supplementary Data 1: CCLE cell lines profiled and radiation sensitivity data
Master_ccl_id	Cell Line	Site	Histology	Subhistology	Culture_media	Snp_fp_status	AUC
3	5637	urinary_tract	carcinoma	NS	RPMI001	SNP-matched-reference	2.473
7	22RV1	prostate	carcinoma	NS	RPMI001	SNP-matched-reference	2.142
10	42MGBA	central_nervous_system	glioma	astrocytoma_Grade_IV	RPMIMEM001	SNP-matched-reference	3.38
15	647V	urinary_tract	carcinoma	transitional_cell_carcinoma	DMEM011	SNP-matched-reference	3.374
16	769P	kidney	carcinoma	clear_cell_renal_cell_carcinoma	RPMI001	SNP-matched-reference	3.123
19	786O	kidney	carcinoma	clear_cell_renal_cell_carcinoma	RPMI001	SNP-matched-reference	3.779
21	8505C	thyroid	carcinoma	anaplastic_carcinoma	EMEM001	SNP-matched-reference	3.471
22	8MGBA	central_nervous_system	glioma	astrocytoma_Grade_IV	EMEM005	SNP-matched-reference	2.625
23	A101D	skin	malignant_melanoma	NS	DMEM001	SNP-matched-reference	4.677
25	A172	central_nervous_system	glioma	astrocytoma_Grade_IV	DMEM001	SNP-matched-reference	2.751
26	A204	soft_tissue	rhabdoid_tumour	NS	MCCOYS5A001	SNP-matched-reference	1.955
27	A2058	skin	malignant_melanoma	NS	DMEM001	SNP-matched-reference	2.819
28	A253	salivary_gland	carcinoma	mucoepidermoid_carcinoma	MCCOYS5A001	SNP-matched-reference	1.367
29	A2780	ovary	carcinoma	adenocarcinoma	RPMI001	SNP-matched-reference	0.943
33	A498	kidney	carcinoma	renal_cell_carcinoma	EMEM001	SNP-matched-reference	2.682
37	A673	bone	Ewings_sarcoma-peripheral_primitive_neuroectodermal_tumour	NS	DMEM001	SNP-matched-reference	1.388
41	ACCMESO1	pleura	mesothelioma	NS	RPMI001	SNP-matched-reference	3.238
43	ACHN	kidney	carcinoma	renal_cell_carcinoma	EMEM001	SNP-matched-reference	0.985
44	AGS	stomach	carcinoma	adenocarcinoma	F12K001	SNP-matched-reference	1.262
47	AM38	central_nervous_system	glioma	astrocytoma_Grade_IV	DMEM011	SNP-matched-reference	5.299
50	AN3CA	endometrium	carcinoma	adenocarcinoma	EMEM001	SNP-matched-reference	2.527
52	ASPC1	pancreas	carcinoma	ductal_carcinoma	RPMI001	SNP-matched-reference	3.047
53	AU565	breast	carcinoma	NS	DMEM001	SNP-matched-reference	3.775
55	BC3C	urinary_tract	carcinoma	transitional_cell_carcinoma	MCCOYS5A001	SNP-matched-reference	3.362
57	BCPAP	thyroid	carcinoma	papillary_carcinoma	RPMI001	SNP-matched-reference	2.954
59	BECKER	central_nervous_system	glioma	astrocytoma_Grade_IV	EMEM001	SNP-matched-reference	3.229
64	BHT101	thyroid	carcinoma	anaplastic_carcinoma	DMEM006	SNP-matched-reference	1.555
66	BICR16	upper_aerodigestive_tract	carcinoma	squamous_cell_carcinoma	DMEM013	SNP-matched-reference	3.476
67	BICR18	upper_aerodigestive_tract	carcinoma	squamous_cell_carcinoma	DMEM013	SNP-matched-reference	3.679
68	BICR22	upper_aerodigestive_tract	carcinoma	squamous_cell_carcinoma	DMEM013	SNP-matched-reference	1.31
69	BICR31	upper_aerodigestive_tract	carcinoma	squamous_cell_carcinoma	DMEM013	SNP-matched-reference	3.589
70	BICR56	upper_aerodigestive_tract	carcinoma	squamous_cell_carcinoma	DMEM013	SNP-matched-reference	3.431
71	BICR6	upper_aerodigestive_tract	carcinoma	squamous_cell_carcinoma	DMEM005	SNP-matched-reference	1.713
90	BT20	breast	carcinoma	ductal_carcinoma	EMEM001	SNP-matched-reference	3.487
97	BT474	breast	carcinoma	ductal_carcinoma	DMEM006	SNP-matched-reference	5.317
99	BT549	breast	carcinoma	ductal_carcinoma	RPMI001	SNP-matched-reference	3.05
101	BXPC3	pancreas	carcinoma	ductal_carcinoma	RPMI001	SNP-matched-reference	2.262
102	C2BBE1	large_intestine	carcinoma	adenocarcinoma	DMEM003	SNP-matched-reference	2.974
103	C32	skin	malignant_melanoma	NS	EMEM001	SNP-matched-reference	4.392
109	CAKI1	kidney	carcinoma	clear_cell_renal_cell_carcinoma	MCCOYS5A001	SNP-matched-reference	3.365
110	CAKI2	kidney	carcinoma	clear_cell_renal_cell_carcinoma	MCCOYS5A001	SNP-matched-reference	4.935
112	CAL12T	lung	carcinoma	non_small_cell_carcinoma	DMEM001	SNP-matched-reference	2.869
113	CAL148	breast	carcinoma	ductal_carcinoma	DMEM006	SNP-matched-reference	1.012
117	CAL51	breast	carcinoma	NS	DMEM006	SNP-matched-reference	2.646
118	CAL54	kidney	carcinoma	renal_cell_carcinoma	DMEM011	SNP-matched-reference	2.746
120	CAL78	bone	chondrosarcoma	dedifferentiated	RPMI003	SNP-matched-reference	3.7
122	CALU1	lung	carcinoma	squamous_cell_carcinoma	MCCOYS5A001	SNP-matched-reference	3.953
123	CALU3	lung	carcinoma	adenocarcinoma	EMEM001	SNP-matched-reference	1.775
125	CAMA1	breast	carcinoma	NS	EMEM001	SNP-matched-reference	3.945
126	CAOV3	ovary	carcinoma	adenocarcinoma	DMEM001	SNP-matched-reference	2.241
128	CAPAN1	pancreas	carcinoma	ductal_carcinoma	IMDM003	SNP-matched-reference	3.557
129	CAPAN2	pancreas	carcinoma	ductal_carcinoma	MCCOYS5A001	SNP-matched-reference	1.612
131	CCFSTTG1	central_nervous_system	glioma	astrocytoma	RPMI001	SNP-matched-reference	4.717
138	CFPAC1	pancreas	carcinoma	ductal_carcinoma	DMEM001	SNP-matched-reference	2.848
139	CGTHW1	thyroid	carcinoma	follicular_carcinoma	RPMI001	SNP-matched-reference	2.916
141	CHAGOK1	lung	carcinoma	NS	RPMI007	SNP-matched-reference	3.384
144	CHP212	autonomic_ganglia	neuroblastoma	NS	EMEM001	SNP-not-tested	1.833
146	CJM	skin	malignant_melanoma	NS	HAMSF10001	SNP-matched-reference	3.267
147	CL11	large_intestine	carcinoma	adenocarcinoma	DMEMF12006	SNP-matched-reference	2.588
149	CL34	large_intestine	carcinoma	adenocarcinoma	DMEM006	SNP-matched-reference	3.355
157	COLO320	large_intestine	carcinoma	adenocarcinoma	RPMI001	SNP-matched-reference	1.901
158	COLO668	lung	carcinoma	small_cell_carcinoma	RPMI007	SNP-matched-reference	1.548
160	COLO678	large_intestine	carcinoma	adenocarcinoma	RPMI001	SNP-matched-reference	3.679
161	COLO679	skin	malignant_melanoma	NS	RPMI001	SNP-not-tested	4.315
162	COLO680N	oesophagus	carcinoma	squamous_cell_carcinoma	RPMI001	SNP-matched-reference	3.185
164	COLO699	lung	carcinoma	adenocarcinoma	RPMI001	SNP-unconfirmed	2.803
168	COLO783	skin	malignant_melanoma	NS	RPMI001	SNP-not-tested	2.497
170	COLO800	skin	malignant_melanoma	NS	RPMI001	SNP-matched-reference	3.133
172	COLO829	skin	malignant_melanoma	NS	RPMI001	SNP-matched-reference	3.488
174	CORL105	lung	carcinoma	adenocarcinoma	RPMI007	SNP-matched-reference	3.495
184	COV318	ovary	carcinoma	NS	DMEM005	SNP-not-tested	2.274
185	COV362	ovary	carcinoma	NS	DMEM005	SNP-matched-reference	3.821
186	COV434	ovary	sex_cord-stromal_tumour	granulosa_cell_tumour	DMEM005	SNP-matched-reference	1.843
188	COV644	ovary	carcinoma	NS	DMEM005	SNP-matched-reference	5.105
190	CW2	large_intestine	carcinoma	NS	RPMI001	SNP-matched-reference	1.506
193	D283MED	central_nervous_system	primitive_neuroectodermal_tumour-medulloblastoma	NS	EMEM001	SNP-matched-reference	1.42
201	DANG	pancreas	carcinoma	NS	RPMI001	SNP-matched-reference	4.035
202	DAOY	central_nervous_system	primitive_neuroectodermal_tumour-medulloblastoma	NS	EMEM001	SNP-matched-reference	2.274
205	DBTRG05MG	central_nervous_system	glioma	astrocytoma_Grade_IV	RPMI001	SNP-matched-reference	1.968
208	DETROIT562	upper_aerodigestive_tract	carcinoma	NS	EMEM001	SNP-matched-reference	2.477
211	DKMG	central_nervous_system	glioma	astrocytoma_Grade_IV	RPMI001	SNP-matched-reference	3.123
212	DLD1	large_intestine	carcinoma	adenocarcinoma	RPMI001	SNP-matched-reference	2.355
214	DM3	pleura	mesothelioma	NS	NCTC-109	SNP-not-tested	1.777
215	DMS114	lung	carcinoma	small_cell_carcinoma	WAYMOUTH002	SNP-matched-reference	2.86
219	DMS53	lung	carcinoma	small_cell_carcinoma	WAYMOUTH002	SNP-matched-reference	3.416
225	DU145	prostate	carcinoma	NS	EMEM001	SNP-matched-reference	3.319
230	EBC1	lung	carcinoma	squamous_cell_carcinoma	MEM001	SNP-matched-reference	3.327
232	ECC12	stomach	carcinoma	small_cell_adenocarcinoma	RPMI001	SNP-unconfirmed	2.448
233	ECGI10	oesophagus	carcinoma	NS	HAMSF12001	SNP-matched-reference	2.582
234	EFE184	endometrium	carcinoma	NS	RPMI001	SNP-matched-reference	4.849
236	EFM192A	breast	carcinoma	NS	RPMI003	SNP-matched-reference	5.352
237	EFO21	ovary	carcinoma	serous_carcinoma	RPMI010	SNP-matched-reference	3.391
238	EFO27	ovary	carcinoma	mucinous_carcinoma	RPMI010	SNP-matched-reference	1.706
241	EKVX	lung	carcinoma	adenocarcinoma	RPMI005	SNP-matched-reference	6.211
246	EPLC272H	lung	carcinoma	squamous_cell_carcinoma	RPMI003	SNP-matched-reference	3.941
247	ES2	ovary	carcinoma	clear_cell_carcinoma	RPMI001	SNP-matched-reference	3.305
248	ESS1	endometrium	carcinoma	carcinosarcoma-malignant_mesodermal_mixed_tumour	RPMI003	SNP-matched-reference	2.357
255	FADU	upper_aerodigestive_tract	carcinoma	squamous_cell_carcinoma	EMEM001	SNP-matched-reference	3.757
257	FTC133	thyroid	carcinoma	follicular_carcinoma	DMEMF12001	SNP-matched-reference	2.782
258	FTC238	thyroid	carcinoma	follicular_carcinoma	DMEMF12003	SNP-matched-reference	5.626
261	FUOV1	ovary	carcinoma	serous_carcinoma	DMEMF12006	SNP-matched-reference	3.5
262	G292CLONEA141B1	bone	osteosarcoma	NS	MCCOYS5A002	SNP-matched-reference	2.187
264	G401	soft_tissue	rhabdoid_tumour	NS	MCCOYS5A001	SNP-matched-reference	1.207
265	G402	soft_tissue	rhabdoid_tumour	NS	MCCOYS5A001	SNP-matched-reference	0.806
268	GAMG	central_nervous_system	glioma	NS	DMEM001	SNP-matched-reference	5.242
269	GB1	central_nervous_system	glioma	astrocytoma_Grade_IV	EMEM001	SNP-matched-reference	1.787
271	GCT	soft_tissue	malignant_fibrous_histiocytoma-pleomorphic_sarcoma	NS	MCCOYS5A001	SNP-matched-reference	2.099
274	GI1	central_nervous_system	glioma	gliosarcoma	DMEM001	SNP-matched-reference	2.392
280	GMS10	central_nervous_system	glioma	astrocytoma_Grade_IV	MEM001	SNP-matched-reference	3.995
281	GOS3	central_nervous_system	glioma	astrocytoma	DMEM001	SNP-matched-reference	4.13
282	GP2D	large_intestine	carcinoma	adenocarcinoma	DMEMF12001	SNP-matched-reference	1.937
291	H4	central_nervous_system	glioma	NS	EMEM001	SNP-not-tested	3.162
293	HARA	lung	carcinoma	squamous_cell_carcinoma	RPMI001	SNP-matched-reference	3.52
296	HCC1171	lung	carcinoma	non_small_cell_carcinoma	RPMI001	SNP-matched-reference	3.124
298	HCC1195	lung	carcinoma	mixed_adenosquamous_carcinoma	RPMI001	SNP-unconfirmed	2.281
301	HCC1419	breast	carcinoma	ductal_carcinoma	RPMI001	SNP-matched-reference	6.188
302	HCC1428	breast	carcinoma	NS	RPMI001	SNP-matched-reference	2.87
303	HCC1438	lung	carcinoma	large_cell_carcinoma	RPMI001	SNP-unconfirmed	3.907
304	HCC15	lung	carcinoma	squamous_cell_carcinoma	RPMI001	SNP-matched-reference	2.06
306	HCC1569	breast	carcinoma	metaplastic_carcinoma	RPMI001	SNP-not-tested	3.265
307	HCC1588	lung	carcinoma	squamous_cell_carcinoma	RPMI001	SNP-matched-reference	2.852
309	HCC1806	breast	carcinoma	ductal_carcinoma	RPMI001	SNP-matched-reference	3.776
310	HCC1833	lung	carcinoma	adenocarcinoma	RPMI001	SNP-unconfirmed	3.868
313	HCC1937	breast	carcinoma	ductal_carcinoma	RPMI001	SNP-unconfirmed	4.695
314	HCC1954	breast	carcinoma	ductal_carcinoma	RPMI001	SNP-matched-reference	2.573
315	HCC202	breast	carcinoma	ductal_carcinoma	RPMI001	SNP-matched-reference	4.839
316	HCC2108	lung	carcinoma	adenocarcinoma	RPMI001	SNP-unconfirmed	2.353
319	HCC2279	lung	carcinoma	adenocarcinoma	RPMI001	SNP-matched-reference	2.896
324	HCC2935	lung	carcinoma	non_small_cell_carcinoma	RPMI001	SNP-matched-reference	4.019
328	HCC366	lung	carcinoma	mixed_adenosquamous_carcinoma	RPMI001	SNP-not-tested	2.223
330	HCC38	breast	carcinoma	ductal_carcinoma	RPMI001	SNP-matched-reference	2.675
331	HCC4006	lung	carcinoma	adenocarcinoma	RPMI001	SNP-matched-reference	2.876
332	HCC44	lung	carcinoma	adenocarcinoma	RPMI001	SNP-matched-reference	4.408
337	HCC56	large_intestine	carcinoma	adenocarcinoma	RPMI001	SNP-matched-reference	3.107
339	HCC78	lung	carcinoma	adenocarcinoma	RPMI001	SNP-matched-reference	1.856
340	HCC827	lung	carcinoma	adenocarcinoma	RPMI001	SNP-matched-reference	2.624
342	HCC95	lung	carcinoma	squamous_cell_carcinoma	RPMI001	SNP-matched-reference	4.276
345	HCT15	large_intestine	carcinoma	adenocarcinoma	RPMI001	SNP-matched-reference	0.851
350	HEC108	endometrium	carcinoma	adenocarcinoma	EMEM002	SNP-not-tested	2.785
351	HEC151	endometrium	carcinoma	adenocarcinoma	EMEM002	SNP-matched-reference	1.444
352	HEC1A	endometrium	carcinoma	adenocarcinoma	MCCOYS5A001	SNP-matched-reference	2.545
353	HEC1B	endometrium	carcinoma	adenocarcinoma	EMEM001	SNP-matched-reference	2.876
354	HEC251	endometrium	carcinoma	adenocarcinoma	EMEM002	SNP-matched-reference	1.033
355	HEC265	endometrium	carcinoma	adenocarcinoma	EMEM002	SNP-not-tested	1.658
356	HEC50B	endometrium	carcinoma	adenocarcinoma	EMEM002	SNP-matched-reference	1.718
357	HEC59	endometrium	carcinoma	adenocarcinoma	EMEM002	SNP-unconfirmed	2.802
358	HEC6	endometrium	carcinoma	adenocarcinoma	EMEM002	SNP-matched-reference	1.904
365	HEP3B217	liver	carcinoma	hepatocellular_carcinoma	EMEM001	SNP-matched-reference	3.097
366	HEPG2	liver	carcinoma	hepatocellular_carcinoma	DMEM001	SNP-matched-reference	5.215
367	HEYA8	ovary	carcinoma	NS	EMEM003	SNP-not-tested	0.745
374	HLF	liver	carcinoma	hepatocellular_carcinoma	DMEM009	SNP-matched-reference	1.934
376	HMC18	breast	carcinoma	NS	RPMI001	SNP-matched-reference	0.755
377	HMCB	skin	malignant_melanoma	NS	EMEM003	SNP-matched-reference	3.424
381	HOP62	lung	carcinoma	adenocarcinoma	RPMI005	SNP-matched-reference	1.777
382	HOP92	lung	carcinoma	large_cell_carcinoma	RPMI005	SNP-matched-reference	3.613
383	HOS	bone	osteosarcoma	NS	EMEM001	SNP-matched-reference	2.542
385	HPAFII	pancreas	carcinoma	ductal_carcinoma	EMEM001	SNP-matched-reference	3.367
395	HS294T	skin	malignant_melanoma	NS	DMEM001	SNP-matched-reference	1.744
409	HS683	central_nervous_system	glioma	NS	DMEM001	SNP-matched-reference	5.615
414	HS729	soft_tissue	rhabdomyosarcoma	NS	DMEM001	SNP-matched-reference	2.936
418	HS746T	stomach	carcinoma	NS	DMEM001	SNP-matched-reference	4.457
421	HS766T	pancreas	carcinoma	ductal_carcinoma	DMEM001	SNP-matched-reference	5.091
422	HS819T	bone	chondrosarcoma	NS	DMEM001	SNP-matched-reference	2.581
426	HS839T	skin	malignant_melanoma	NS	DMEM001	SNP-matched-reference	4.11
432	HS888T	bone	osteosarcoma	NS	DMEM002	SNP-not-tested	3.914
434	HS895T	skin	malignant_melanoma	NS	DMEM001	SNP-matched-reference	3.225
436	HS934T	skin	malignant_melanoma	NS	DMEM001	SNP-matched-reference	2.658
440	HS944T	skin	malignant_melanoma	NS	RPMI001	SNP-matched-reference	2.127
441	HSC2	upper_aerodigestive_tract	carcinoma	squamous_cell_carcinoma	EMEM001	SNP-matched-reference	4.907
442	HSC3	upper_aerodigestive_tract	carcinoma	squamous_cell_carcinoma	EMEM001	SNP-matched-reference	1.827
443	HSC4	upper_aerodigestive_tract	carcinoma	squamous_cell_carcinoma	EMEM001	SNP-matched-reference	4.239
447	HT115	large_intestine	carcinoma	NS	DMEM005	SNP-matched-reference	2.597
448	HT1197	urinary_tract	carcinoma	NS	EMEM003	SNP-matched-reference	4.449
449	HT1376	urinary_tract	carcinoma	transitional_cell_carcinoma	EMEM003	SNP-matched-reference	5.228
450	HT144	skin	malignant_melanoma	NS	MCCOYS5A001	SNP-matched-reference	1.276
451	HT29	large_intestine	carcinoma	adenocarcinoma	MCCOYS5A001	SNP-matched-reference	5.483
452	HT55	large_intestine	carcinoma	adenocarcinoma	EMEM003	SNP-matched-reference	2.812
457	HUH1	liver	carcinoma	hepatocellular_carcinoma	DMEM001	SNP-matched-reference	5.052
458	HUH28	biliary_tract	carcinoma	NS	RPMI001	SNP-matched-reference	3.883
462	HUPT3	pancreas	carcinoma	NS	MEM001	SNP-matched-reference	3.226
463	HUPT4	pancreas	carcinoma	NS	MEM001	SNP-not-tested	3.118
469	IALM	lung	carcinoma	large_cell_carcinoma	HAMSF10001	SNP-not-tested	3.106
470	IGR1	skin	malignant_melanoma	NS	DMEM001	SNP-matched-reference	3.866
471	IGR37	skin	malignant_melanoma	NS	DMEM011	SNP-not-tested	5.059
472	IGR39	skin	malignant_melanoma	NS	DMEM011	SNP-matched-reference	4.398
473	IGROV1	ovary	carcinoma	adenocarcinoma	RPMI001	SNP-matched-reference	2.205
474	IM95	stomach	carcinoma	intestinal_adenocarcinoma	DMEM001	SNP-matched-reference	2.661
475	IMR32	autonomic_ganglia	neuroblastoma	NS	EMEM001	SNP-matched-reference	0.634
478	IPC298	skin	malignant_melanoma	NS	RPMI001	SNP-matched-reference	3.118
479	IshikawaHeraklio02ER	endometrium	carcinoma	adenocarcinoma	MEM002	SNP-not-tested	1.324
480	ISTMES1	pleura	mesothelioma	NS	DMEM012	SNP-matched-reference	2.936
482	J82	urinary_tract	carcinoma	transitional_cell_carcinoma	EMEM001	SNP-matched-reference	3.198
486	JHH1	liver	carcinoma	hepatocellular_carcinoma	WILLIAMSE001	SNP-matched-reference	4.352
487	JHH2	liver	carcinoma	hepatocellular_carcinoma	EMEM001	SNP-matched-reference	4.734
488	JHH4	liver	carcinoma	hepatocellular_carcinoma	EMEM001	SNP-matched-reference	3.035
489	JHH5	liver	carcinoma	hepatocellular_carcinoma	WILLIAMSE001	SNP-matched-reference	2.165
490	JHH6	liver	carcinoma	hepatocellular_carcinoma	WILLIAMSE001	SNP-matched-reference	3.382
492	JHOC5	ovary	carcinoma	clear_cell_carcinoma	DMEMF12004	SNP-matched-reference	1.724
493	JHOM1	ovary	carcinoma	adenocarcinoma	DMEMF12004	SNP-matched-reference	4.715
495	JHOS2	ovary	carcinoma	adenocarcinoma	DMEMF12003	SNP-matched-reference	3.243
497	JHUEM1	endometrium	carcinoma	adenocarcinoma	DMEMF12003	SNP-matched-reference	1.501
498	JHUEM2	endometrium	carcinoma	adenocarcinoma	DMEMF12004	SNP-matched-reference	1.178
499	JHUEM3	endometrium	carcinoma	adenocarcinoma	DMEMF12004	SNP-matched-reference	4.403
504	JL1	pleura	mesothelioma	NS	DMEM005	SNP-matched-reference	5.244
506	JMSU1	urinary_tract	carcinoma	NS	RPMI001	SNP-matched-reference	2.792
512	K029AX	skin	malignant_melanoma	NS	RPMI001	SNP-matched-reference	3.823
514	KALS1	central_nervous_system	glioma	NS	RPMI003	SNP-matched-reference	3.997
522	KATOIII	stomach	carcinoma	adenocarcinoma	IMDM003	SNP-matched-reference	2.741
526	KE39	stomach	carcinoma	NS	RPMI001	SNP-matched-reference	4.164
534	KLE	endometrium	carcinoma	adenocarcinoma	DMEMF12003	SNP-not-tested	2.722
537	KMBC2	urinary_tract	carcinoma	NS	HAMSF12002	SNP-not-tested	4.126
540	KMRC1	kidney	carcinoma	clear_cell_renal_cell_carcinoma	DMEM001	SNP-matched-reference	4.43
541	KMRC2	kidney	carcinoma	clear_cell_renal_cell_carcinoma	DMEM001	SNP-matched-reference	2.781
543	KMRC3	kidney	carcinoma	clear_cell_renal_cell_carcinoma	DMEM001	SNP-matched-reference	2.902
556	KNS42	central_nervous_system	glioma	NS	MEM001	SNP-matched-reference	3.91
557	KNS60	central_nervous_system	glioma	astrocytoma_Grade_IV	DMEM009	SNP-matched-reference	3.346
558	KNS62	lung	carcinoma	squamous_cell_carcinoma	EMEM005	SNP-matched-reference	3.631
559	KNS81	central_nervous_system	glioma	astrocytoma_Grade_IV	DMEM009	SNP-matched-reference	3.803
566	KP2	pancreas	carcinoma	NS	RPMI001	SNP-matched-reference	2.248
567	KP3	pancreas	carcinoma	ductal_carcinoma	RPMI001	SNP-matched-reference	3.673
571	KPNSI9S	autonomic_ganglia	neuroblastoma	NS	RPMI001	SNP-not-tested	1.477
575	KU1919	urinary_tract	carcinoma	transitional_cell_carcinoma	RPMI001	SNP-matched-reference	3.503
577	KURAMOCHI	ovary	carcinoma	undifferentiated_carcinoma	RPMI001	SNP-matched-reference	4.856
578	KYM1	soft_tissue	rhabdomyosarcoma	NS	DMEMF12003	SNP-matched-reference	2.223
580	KYSE140	oesophagus	carcinoma	squamous_cell_carcinoma	RPMI001	SNP-matched-reference	3.383
581	KYSE150	oesophagus	carcinoma	squamous_cell_carcinoma	RPMIF12001	SNP-matched-reference	3.073
582	KYSE180	oesophagus	carcinoma	squamous_cell_carcinoma	RPMI001	SNP-matched-reference	3.62
584	KYSE30	oesophagus	carcinoma	squamous_cell_carcinoma	RPMIF12001	SNP-matched-reference	1.491
585	KYSE410	oesophagus	carcinoma	squamous_cell_carcinoma	RPMI001	SNP-matched-reference	4.652
586	KYSE450	oesophagus	carcinoma	squamous_cell_carcinoma	RPMIF12001	SNP-matched-reference	4.678
587	KYSE510	oesophagus	carcinoma	squamous_cell_carcinoma	RPMI001	SNP-matched-reference	5.059
588	KYSE520	oesophagus	carcinoma	squamous_cell_carcinoma	RPMI001	SNP-matched-reference	3.539
589	KYSE70	oesophagus	carcinoma	squamous_cell_carcinoma	RPMI001	SNP-matched-reference	3.904
591	L33	pancreas	carcinoma	NS	RPMI001	SNP-matched-reference	4.078
598	LC1SQSF	lung	carcinoma	squamous_cell_carcinoma	RPMI001	SNP-matched-reference	3.615
599	LCLC103H	lung	carcinoma	large_cell_carcinoma	RPMI001	SNP-matched-reference	4.144
600	LCLC97TM1	lung	carcinoma	large_cell_carcinoma	RPMI003	SNP-not-tested	1.898
601	LI7	liver	carcinoma	hepatocellular_carcinoma	RPMI001	SNP-matched-reference	3.903
602	LK2	lung	carcinoma	squamous_cell_carcinoma	RPMI001	SNP-matched-reference	2.258
603	LMSU	stomach	carcinoma	adenocarcinoma	HAMSF10001	SNP-not-tested	3.711
604	LN18	central_nervous_system	glioma	astrocytoma_Grade_IV	DMEM009	SNP-matched-reference	2.723
606	LN229	central_nervous_system	glioma	astrocytoma_Grade_IV	DMEM009	SNP-matched-reference	3.777
621	LOUNH91	lung	carcinoma	squamous_cell_carcinoma	RPMI001	SNP-not-tested	2.77
622	LOVO	large_intestine	carcinoma	adenocarcinoma	HAMSF12001	SNP-matched-reference	1.531
626	LS1034	large_intestine	carcinoma	adenocarcinoma	RPMI001	SNP-matched-reference	4.013
627	LS123	large_intestine	carcinoma	adenocarcinoma	EMEM001	SNP-matched-reference	3.873
630	LS180	large_intestine	carcinoma	adenocarcinoma	EMEM001	SNP-matched-reference	1.425
631	LS411N	large_intestine	carcinoma	adenocarcinoma	RPMI001	SNP-matched-reference	3.401
632	LS513	large_intestine	carcinoma	adenocarcinoma	RPMI001	SNP-matched-reference	2.258
634	LU99	lung	carcinoma	large_cell_carcinoma	RPMI001	SNP-matched-reference	2.853
635	LUDLU1	lung	carcinoma	squamous_cell_carcinoma	RPMI001	SNP-matched-reference	4.115
638	M059K	central_nervous_system	glioma	astrocytoma_Grade_IV	DMEMF12003	SNP-matched-reference	4.306
644	MCAS	ovary	carcinoma	adenocarcinoma	EMEM005	SNP-matched-reference	2.616
646	MCF7	breast	carcinoma	NS	DMEM001	SNP-matched-reference	3.209
648	MDAMB157	breast	carcinoma	ductal_carcinoma	RPMI001	SNP-unconfirmed	3.067
650	MDAMB231	breast	carcinoma	NS	RPMI001	SNP-not-tested	2.615
651	MDAMB361	breast	carcinoma	NS	RPMI003	SNP-matched-reference	4.792
652	MDAMB415	breast	carcinoma	NS	RPMI017	SNP-not-tested	3.521
655	MDAMB435S	skin	malignant_melanoma	NS	RPMI001	SNP-matched-reference	4.191
657	MDAMB453	breast	carcinoma	NS	RPMI001	SNP-matched-reference	5.504
658	MDAMB468	breast	carcinoma	NS	DMEM001	SNP-matched-reference	3.622
666	MELHO	skin	malignant_melanoma	NS	RPMI001	SNP-matched-reference	2.603
668	MESSA	soft_tissue	sarcoma	NS	MCCOYS5A001	SNP-matched-reference	1.5
669	MEWO	skin	malignant_melanoma	NS	EMEM001	SNP-matched-reference	2.716
671	MFE296	endometrium	carcinoma	adenocarcinoma	RPMIMEM002	SNP-matched-reference	2.044
672	MFE319	endometrium	carcinoma	adenocarcinoma	RPMIMEM001	SNP-matched-reference	3.07
673	MG63	bone	osteosarcoma	NS	MEM001	SNP-matched-reference	2.085
677	MHHES1	bone	Ewings_sarcoma-peripheral_primitive_neuroectodermal_tumour	NS	RPMI001	SNP-matched-reference	1.637
678	MHHNB11	autonomic_ganglia	neuroblastoma	NS	RPMI001	SNP-matched-reference	0.545
679	MIAPACA2	pancreas	carcinoma	ductal_carcinoma	DMEM001	SNP-matched-reference	2.956
683	MKN45	stomach	carcinoma	diffuse_adenocarcinoma	RPMI001	SNP-matched-reference	3.799
684	MKN7	stomach	carcinoma	tubular_adenocarcinoma	RPMI001	SNP-matched-reference	2.477
685	MKN74	stomach	carcinoma	tubular_adenocarcinoma	RPMI001	SNP-matched-reference	3.013
686	ML1	thyroid	carcinoma	follicular_carcinoma	DMEM006	SNP-not-tested	2.913
703	MORCPR	lung	carcinoma	adenocarcinoma	RPMI001	SNP-matched-reference	4.271
705	MPP89	pleura	mesothelioma	NS	DMEM001	SNP-matched-reference	3.348
720	NB1	autonomic_ganglia	neuroblastoma	NS	RPMI001	SNP-matched-reference	0.774
155380	NCIH1048	lung	carcinoma	small_cell_carcinoma	DMEMF12002	SNP-matched-reference	1.237
155395	NCIH1299	lung	carcinoma	non_small_cell_carcinoma	RPMI001	SNP-matched-reference	5.333
155399	NCIH1339	lung	carcinoma	small_cell_carcinoma	RPMI003	SNP-matched-reference	3.238
155400	NCIH1341	lung	carcinoma	small_cell_carcinoma	RPMI005	SNP-matched-reference	3.339
155401	NCIH1355	lung	carcinoma	adenocarcinoma	RPMI005	SNP-matched-reference	3.892
155402	NCIH1373	lung	carcinoma	adenocarcinoma	RPMI003	SNP-matched-reference	3.234
127978	NCIH1395	lung	carcinoma	adenocarcinoma	RPMI001	SNP-matched-reference	5.052
155407	NCIH1435	lung	carcinoma	non_small_cell_carcinoma	RPMI001	SNP-matched-reference	3.915
155421	NCIH1563	lung	carcinoma	adenocarcinoma	RPMI001	SNP-matched-reference	3.47
155422	NCIH1568	lung	carcinoma	non_small_cell_carcinoma	RPMI001	SNP-matched-reference	2.662
155424	NCIH1573	lung	carcinoma	adenocarcinoma	RPMI005	SNP-matched-reference	3.556
155431	NCIH1623	lung	carcinoma	adenocarcinoma	RPMI001	SNP-matched-reference	3.81
155434	NCIH1650	lung	carcinoma	bronchioloalveolar_adenocarcinoma	RPMI001	SNP-matched-reference	1.629
155435	NCIH1651	lung	carcinoma	adenocarcinoma	RPMI001	SNP-matched-reference	1.625
127983	NCIH1666	lung	carcinoma	bronchioloalveolar_adenocarcinoma	RPMI005	SNP-unconfirmed	4.38
155441	NCIH1703	lung	carcinoma	adenocarcinoma	RPMI001	SNP-matched-reference	2.432
127984	NCIH1755	lung	carcinoma	adenocarcinoma	RPMI001	SNP-not-tested	3.907
155448	NCIH1781	lung	carcinoma	bronchioloalveolar_adenocarcinoma	RPMI001	SNP-not-tested	1.031
155450	NCIH1792	lung	carcinoma	adenocarcinoma	RPMI001	SNP-matched-reference	3.144
155451	NCIH1793	lung	carcinoma	non_small_cell_carcinoma	DMEMF12002	SNP-matched-reference	4.226
155455	NCIH1838	lung	carcinoma	non_small_cell_carcinoma	RPMI001	SNP-not-tested	2.418
155456	NCIH1869	lung	carcinoma	squamous_cell_carcinoma	RPMI001	SNP-matched-reference	5.517
155463	NCIH1915	lung	carcinoma	large_cell_carcinoma	RPMI011	SNP-matched-reference	2.841
155467	NCIH1944	lung	carcinoma	non_small_cell_carcinoma	RPMI001	SNP-matched-reference	2.116
155294	NCIH196	lung	carcinoma	small_cell_carcinoma	RPMI001	SNP-not-tested	3.805
127985	NCIH1975	lung	carcinoma	non_small_cell_carcinoma	RPMI001	SNP-matched-reference	2.497
155480	NCIH2030	lung	carcinoma	non_small_cell_carcinoma	RPMI001	SNP-matched-reference	2.594
155481	NCIH2052	pleura	mesothelioma	NS	RPMI001	SNP-not-tested	2.614
127988	NCIH2087	lung	carcinoma	adenocarcinoma	RPMI005	SNP-matched-reference	3.308
155295	NCIH211	lung	carcinoma	small_cell_carcinoma	RPMI001	SNP-matched-reference	0.697
155493	NCIH2110	lung	carcinoma	non_small_cell_carcinoma	RPMI001	SNP-matched-reference	3.542
127990	NCIH2122	lung	carcinoma	adenocarcinoma	RPMI001	SNP-matched-reference	1.513
155498	NCIH2170	lung	carcinoma	squamous_cell_carcinoma	RPMI001	SNP-matched-reference	2.11
155502	NCIH2196	lung	carcinoma	small_cell_carcinoma	DMEMF12002	SNP-matched-reference	4.211
155505	NCIH2228	lung	carcinoma	adenocarcinoma	RPMI001	SNP-not-tested	2.965
155297	NCIH226	lung	carcinoma	squamous_cell_carcinoma	RPMI007	SNP-matched-reference	3.522
155510	NCIH2286	lung	carcinoma	small_cell_carcinoma	RPMI001	SNP-matched-reference	2
155511	NCIH2291	lung	carcinoma	adenocarcinoma	RPMI001	SNP-matched-reference	3.693
127991	NCIH23	lung	carcinoma	non_small_cell_carcinoma	RPMI001	SNP-matched-reference	0.937
155513	NCIH2342	lung	carcinoma	adenocarcinoma	RPMI004	SNP-matched-reference	3.961
155518	NCIH2405	lung	carcinoma	adenocarcinoma	RPMI001	SNP-matched-reference	3.342
155520	NCIH2452	pleura	mesothelioma	NS	RPMI001	SNP-matched-reference	3.095
290	NCIH292	lung	carcinoma	mucoepidermoid_carcinoma	RPMI001	SNP-matched-reference	5.281
155305	NCIH322	lung	carcinoma	adenocarcinoma	RPMI007	SNP-matched-reference	4.875
127997	NCIH358	lung	carcinoma	bronchioloalveolar_adenocarcinoma	RPMI001	SNP-matched-reference	2.386
128000	NCIH446	lung	carcinoma	small_cell_carcinoma	RPMI001	SNP-matched-reference	1.021
128003	NCIH508	large_intestine	carcinoma	adenocarcinoma	RPMI001	SNP-matched-reference	4.146
155324	NCIH520	lung	carcinoma	squamous_cell_carcinoma	RPMI001	SNP-matched-reference	2.144
155325	NCIH522	lung	carcinoma	non_small_cell_carcinoma	RPMI001	SNP-matched-reference	2.671
155340	NCIH650	lung	carcinoma	bronchioloalveolar_adenocarcinoma	RPMI001	SNP-matched-reference	4.615
128005	NCIH661	lung	carcinoma	large_cell_carcinoma	RPMI005	SNP-matched-reference	4.679
128006	NCIH69	lung	carcinoma	small_cell_carcinoma	RPMI001	SNP-matched-reference	2.184
155352	NCIH727	lung	carcinoid-endocrine_tumour	NS	RPMI001	SNP-matched-reference	4.457
155356	NCIH747	large_intestine	carcinoma	adenocarcinoma	RPMI001	SNP-matched-reference	3.163
155362	NCIH810	lung	carcinoma	large_cell_carcinoma	RPMI001	SNP-matched-reference	1.259
155365	NCIH838	lung	carcinoma	non_small_cell_carcinoma	DMEMF12002	SNP-matched-reference	3.626
155366	NCIH841	lung	carcinoma	small_cell_carcinoma	RPMI001	SNP-matched-reference	2.296
134841	NCIN87	stomach	carcinoma	NS	RPMI001	SNP-matched-reference	2.051
135853	NIHOVCAR3	ovary	carcinoma	NS	RPMI001	SNP-matched-reference	2.53
877	NUGC3	stomach	carcinoma	NS	RPMI001	SNP-matched-reference	2.123
878	NUGC4	stomach	carcinoma	signet_ring_adenocarcinoma	RPMI001	SNP-matched-reference	2.866
880	OAW42	ovary	carcinoma	NS	DMEM007	SNP-matched-reference	3.581
881	OC314	ovary	carcinoma	serous_carcinoma	RPMI005	SNP-matched-reference	1.695
893	OCUM1	stomach	carcinoma	diffuse_adenocarcinoma	DMEM010	SNP-matched-reference	3.507
894	OE19	oesophagus	carcinoma	adenocarcinoma	RPMI001	SNP-matched-reference	3.543
895	OE21	oesophagus	carcinoma	squamous_cell_carcinoma	RPMI001	SNP-matched-reference	2.837
896	OE33	oesophagus	other	metaplasia	RPMI001	SNP-matched-reference	1.532
898	ONCODG1	ovary	carcinoma	adenocarcinoma	RPMI001	SNP-matched-reference	3.195
899	ONS76	central_nervous_system	primitive_neuroectodermal_tumour-medulloblastoma	NS	RPMI001	SNP-matched-reference	3.557
902	OSRC2	kidney	carcinoma	renal_cell_carcinoma	RPMI001	SNP-matched-reference	4.416
905	OV56	ovary	carcinoma	NS	DMEMF12005	SNP-matched-reference	2.837
906	OV7	ovary	carcinoma	NS	DMEMF12007	SNP-matched-reference	3.622
907	OV90	ovary	carcinoma	mixed_carcinoma	MCDB001	SNP-matched-reference	3.02
908	OVCAR4	ovary	carcinoma	NS	RPMI001	SNP-matched-reference	1.476
909	OVCAR5	ovary	carcinoma	adenocarcinoma	RPMI005	SNP-unconfirmed	2.63
910	OVCAR8	ovary	carcinoma	NS	RPMI001	SNP-matched-reference	2.5
911	OVISE	ovary	carcinoma	clear_cell_carcinoma	RPMI001	SNP-matched-reference	3.454
912	OVK18	ovary	carcinoma	endometrioid_carcinoma	MEM001	SNP-matched-reference	1.211
913	OVKATE	ovary	carcinoma	adenocarcinoma	RPMI001	SNP-not-tested	0.697
914	OVMANA	ovary	carcinoma	clear_cell_carcinoma	RPMI001	SNP-not-tested	3.809
915	OVSAHO	ovary	carcinoma	adenocarcinoma	RPMI001	SNP-matched-reference	4.032
916	OVTOKO	ovary	carcinoma	clear_cell_carcinoma	RPMI001	SNP-matched-reference	3.265
920	PANC0203	pancreas	carcinoma	NS	RPMI009	SNP-matched-reference	3.528
922	PANC0327	pancreas	carcinoma	ductal_carcinoma	RPMI009	SNP-matched-reference	2.751
923	PANC0403	pancreas	carcinoma	NS	RPMI009	SNP-matched-reference	3.282
924	PANC0504	pancreas	carcinoma	NS	RPMI001	SNP-matched-reference	5.158
925	PANC0813	pancreas	carcinoma	ductal_carcinoma	RPMI020	SNP-matched-reference	3.144
927	PANC1005	pancreas	carcinoma	ductal_carcinoma	RPMI006	SNP-matched-reference	3.616
928	PATU8902	pancreas	carcinoma	ductal_carcinoma	DMEM001	SNP-matched-reference	3.639
929	PATU8988S	pancreas	carcinoma	ductal_carcinoma	DMEM005	SNP-matched-reference	4.353
930	PATU8988T	pancreas	carcinoma	ductal_carcinoma	DMEM001	SNP-matched-reference	4.515
931	PC14	lung	carcinoma	non_small_cell_carcinoma	RPMI001	SNP-matched-reference	2.147
932	PC3	prostate	carcinoma	adenocarcinoma	F12K001	SNP-matched-reference	2.41
935	PECAPJ15	upper_aerodigestive_tract	carcinoma	squamous_cell_carcinoma	IMDM005	SNP-matched-reference	2.605
937	PECAPJ34CLONEC12	upper_aerodigestive_tract	carcinoma	squamous_cell_carcinoma	IMDM005	SNP-matched-reference	2.428
940	PECAPJ49	upper_aerodigestive_tract	carcinoma	squamous_cell_carcinoma	IMDM002	SNP-matched-reference	2.81
944	PK1	pancreas	carcinoma	NS	RPMI001	SNP-matched-reference	4.005
945	PK45H	pancreas	carcinoma	NS	RPMI001	SNP-matched-reference	5.304
946	PK59	pancreas	carcinoma	NS	RPMI001	SNP-matched-reference	2.328
950	PLCPRF5	liver	carcinoma	hepatocellular_carcinoma	EMEM001	SNP-matched-reference	4.385
952	PSN1	pancreas	carcinoma	ductal_carcinoma	RPMI007	SNP-matched-reference	1.519
954	QGP1	pancreas	carcinoma	NS	RPMI001	SNP-matched-reference	2.922
956	RCC10RGB	kidney	carcinoma	renal_cell_carcinoma	DMEM001	SNP-matched-reference	5.663
960	RCM1	large_intestine	carcinoma	adenocarcinoma	RPMIF12001	SNP-matched-reference	3.637
961	RD	soft_tissue	rhabdomyosarcoma	embryonal	DMEM001	SNP-matched-reference	2.375
967	RERFLCAD1	lung	carcinoma	adenocarcinoma	RPMI001	SNP-not-tested	4.258
968	RERFLCAD2	lung	carcinoma	adenocarcinoma	RPMI001	SNP-matched-reference	3.905
969	RERFLCAI	lung	carcinoma	squamous_cell_carcinoma	EMEM001	SNP-matched-reference	2.39
971	RERFLCMS	lung	carcinoma	non_small_cell_carcinoma	EMEM001	SNP-matched-reference	3.502
973	RH18	soft_tissue	rhabdomyosarcoma	alveolar	RPMI003	SNP-matched-reference	2.267
975	RH30	soft_tissue	rhabdomyosarcoma	alveolar	RPMI001	SNP-matched-reference	1.616
976	RH41	soft_tissue	rhabdomyosarcoma	alveolar	RPMI001	SNP-matched-reference	0.841
979	RKO	large_intestine	carcinoma	adenocarcinoma	MEM001	SNP-matched-reference	3.153
981	RL952	endometrium	carcinoma	mixed_adenosquamous_carcinoma	RPMI001	SNP-matched-reference	1.221
985	RMUGS	ovary	carcinoma	adenocarcinoma	RPMI001	SNP-not-tested	4.607
997	RT112	urinary_tract	carcinoma	transitional_cell_carcinoma	RPMI001	SNP-matched-reference	3.038
999	RT4	urinary_tract	carcinoma	transitional_cell_carcinoma	MCCOYS5A001	SNP-matched-reference	2.935
1000	RVH421	skin	malignant_melanoma	NS	RPMI001	SNP-matched-reference	3.562
1004	SAOS2	bone	osteosarcoma	NS	MCCOYS5A003	SNP-unconfirmed	1.393
1006	SCABER	urinary_tract	carcinoma	transitional_cell_carcinoma	EMEM003	SNP-matched-reference	1.883
1008	SCC25	upper_aerodigestive_tract	carcinoma	squamous_cell_carcinoma	DMEMF12005	SNP-unconfirmed	2.113
1010	SCC9	upper_aerodigestive_tract	carcinoma	squamous_cell_carcinoma	DMEMF12005	SNP-not-tested	2.42
1015	SF126	central_nervous_system	glioma	astrocytoma	EMEM001	SNP-matched-reference	3.149
1017	SF268	central_nervous_system	glioma	astrocytoma_Grade_IV	RPMI001	SNP-not-tested	2.675
1018	SF295	central_nervous_system	glioma	astrocytoma_Grade_IV	RPMI001	SNP-matched-reference	2.425
1019	SF539	central_nervous_system	glioma	astrocytoma_Grade_IV	RPMI005	SNP-matched-reference	3.391
1024	SH10TC	stomach	carcinoma	NS	RPMI001	SNP-matched-reference	3.496
1026	SHP77	lung	carcinoma	small_cell_carcinoma	RPMI001	SNP-matched-reference	2.943
1032	SJSA1	bone	osteosarcoma	NS	RPMI001	SNP-matched-reference	2.618
1033	SKBR3	breast	carcinoma	NS	MCCOYS5A001	SNP-matched-reference	3.321
1034	SKCO1	large_intestine	carcinoma	adenocarcinoma	EMEM001	SNP-matched-reference	1.607
1035	SKES1	bone	Ewings_sarcoma-peripheral_primitive_neuroectodermal_tumour	NS	MCCOYS5A003	SNP-matched-reference	1.844
1036	SKHEP1	liver	carcinoma	adenocarcinoma	EMEM001	SNP-matched-reference	2.514
1037	SKLMS1	soft_tissue	sarcoma	NS	EMEM001	SNP-unconfirmed	2.406
1038	SKLU1	lung	carcinoma	adenocarcinoma	MEM001	SNP-matched-reference	3.607
1041	SKMEL2	skin	malignant_melanoma	NS	EMEM001	SNP-not-tested	1.946
1042	SKMEL24	skin	malignant_melanoma	NS	EMEM003	SNP-matched-reference	3.245
1043	SKMEL28	skin	malignant_melanoma	NS	EMEM001	SNP-not-tested	5.702
1044	SKMEL3	skin	malignant_melanoma	NS	MCCOYS5A003	SNP-unconfirmed	4.341
1045	SKMEL30	skin	malignant_melanoma	NS	RPMI001	SNP-matched-reference	3.933
1047	SKMEL5	skin	malignant_melanoma	NS	EMEM001	SNP-matched-reference	3.73
1048	SKMES1	lung	carcinoma	squamous_cell_carcinoma	DMEM001	SNP-matched-reference	2.67
1051	SKNAS	autonomic_ganglia	neuroblastoma	NS	DMEM012	SNP-matched-reference	3.789
1055	SKNFI	autonomic_ganglia	neuroblastoma	NS	DMEM012	SNP-matched-reference	3.41
1056	SKNMC	bone	Ewings_sarcoma-peripheral_primitive_neuroectodermal_tumour	NS	EMEM001	SNP-matched-reference	2.09
1058	SKNSH	autonomic_ganglia	neuroblastoma	NS	EMEM001	SNP-matched-reference	1.661
1059	SKOV3	ovary	carcinoma	adenocarcinoma	MCCOYS5A001	SNP-matched-reference	3.639
1063	SKUT1	soft_tissue	leiomyosarcoma	NS	EMEM001	SNP-matched-reference	1.757
1073	SNB75	central_nervous_system	glioma	astrocytoma_Grade_IV	RPMI005	SNP-matched-reference	3.812
1074	SNGM	endometrium	carcinoma	adenocarcinoma	HAMSF12002	SNP-matched-reference	1.183
1076	SNU1033	large_intestine	carcinoma	NS	RPMI001	SNP-matched-reference	5.261
1078	SNU1041	upper_aerodigestive_tract	carcinoma	NS	RPMI001	SNP-unconfirmed	2.856
1079	SNU1066	upper_aerodigestive_tract	carcinoma	squamous_cell_carcinoma	RPMI001	SNP-unconfirmed	2.234
1081	SNU1077	endometrium	carcinoma	carcinosarcoma-malignant_mesodermal_mixed_tumour	RPMI001	SNP-matched-reference	3.255
1083	SNU1105	central_nervous_system	glioma	astrocytoma_Grade_IV	RPMI001	SNP-matched-reference	4.989
1084	SNU119	ovary	carcinoma	adenocarcinoma	RPMI001	SNP-matched-reference	2.433
1085	SNU1196	biliary_tract	carcinoma	NS	RPMI001	SNP-matched-reference	2.349
1087	SNU1214	upper_aerodigestive_tract	carcinoma	squamous_cell_carcinoma	RPMI001	SNP-matched-reference	2.612
1088	SNU1272	kidney	carcinoma	clear_cell_renal_cell_carcinoma	RPMI001	SNP-matched-reference	4.638
1090	SNU175	large_intestine	carcinoma	NS	RPMI001	SNP-matched-reference	2.192
1091	SNU182	liver	carcinoma	hepatocellular_carcinoma	RPMI001	SNP-matched-reference	3.65
1094	SNU216	stomach	carcinoma	NS	RPMI001	SNP-matched-reference	2.324
1095	SNU245	biliary_tract	carcinoma	NS	RPMI001	SNP-matched-reference	4.145
1096	SNU283	large_intestine	carcinoma	NS	RPMI001	SNP-not-tested	3.176
1097	SNU308	biliary_tract	carcinoma	NS	RPMI001	SNP-matched-reference	5.418
1100	SNU387	liver	carcinoma	hepatocellular_carcinoma	RPMI001	SNP-matched-reference	3.525
1101	SNU398	liver	carcinoma	hepatocellular_carcinoma	RPMI001	SNP-matched-reference	2.737
1102	SNU407	large_intestine	carcinoma	NS	RPMI001	SNP-not-tested	1.727
1104	SNU423	liver	carcinoma	hepatocellular_carcinoma	RPMI001	SNP-matched-reference	3.172
1105	SNU449	liver	carcinoma	hepatocellular_carcinoma	RPMI001	SNP-matched-reference	3.258
1106	SNU46	upper_aerodigestive_tract	carcinoma	squamous_cell_carcinoma	RPMI001	SNP-matched-reference	4.226
1107	SNU466	central_nervous_system	glioma	astrocytoma_Grade_IV	RPMI001	SNP-matched-reference	4.539
1108	SNU475	liver	carcinoma	hepatocellular_carcinoma	RPMI001	SNP-matched-reference	5.492
1109	SNU478	biliary_tract	carcinoma	NS	RPMI001	SNP-matched-reference	2.827
1112	SNU503	large_intestine	carcinoma	NS	RPMI001	SNP-matched-reference	5.848
1114	SNU601	stomach	carcinoma	NS	RPMI001	SNP-matched-reference	0.866
1115	SNU61	large_intestine	carcinoma	NS	RPMI001	SNP-matched-reference	3.478
1118	SNU668	stomach	carcinoma	signet_ring_adenocarcinoma	RPMI001	SNP-matched-reference	2.96
1119	SNU685	endometrium	carcinoma	carcinosarcoma-malignant_mesodermal_mixed_tumour	RPMI001	SNP-matched-reference	3.22
1120	SNU719	stomach	carcinoma	NS	RPMI001	SNP-matched-reference	3.626
1122	SNU761	liver	carcinoma	hepatocellular_carcinoma	RPMI001	SNP-matched-reference	4.591
1124	SNU81	large_intestine	carcinoma	NS	RPMI001	SNP-matched-reference	2.66
1125	SNU840	ovary	carcinoma	Brenner_tumour	RPMI001	SNP-matched-reference	2.284
1126	SNU869	biliary_tract	carcinoma	NS	RPMI001	SNP-matched-reference	4.113
1128	SNU886	liver	carcinoma	hepatocellular_carcinoma	RPMI001	SNP-matched-reference	2.856
1129	SNU899	upper_aerodigestive_tract	carcinoma	squamous_cell_carcinoma	RPMI001	SNP-matched-reference	3.255
1131	SNUC2A	large_intestine	carcinoma	adenocarcinoma	RPMI001	SNP-matched-reference	1.728
1133	SNUC4	large_intestine	carcinoma	adenocarcinoma	RPMI001	SNP-matched-reference	2.208
1134	SNUC5	large_intestine	carcinoma	adenocarcinoma	RPMI001	SNP-not-tested	1.584
1135	SQ1	lung	carcinoma	squamous_cell_carcinoma	RPMI001	SNP-not-tested	1.92
1138	SU8686	pancreas	carcinoma	ductal_carcinoma	RPMI001	SNP-matched-reference	2.496
1151	SW1088	central_nervous_system	glioma	NS	RPMI001	SNP-unconfirmed	4.751
1152	SW1116	large_intestine	carcinoma	adenocarcinoma	RPMI001	SNP-matched-reference	4.123
1153	SW1271	lung	carcinoma	small_cell_carcinoma	RPMI001	SNP-matched-reference	3.226
1155	SW1417	large_intestine	carcinoma	adenocarcinoma	RPMI001	SNP-matched-reference	4.264
1156	SW1463	large_intestine	carcinoma	adenocarcinoma	RPMI001	SNP-matched-reference	3.089
1157	SW1573	lung	carcinoma	squamous_cell_carcinoma	L15001	SNP-matched-reference	4.146
1158	SW1710	urinary_tract	carcinoma	transitional_cell_carcinoma	EMEM005	SNP-matched-reference	3.309
1160	SW1990	pancreas	carcinoma	ductal_carcinoma	RPMI001	SNP-matched-reference	3.709
1161	SW403	large_intestine	carcinoma	adenocarcinoma	RPMI001	SNP-matched-reference	2.391
1162	SW48	large_intestine	carcinoma	adenocarcinoma	RPMI001	SNP-matched-reference	1.433
1163	SW480	large_intestine	carcinoma	adenocarcinoma	DMEM001	SNP-matched-reference	5.662
1165	SW579	thyroid	carcinoma	anaplastic_carcinoma	L15001	SNP-not-tested	2.954
1168	SW837	large_intestine	carcinoma	adenocarcinoma	L15001	SNP-not-tested	5.485
1170	SW948	large_intestine	carcinoma	adenocarcinoma	RPMI001	SNP-matched-reference	3.191
1172	T24	urinary_tract	carcinoma	transitional_cell_carcinoma	MCCOYS5A001	SNP-matched-reference	2.366
1173	T3M10	lung	carcinoma	large_cell_carcinoma	HAMSF12001	SNP-matched-reference	3.071
1175	T47D	breast	carcinoma	ductal_carcinoma	RPMI018	SNP-matched-reference	4.168
1176	T84	large_intestine	carcinoma	adenocarcinoma	DMEMF12003	SNP-matched-reference	1.673
1177	T98G	central_nervous_system	glioma	astrocytoma_Grade_IV	EMEM001	SNP-matched-reference	3.613
1182	TCCPAN2	pancreas	carcinoma	NS	RPMI001	SNP-matched-reference	2.917
1183	TCCSUP	urinary_tract	carcinoma	transitional_cell_carcinoma	EMEM001	SNP-matched-reference	3.539
1184	TE1	oesophagus	carcinoma	squamous_cell_carcinoma	RPMI001	SNP-matched-reference	2.483
1185	TE10	oesophagus	carcinoma	squamous_cell_carcinoma	RPMI001	SNP-matched-reference	3.368
1186	TE11	oesophagus	carcinoma	squamous_cell_carcinoma	RPMI001	SNP-matched-reference	2.502
1187	TE125T	soft_tissue	rhabdomyosarcoma	NS	RPMI001	SNP-matched-reference	2.028
1188	TE14	oesophagus	carcinoma	squamous_cell_carcinoma	RPMI001	SNP-matched-reference	3.663
1189	TE15	oesophagus	carcinoma	squamous_cell_carcinoma	RPMI001	SNP-matched-reference	2.756
1191	TE4	oesophagus	carcinoma	squamous_cell_carcinoma	RPMI001	SNP-matched-reference	2.663
1194	TE6	oesophagus	carcinoma	squamous_cell_carcinoma	RPMI001	SNP-matched-reference	3.319
1195	TE617T	soft_tissue	rhabdomyosarcoma	NS	DMEM001	SNP-matched-reference	1.398
1196	TE8	oesophagus	carcinoma	squamous_cell_carcinoma	RPMI001	SNP-matched-reference	2.882
1197	TE9	oesophagus	carcinoma	squamous_cell_carcinoma	RPMI001	SNP-matched-reference	2.231
1204	TM31	central_nervous_system	glioma	astrocytoma	MEM001	SNP-matched-reference	2.894
1208	TOV112D	ovary	carcinoma	endometrioid_carcinoma	MCDB002	SNP-matched-reference	3.698
1209	TOV21G	ovary	carcinoma	clear_cell_carcinoma	MCDB001	SNP-matched-reference	0.949
1210	TT2609C02	thyroid	carcinoma	follicular_carcinoma	RPMI003	SNP-matched-reference	2.676
1213	TUHR10TKB	kidney	carcinoma	NS	RPMI001	SNP-not-tested	3.665
1217	TYKNU	ovary	carcinoma	undifferentiated_carcinoma	EMEM001	SNP-matched-reference	3.691
1218	U118MG	central_nervous_system	glioma	astrocytoma	DMEM001	SNP-matched-reference	3.119
1223	U251MG	central_nervous_system	glioma	astrocytoma	MEM001	SNP-matched-reference	3.594
1226	U2OS	bone	osteosarcoma	NS	DMEM001	SNP-matched-reference	2.755
1230	U87MG	central_nervous_system	glioma	astrocytoma	EMEM001	SNP-matched-reference	3.105
1236	UBLC1	urinary_tract	carcinoma	transitional_cell_carcinoma	DMEM005	SNP-not-tested	2.914
1243	UMUC1	urinary_tract	carcinoma	transitional_cell_carcinoma	MEM003	SNP-matched-reference	3.346
1244	UMUC3	urinary_tract	carcinoma	transitional_cell_carcinoma	EMEM001	SNP-matched-reference	3.231
1245	UO31	kidney	carcinoma	renal_cell_carcinoma	RPMI005	SNP-matched-reference	1.451
1249	VCAP	prostate	carcinoma	adenocarcinoma	DMEM001	SNP-matched-reference	4.785
1250	VMCUB1	urinary_tract	carcinoma	transitional_cell_carcinoma	RPMI001	SNP-unconfirmed	4.412
1251	VMRCLCD	lung	carcinoma	adenocarcinoma	MEM001	SNP-matched-reference	2.315
1253	VMRCRCW	kidney	carcinoma	NS	RPMI001	SNP-matched-reference	1.646
1254	VMRCRCZ	kidney	carcinoma	renal_cell_carcinoma	EMEM001	SNP-matched-reference	2.877
1255	WM115	skin	malignant_melanoma	NS	EMEM001	SNP-matched-reference	3.907
1256	WM1799	skin	malignant_melanoma	NS	RPMI001	SNP-unconfirmed	3.231
1260	WM2664	skin	malignant_melanoma	NS	EMEM001	SNP-matched-reference	4.36
1270	WM793	skin	malignant_melanoma	NS	RPMI001	SNP-matched-reference	2.123
1271	WM88	skin	malignant_melanoma	NS	RPMI001	SNP-matched-reference	2.469
1273	WM983B	skin	malignant_melanoma	NS	RPMI001	SNP-matched-reference	3.071
1278	YD10B	upper_aerodigestive_tract	carcinoma	squamous_cell_carcinoma	RPMI001	SNP-matched-reference	5.351
1279	YD15	salivary_gland	carcinoma	mucoepidermoid_carcinoma	RPMI001	SNP-matched-reference	3.929
1280	YD38	upper_aerodigestive_tract	carcinoma	squamous_cell_carcinoma	RPMI001	SNP-matched-reference	3.912
1281	YD8	upper_aerodigestive_tract	carcinoma	squamous_cell_carcinoma	RPMI001	SNP-matched-reference	4.913
1282	YH13	central_nervous_system	glioma	astrocytoma_Grade_IV	EMEM005	SNP-matched-reference	3.755
1283	YKG1	central_nervous_system	glioma	astrocytoma_Grade_IV	DMEM001	SNP-matched-reference	1.712
1285	ZR751	breast	carcinoma	ductal_carcinoma	RPMI001	SNP-matched-reference	4.61
1286	ZR7530	breast	carcinoma	ductal_carcinoma	RPMI001	SNP-matched-reference	5.46
