# Supplementary material for: A genetic basis for the variation in the vulnerability of cancer to DNA damage
Source: Nat Commun. 2016 Apr 25;7:11428. doi: 10.1038/ncomms11428 (PMC4848553; doi:10.1038/ncomms11428)
Supplement: Supplementary Data 2 — Pearson and Spearman correlation coefficients for the comparison of X-rays and drugs. [file ncomms11428-s3.xlsx]

## Sheet: Supplementary Data 2
Supplementary Data 2: Pearson and Spearman correlation coefficients for the comparison of X-rays and drugs
compund_name	gene_symbol_of_protein_target	target_or_activity_of_compound	cpd_smiles	Spearman_correlation_coefficient	p_value	pearson_correlation_coefficient	p_value
968	GLS	inhibitor of glutaminase	CN(C)c1ccc(cc1Br)C1Nc2ccc3ccccc3c2C2=C1C(=O)CC(C)(C)C2	-0.000545142	0.995089	0.05301	0.549179
16-beta-bromoandrosterone		dehydroepiandrosterone (DHEA) analog	C[C@]12CC[C@H]3[C@@H](CC[C@H]4C[C@H](O)CC[C@]34C)[C@@H]1C[C@H](Br)C2=O	0.146623	0.00124599	0.0995007	0.0289447
1S,3R-RSL-3	GPX4	synthetic lethal with HRAS in engineered cells; inhibitor of GPX4	COC(=O)[C@H]1Cc2c([nH]c3ccccc23)[C@@H](N1C(=O)CCl)c1ccc(cc1)C(=O)OC	0.125344	0.00513619	0.128972	0.00397638
3-Cl-AHPC	NR0B2	binder of nuclear receptor SHP	OC(=O)\C=C\c1ccc(c(Cl)c1)-c1ccc(O)c(c1)C12C[C@H]3C[C@H](C[C@H](C3)C1)C2	0.313991	8.68928e-13	0.338398	9.99405e-15
A-804598	P2RX7	inhibitor of purinergic receptor P2X	C[C@H](\N=C(\NC#N)Nc1cccc2ncccc12)c1ccccc1	0.0317205	0.55081	0.0237995	0.654491
AA-COCF3	FAAH;PLA2G4A;PLA2G4B;PLA2G4C;PLA2G4D	inhibitor of cytosolic phospholipase A2; inhibitor of fatty acid amide hydrolase	CCCCC\C=C/C\C=C/C\C=C/C\C=C/CCCC(=O)C(F)(F)F	0.146288	0.00135604	0.137526	0.00261216
abiraterone	CYP17A1	inhibitor of 17 alpha-hydroxylase and C17,20 lyase	C[C@]12CC[C@H]3[C@@H](CC=C4C[C@@H](O)CC[C@]34C)[C@@H]1CC=C2c1cccnc1	-0.0397656	0.692975	-0.0482566	0.631785
ABT-199	BCL2	inhibitor of BCL2	CC1(C)CCC(CN2CCN(CC2)c2ccc(C(=O)NS(=O)(=O)c3ccc(NCC4CCOCC4)c(c3)[N+]([O-])=O)c(Oc3cnc4[nH]ccc4c3)c2)=C(C1)c1ccc(Cl)cc1	0.0326199	0.558518	0.0172714	0.756785
ABT-737	BCL2;BCL2L1;BCL2L2	inhibitor of BCL2, BCL-xL, and BCL-W	CN(C)CC[C@H](CSc1ccccc1)Nc1ccc(cc1[N+]([O-])=O)S(=O)(=O)NC(=O)c1ccc(cc1)N1CCN(Cc2ccccc2-c2ccc(Cl)cc2)CC1	0.0474137	0.313972	0.0339726	0.470739
AC55649	RARB	agonist of retinoic acid receptor beta	CCCCCCCCc1ccc(cc1)-c1ccc(cc1)C(O)=O	0.0775183	0.0878052	0.0567124	0.212019
afatinib	EGFR;ERBB2	inhibitor of EGFR and HER2	CN(C)C\C=C\C(=O)Nc1cc2c(Nc3ccc(F)c(Cl)c3)ncnc2cc1O[C@H]1CCOC1	0.0446607	0.338678	0.0238972	0.608808
AGK-2	SIRT2	inhibitor of sirtuin 2	Clc1ccc(Cl)c(c1)-c1ccc(\C=C(/C#N)C(=O)Nc2cccc3ncccc23)o1	0.0490797	0.27823	0.077594	0.0861953
alisertib	AURKA;AURKB	inhibitor of aurora kinases A and B	COc1cc(Nc2ncc3CN=C(c4cc(Cl)ccc4-c3n2)c2c(F)cccc2OC)ccc1C(O)=O	0.326282	1.43983e-13	0.343513	5.81733e-15
alvocidib	CDK1;CDK2;CDK4;CDK6	inhibitor of cyclin-dependent kinases	CN1CC[C@H]([C@H](O)C1)c1c(O)cc(O)c2c1oc(cc2=O)-c1ccccc1Cl	0.223982	0.000279617	0.225412	0.000254895
AM-580	RARA	agonist of retinoic acid receptor alpha	CC1(C)CCC(C)(C)c2cc(ccc12)C(=O)Nc1ccc(cc1)C(O)=O	0.108897	0.0168854	0.129324	0.00449921
apicidin	HDAC1;HDAC2;HDAC3;HDAC6;HDAC8	inhibitor of HDAC1, HDAC2, HDAC3, HDAC6, and HDAC8	CC[C@@H](C)[C@@H]1NC(=O)[C@H](Cc2cn(OC)c3ccccc23)NC(=O)[C@H](CCCCCC(=O)CC)NC(=O)[C@H]2CCCCN2C1=O	0.196202	1.032e-05	0.190673	1.83805e-05
AT-406	XIAP	SMAC mimetic; inhibitor of inhibitor of apoptosis proteins (IAPs)	CNC(C)C(=O)NC1CN(CCC2CCC(N2C1=O)C(=O)NC(c3ccccc3)c4ccccc4)C(=O)CC(C)C	0.0842829	0.128857	0.105931	0.0560485
AT13387	HSP90AA1	inhibitor of HSP90	CC(C)c1cc(C(=O)N2Cc3ccc(CN4CCN(C)CC4)cc3C2)c(O)cc1O	0.211228	0.000653751	0.231838	0.00017701
AT7867	AKT1;AKT2;AKT3;RPS6KB2	inhibitor of AKT1/2/3 and S6K	Clc1ccc(cc1)C1(CCNCC1)c1ccc(cc1)-c1cn[nH]c1	0.158241	0.000522681	0.147637	0.00122194
austocystin D		natural product; inducer of DNA damage	CC(C)(O)CCc1ccc(O)c2c1oc1cc3O[C@H]4OC=C[C@@]4(O)c3c(O)c1c2=O	0.106075	0.0255749	0.125053	0.00841412
avicin D		natural product	CC1O[C@@H](OCC2O[C@@H](O[C@H]3CC[C@@]4(C)C(CC[C@]5(C)C4CC=C4C6CC(C)(C)[C@H](C[C@@]6([C@H](O)C[C@@]54C)C(=O)O[C@@H]4OC(CO)[C@@H](O)[C@@H](O)[C@@H]4O[C@@H]4OC(C)[C@H](O[C@@H]5O[C@@H](CO)[C@H](O)[C@@H]5O)[C@@H](O[C@@H]5OC(CO)[C@@H](O)[C@@H](O)[C@@H]5O)[C@@H]4O)OC(=O)C(\CO)=C\CC[C@](C)(O[C@@H]4OC(C)[C@@H](OC(=O)C(\CO)=C\CCC(C)(O)C=C)[C@@H](O)[C@@H]4O)C=C)C3(C)C)[C@@H](NC(C)=O)[C@H](O)[C@@H]2O)[C@@H](…	0.0847844	0.177979	0.0871728	0.166024
avrainvillamide	NPM1	natural product; inhibitor of nucleophosmin	CC1(C)Oc2ccc3C4=C[C@@]56NC(=O)[C@]7(CCCN7C5=O)C[C@H]6C(C)(C)C4=[N+]([O-])c3c2C=C1	0.161351	0.00210357	0.11934	0.0233474
axitinib	FLT1;FLT3;KDR;KIT;PDGFRA;PDGFRB	inhibitor of VEGFRs, c-KIT, and PDGFR alpha and beta	CNC(=O)c1ccccc1Sc1ccc2c(\C=C\c3ccccn3)n[nH]c2c1	0.154016	0.000640207	0.179553	6.64247e-05
AZ-3146	TTK	inhibitor of TTK protein kinase	COc1cc(OC2CCN(C)CC2)ccc1Nc1ncc2n(C)c(=O)n(C3CCCC3)c2n1	0.219993	1.22419e-06	0.245628	5.5105e-08
azacitidine	DNMT1	inhibitor of DNA methyltransferase	Nc1ncn([C@@H]2O[C@H](CO)[C@@H](O)[C@H]2O)c(=O)n1	-0.0402248	0.378719	-0.035967	0.431269
AZD1480	JAK1;JAK2	inhibitor of Janus kinases 1 and 2	C[C@H](Nc1ncc(Cl)c(Nc2cc(C)[nH]n2)n1)c1ncc(F)cn1	0.104866	0.097383	0.0573153	0.365859
AZD4547	FGFR1;FGFR2;FGFR3	inhibitor of fibroblast growth factor receptors	COc1cc(CCc2cc(NC(=O)c3ccc(cc3)N3C[C@H](C)N[C@H](C)C3)n[nH]2)cc(OC)c1	0.0753246	0.107807	0.0865986	0.0643607
AZD6482	PIK3CB;PIK3CD	inhibitor of PI3K catalytic subunits beta and delta	C[C@@H](Nc1ccccc1C(O)=O)c1cc(C)cn2c1nc(cc2=O)N1CCOCC1	0.0188105	0.676322	0.00440762	0.922078
AZD7545	PDK2	inhibitor of pyruvate dehydrogenase kinase 2	CN(C)C(=O)c1ccc(cc1)S(=O)(=O)c1ccc(NC(=O)[C@@](C)(O)C(F)(F)F)c(Cl)c1	0.15997	0.000378041	0.164067	0.000265068
AZD7762	CHEK1;CHEK2	inhibitor of checkpoint kinases 1 and 2	NC(=O)Nc1cc(sc1C(=O)N[C@H]1CCCNC1)-c1cccc(F)c1	0.223602	5.14253e-07	0.259776	4.62647e-09
AZD8055	MTOR	inhibitor of mTOR	COc1ccc(cc1CO)-c1ccc2c(nc(nc2n1)N1CCOC[C@@H]1C)N1CCOC[C@@H]1C	0.141651	0.00159785	0.150394	0.000798532
B02	RAD51	inhibitor of RAD51	O=c1n(Cc2ccccc2)c(\C=C\c2cccnc2)nc2ccccc12	0.110184	0.0149866	0.0879619	0.052389
bafilomycin A1	ATP6V0A1	inhibitor of the vacuolar-type H+-ATPase	CO[C@H]1\C=C\C=C(C)\C[C@@H](C)[C@H](O)[C@H](C)\C=C(C)\C=C(OC)\C(=O)O[C@@H]1[C@@H](C)[C@@H](O)[C@H](C)[C@H]1C[C@@H](O)[C@H](C)[C@H](O1)C(C)C	0.00144803	0.991954	-0.0832555	0.561353
barasertib	AURKB	inhibitor of aurora kinase B	CCN(CCO)CCCOc1ccc2c(Nc3cc(CC(=O)Nc4cccc(F)c4)[nH]n3)ncnc2c1	0.269768	1.96898e-09	0.325731	2.65829e-13
bardoxolone methyl		electrophilic inducer of the NFE2L2-KEAP1 pathway	COC(=O)[C@@]12CCC(C)(C)C[C@@H]1[C@@H]1C(=O)C=C3[C@]4(C)C=C(C#N)C(=O)C(C)(C)[C@H]4CC[C@]3(C)[C@@]1(C)CC2	0.225714	2.32974e-06	0.179801	0.000181274
Bax channel blocker	BAX	inhibitor of BAX-mediated mitochondrial cytochrome c release	OC(CN1CCNCC1)Cn1c2ccc(Br)cc2c2cc(Br)ccc12	0.0705713	0.138971	0.0723685	0.129162
BCL-LZH-4		inhibitor of BCL2, BCL-xL, and MCL1	COc1ccc(cc1)C1C(C(=O)Nc2ccccc2)=C(C)N=c2s\c(=C/c3cn(Cc4ccccc4)c4ccccc34)c(=O)n12	-0.111193	0.0729222	-0.1226	0.0478584
BEC	ARG1;ARG2	inhibitor of arginase I and II	N[C@H](CSCCB(O)O)C(O)=O	-0.0839455	0.344236	-0.0933839	0.292517
belinostat	HDAC1;HDAC2;HDAC3;HDAC6;HDAC8	inhibitor of HDAC1, HDAC2, HDAC3, HDAC6, and HDAC8	ONC(=O)\C=C\c1cccc(c1)S(=O)(=O)Nc1ccccc1	0.206388	0.000814026	0.225726	0.000242882
bendamustine		DNA alkylator	Cn1c(CCCC(O)=O)nc2cc(ccc12)N(CCCl)CCCl	0.115715	0.0123382	0.13935	0.00254414
betulinic acid		natural product; inhibitor of specificity protein 1 transcription factor in cells	CC(=C)[C@@H]1CC[C@@]2(CC[C@]3(C)[C@H](CC[C@@H]4[C@@]5(C)CC[C@H](O)C(C)(C)[C@@H]5CC[C@@]34C)[C@@H]12)C(O)=O	0.0778049	0.0889478	0.100729	0.0274955
bexarotene	RXRA;RXRB;RXRG	inhibitor of retinoid X receptors	Cc1cc2c(cc1C(=C)c1ccc(cc1)C(O)=O)C(C)(C)CCC2(C)C	0.00825875	0.856338	-0.00695603	0.878808
BI-2536	PLK1	inhibitor of polo-like kinase 1 (PLK1)	CC[C@H]1N(C2CCCC2)c2nc(Nc3ccc(cc3OC)C(=O)NC3CCN(C)CC3)ncc2N(C)C1=O	0.325188	1.1776e-13	0.329258	5.57743e-14
BIBR-1532	TERT	inhibitor of telomerase reverse transcriptase	C\C(=C/C(=O)Nc1ccccc1C(O)=O)c1ccc2ccccc2c1	0.149398	0.000876432	0.13971	0.00187433
BIRB-796	MAPK11;MAPK11;MAPK14	inhibitor of p38 MAPK	Cc1ccc(cc1)-n1nc(cc1NC(=O)Nc1ccc(OCCN2CCOCC2)c2ccccc12)C(C)(C)C	0.177781	0.000155217	0.147867	0.00169938
birinapant	DIABLO;XIAP	SMAC mimetic; inhibitor of inhibitor of apoptosis proteins (IAPs)	CC[C@H](NC(=O)[C@H](C)NC)C(=O)N1C[C@@H](O)C[C@H]1Cc1c([nH]c2cc(F)ccc12)-c1cc2c(C[C@@H]3C[C@H](O)CN3C(=O)[C@H](CC)NC(=O)[C@H](C)NC)cc(F)cc2[nH]1	0.0650526	0.149228	0.0755986	0.0936009
BIX-01294	EHMT2	inhibitor of G9a histone methyltransferase	COc1cc2nc(nc(NC3CCN(Cc4ccccc4)CC3)c2cc1OC)N1CCCN(C)CC1	0.0860459	0.0593324	0.104312	0.0221355
blebbistatin	MYH1;MYH2	inhibitor of myosin II ATPases	Cc1ccc2N=C3N(CCC3(O)C(=O)c2c1)c1ccccc1	-0.0738369	0.41316	-0.0779752	0.387397
bleomycin A2		inducer of DNA damage	C[C@@H](O)[C@@H](NC(=O)[C@H](C)[C@@H](O)[C@H](C)NC(=O)[C@@H](NC(=O)c1nc(nc(N)c1C)[C@H](CC(N)=O)NC[C@@H](N)C(N)=O)C(O[C@H]1O[C@H](CO)[C@H](O)[C@@H](O)[C@H]1O[C@H]1O[C@H](CO)[C@@H](O)[C@H](OC(N)=O)[C@@H]1O)c1c[nH]cn1)C(=O)NCCc1nc(cs1)-c1nc(cs1)C(=O)NCCC[S+](C)C	0.280664	9.75499e-10	0.27251	3.05543e-09
BMS-195614	RARA;RARB;RARG	antagonist of retinoic acid receptors	CC1(C)CC=C(c2cnc3ccccc3c2)c2cc(ccc12)C(=O)Nc1ccc(cc1)C(O)=O	0.12507	0.00551651	0.0895286	0.0473956
BMS-270394	RARG	antagonist of retinoic acid receptor gamma	CC1(C)CCC(C)(C)c2cc(ccc12)[C@@H](O)C(=O)Nc1ccc(cc1F)C(O)=O	-0.0645589	0.153184	-0.0260652	0.564486
BMS-345541	IKBKB	inhibitor of IKK-2	Cc1cnc2c(NCCN)nc3ccc(C)cc3n12	0.145013	0.00142776	0.124079	0.00643548
BMS-536924	IGF1R;INSR	inhibitor of insulin-like growth factor 1 receptor (IGF1R) and insulin receptor (INSR)	Cc1cc(cc2[nH]c(nc12)-c1c(NC[C@@H](O)c2cccc(Cl)c2)cc[nH]c1=O)N1CCOCC1	0.101442	0.0264127	0.140191	0.00210214
BMS-754807	IGF1R	inhibitor of insulin-like growth factor 1 receptor and insulin receptor	C[C@]1(CCCN1c1nc(Nc2cc(n[nH]2)C2CC2)c2cccn2n1)C(=O)Nc1ccc(F)nc1	0.219909	7.97906e-07	0.242188	5.01938e-08
bortezomib	PSMB1;PSMB2;PSMB5;PSMD1;PSMD2	inhibitor of 26S proteasome	CC(C)C[C@H](NC(=O)[C@H](Cc1ccccc1)NC(=O)c1cnccn1)B(O)O	0.180011	6.03522e-05	0.200586	7.5009e-06
bosutinib	ABL1;SRC	inhibitor of SRC and ABL1	COc1cc(Nc2cc(nc3cc(OCCCN4CCN(C)CC4)c(OC)cc23)C#N)c(Cl)cc1Cl	0.0717994	0.114672	0.0569974	0.210673
BRD-A02303741	DOT1L	inhibitor of histone methyltransferases	CC(C)N(CCCNC(=O)Nc1ccc(cc1)C(C)(C)C)C[C@H]1O[C@H](C(O)[C@H]1O)n1cnc2c(N)ncnc12	-0.0111983	0.809883	-0.0219482	0.63724
BRD-A05715709	IDH1	putative inhibitor of IDH1 R132H	Cc1ccccc1C(N(C(=O)Cc1ccncc1)c1cccc(F)c1)C(=O)NC1CCCCC1	0.0537701	0.39917	0.0315799	0.620648
BRD-A71883111	IDH1	putative inhibitor of IDH1 R132H	Fc1cccc(c1)N(C(C(=O)NC1CCCCC1)c1ccccc1Cl)C(=O)Cc1cccs1	0.0743539	0.0984582	0.0694523	0.122789
BRD-A86708339		screening hit	Cc1ccc(cc1)C(NC(=O)c1ccccc1)c1ccc2cccnc2c1O	0.271563	1.13657e-05	0.282618	4.74873e-06
BRD-A94377914	HDAC1;HDAC2;HDAC3;HDAC6;HDAC8	inhibitor of HDAC1, HDAC2, HDAC3, HDAC6, and HDAC8	CN1CCCCC1NC(=O)[C@H](CCCCCC(C)=O)C(=O)Nc1nc(cs1)-c1ccccc1	0.201354	0.00183705	0.207	0.00135225
BRD-K01737880		screening hit	COc1ccc(NC(=O)Nc2ccc3O[C@@H](CN(C)Cc4ccc5OCOc5c4)[C@@H](C)CN([C@@H](C)CO)C(=O)c3c2)cc1	0.149928	0.314476	0.209235	0.158099
BRD-K02251932		product of diversity oriented synthesis	C[C@H](CO)N1C[C@H](C)[C@H](CN(C)C(=O)NC2CCCCC2)Oc2c(NS(=O)(=O)c3ccc(F)cc3)cccc2C1=O	0.0435596	0.345019	0.00282872	0.951126
BRD-K02492147		product of diversity oriented synthesis	CN1CCN(CC1)C(=O)C[C@@H]1O[C@H](CO)[C@@H](NS(=O)(=O)c2cccc(F)c2)C=C1	0.112471	0.0195126	0.0731833	0.12928
BRD-K04800985		product of diversity oriented synthesis	C[C@@H](CO)N1C[C@@H](C)[C@@H](CN(C)CC2CCCCC2)Oc2ccc(NC(=O)Nc3c(C)noc3C)cc2C1=O	0.0673984	0.137892	0.0451188	0.320901
BRD-K09344309		screening hit	C[C@H](CO)N1C[C@@H](C)[C@H](CN(C)Cc2ccc3OCOc3c2)Oc2c(NC(=O)c3ccncc3)cccc2C1=O	0.0579334	0.557185	0.0993829	0.313128
BRD-K09587429		product of diversity oriented synthesis	C[C@@H](NC(=O)C[C@@H]1CC[C@@H](NC(=O)CN2CCOCC2)[C@H](CO)O1)c1ccccc1	0.0163302	0.733245	0.0307878	0.52045
BRD-K11533227	HDAC1;HDAC2	inhibitor of HDAC1 and HDAC2	CC(=O)NC1CCN(CC1)C(=O)Nc1cc(ccc1N)-c1cccs1	0.0869506	0.062129	0.0609431	0.191496
BRD-K13999467		product of diversity oriented synthesis	C[C@@H](CO)N1C[C@H](C)[C@H](CN(C)C(=O)Cc2ccncc2)Oc2cc(ccc2S1(=O)=O)C#Cc1ccccc1F	0.0894446	0.04899	0.113901	0.0120697
BRD-K14844214		product of diversity oriented synthesis	CC(C)CC#Cc1ccc2c(O[C@@H](CN(C)C(=O)c3cnccn3)[C@H](C)CN([C@H](C)CO)S2(=O)=O)c1	0.0149522	0.744634	-0.00870239	0.849648
BRD-K16147474		product of diversity oriented synthesis	CC(C)NC(=O)Nc1ccc2O[C@@H](CN(C)S(C)(=O)=O)[C@@H](C)CN([C@H](C)CO)C(=O)Cc2c1	0.00803997	0.865846	0.0321817	0.498804
BRD-K17060750		product of diversity oriented synthesis	CN(C)CC(=O)N[C@@H]1CC[C@@H](CCNC(=O)Nc2ccc(F)cc2)O[C@H]1CO	0.0294534	0.514539	-0.0119419	0.79161
BRD-K19103580		product of diversity oriented synthesis	C[C@H](CO)N1C[C@H](C)[C@H](CN(C)Cc2ccc(Cl)c(Cl)c2)Oc2ccc(cc2C1=O)N(C)C	0.0319796	0.48228	0.0177659	0.696334
BRD-K24690302	HDAC1	inhibitor of HDAC1	CN(C)CC1CN(C1)C(=O)Nc1cc(ccc1N)-c1ccc(F)cc1	0.0409814	0.362899	0.00459319	0.918809
BRD-K26531177		analog of the natural product piperlongumine	COc1cc(CCC(=O)N2CCC=CC2=O)cc(OC)c1OC	0.188752	4.62254e-05	0.110048	0.0182252
BRD-K27224038		product of diversity oriented synthesis	C[C@@H](CO)N1C[C@H](C)[C@@H](CN(C)C(=O)C2CCOCC2)Oc2ncc(cc2C1=O)C#CC1(O)CCCC1	-0.0294415	0.739501	0.0104854	0.90575
BRD-K27986637		product of diversity oriented synthesis; screening hit	C[C@H](CO)N1C[C@H](C)[C@H](CN(C)Cc2ccc3OCCOc3c2)OCc2cn(CCCC1=O)nn2	-0.00457709	0.958781	-0.0433198	0.624572
BRD-K28456706	HNF4A	inhibitor of hepatocyte nuclear factor 4 alpha	Cc1c(oc2ccc3ccccc3c12)[N+]([O-])=O	0.150548	0.000870513	0.150975	0.000841158
BRD-K29086754		product of diversity oriented synthesis	C[C@H](CO)N1C[C@@H](C)[C@@H](CN(C)Cc2ccc(cc2)C(O)=O)Oc2ccc(NC(=O)Nc3ccc(F)cc3)cc2CC1=O	-0.0493283	0.583332	-0.00691665	0.93873
BRD-K29313308	HDAC3	inhibitor of HDAC3	CC(=O)Nc1ccc(cc1)C(=O)Nc1ccc(F)cc1N	0.0934981	0.0391564	0.0865571	0.0562848
BRD-K30019337		product of diversity oriented synthesis	CC(C)NC(=O)N(C)C[C@H]1Oc2ccc(cc2C(=O)N(C[C@H]1C)[C@H](C)CO)N(C)C	-0.0334198	0.703635	0.00936168	0.915156
BRD-K30748066	CDK9	inhibitor of CDK9	Cc1c(sc(=O)n1C)-c1ccnc(Nc2ccc(cc2)N2CCNCC2)n1	0.381897	0.00677423	0.374504	0.00802309
BRD-K33199242		product of diversity oriented synthesis	CNC[C@@H]1Oc2ccc(cc2CC(=O)N(C[C@@H]1C)[C@@H](C)CO)N(C)C	-0.092203	0.0407167	-0.0964104	0.0323376
BRD-K33514849		screening hit	C[C@H](CO)N1C[C@@H](C)[C@H](CN(C)C(=O)Nc2ccc3OCOc3c2)Oc2cc(ccc2S1(=O)=O)C#Cc1ccncc1	-0.0153255	0.914128	-0.280136	0.0442771
BRD-K34099515		screening hit	CC(C)N1C[C@@H](C)[C@H](CN(C)Cc2ccc(Oc3ccccc3)cc2)Oc2c(NC(=O)c3ccncc3)cccc2C1=O	0.049866	0.577697	0.0564928	0.528138
BRD-K34222889		analog of the natural product piperlongumine	COc1ccc(cc1)C#CC1=CCCN(C(=O)\C=C\c2cc(OC)c(OC)c(OC)c2)C1=O	0.320207	3.81221e-13	0.319643	4.21224e-13
BRD-K34485477		product of diversity oriented synthesis	CNC[C@@H]1Oc2ccc(NC(=O)CCN3CCOCC3)cc2CC(=O)N(C[C@@H]1C)[C@H](C)CO	-0.0411901	0.643025	-0.0892612	0.314438
BRD-K35604418	MCL1	inhibitor of MCL1	Cc1cs\c(=N/C2CCCCC2)n1\N=C\c1ccc(O)c(O)c1O	0.214026	1.66048e-06	0.181019	5.38169e-05
BRD-K37390332		product of diversity oriented synthesis	C[C@H](CO)N1C[C@H](C)[C@@H](CN(C)C(=O)Nc2cccc3ccccc23)Oc2ccc(NC(=O)c3ccncc3)cc2CC1=O	-0.0130066	0.777149	-0.0288694	0.529787
BRD-K41334119		product of diversity oriented synthesis	CNC[C@@H]1Oc2ccc(NS(C)(=O)=O)cc2CC(=O)N(C[C@@H]1C)[C@H](C)CO	-0.0532246	0.547561	-0.0061059	0.945032
BRD-K41597374		product of diversity oriented synthesis	C[C@H](CO)N1C[C@H](C)[C@H](CN(C)C(=O)Nc2cc(F)ccc2F)Oc2cc(ccc2S1(=O)=O)C#CC1CCCC1	0.110209	0.0145543	0.128873	0.00423236
BRD-K42260513	EZH2	inhibitor of enhancer of zeste polycomb repressive complex 2 subunit	CC(C)n1ncc2c(cc(cc12)-c1ccc(nc1)N1CCNCC1)C(=O)NCc1c(C)cc(C)[nH]c1=O	-0.0228394	0.71502	-0.0631405	0.312366
BRD-K44224150		product of diversity oriented synthesis	CNC[C@@H]1Oc2ccc(NC(=O)C3CCCCC3)cc2C(=O)N(C[C@@H]1C)[C@@H](C)CO	0.00129543	0.988329	0.0157878	0.858502
BRD-K45681478		product of diversity oriented synthesis; screening hit	ClC1=C(NCC=C)C(=O)c2ccccc2C1=O	-0.00862385	0.849753	-0.0258915	0.569475
BRD-K48334597		product of diversity oriented synthesis	C[C@H](CO)N1C[C@H](C)[C@@H](CN(C)C(=O)NC2CCCCC2)Oc2ccc(NC(=O)Cc3cn(C)c4ccccc34)cc2C1=O	0.131149	0.136932	0.0311589	0.724898
BRD-K48477130		screening hit	Cc1n[nH]c2NC3=C([C@@H](c12)c1ccccc1)C(=O)CC(C)(C)C3	0.00886086	0.888466	0.0065604	0.917301
BRD-K49290616		product of diversity oriented synthesis	OC[C@@H]1O[C@@H](CC(=O)NCc2ccncn2)CC[C@H]1NC(=O)c1ccc(F)cc1	0.0722366	0.412254	0.00486149	0.956051
BRD-K50799972		product of diversity oriented synthesis	COc1ccccc1-c1cccc(c1)-c1nc(cc2CN([C@@H](CCO)c12)[S@@](=O)C(C)(C)C)C(=O)NCc1ccncc1	0.0630051	0.165949	-0.000340263	0.994037
BRD-K51490254	HDAC6;HDAC8	inhibitor of HDAC6 and HDAC8	ONC(=O)c1cccc(c1)C(=O)Nc1ccccc1	0.0312202	0.495902	0.0456198	0.319589
BRD-K51831558	EZH2	inhibitor of enhancer of zeste polycomb repressive complex 2 subunit	CC(C)n1ncc2c(cc(Br)cc12)C(=O)NCc1c(C)cc(C)[nH]c1=O	-0.0298998	0.63329	0.0487127	0.436817
BRD-K52037352		product of diversity oriented synthesis	C[C@@H](CO)N1C[C@H](C)[C@H](CN(C)C(=O)Nc2cccc3ccccc23)Oc2ccc(NC(=O)NC3CCCCC3)cc2CC1=O	-0.0177706	0.710729	-0.0505133	0.291509
BRD-K55116708		product of diversity oriented synthesis; inhibitor of leukemic stem cells	C[C@@H](CO)N1C[C@@H](C)[C@@H](CN(C)Cc2ccc(cc2)C(=O)Nc2ccccc2N)Oc2c(NC(=O)Nc3ccccc3)cccc2C1=O	0.0934342	0.0431273	0.0975896	0.034614
BRD-K61166597		inhibitor of HDAC1 and HDAC2	Nc1ccc(cc1NC(=O)c1ccc(cc1)C(=O)NCCc1ccncc1)-c1cccs1	0.258202	1.13205e-08	0.262904	5.97668e-09
BRD-K63431240		product of diversity oriented synthesis; screening hit	C[C@@H](CO)N1C[C@H](C)[C@@H](CN(C)C(=O)Nc2ccc3OCOc3c2)Oc2cc(ccc2S1(=O)=O)C#Cc1ccncc1	0.165999	0.000201447	0.141811	0.00152682
BRD-K64610608		product of diversity oriented synthesis; screening hit	COc1ccc(cc1)S(=O)(=O)N(C)C[C@@H]1Oc2c(NC(=O)Nc3cccc4ccccc34)cccc2C(=O)N(C[C@H]1C)[C@@H](C)CO	-0.0523652	0.2507	-0.0473167	0.299373
BRD-K66453893		product of diversity oriented synthesis	C[C@@H](CO)N1C[C@H](C)[C@H](CN(C)S(=O)(=O)c2ccc(Cl)cc2)Oc2ccc(NC(=O)CCC(F)(F)F)cc2CC1=O	0.311271	2.11288e-12	0.325723	1.68617e-13
BRD-K66532283	HDAC1;HDAC2	inhibitor of HDAC1 and HDAC2	Nc1ccc(cc1NC(=O)C1=CCCC1)-c1cccs1	0.190392	4.11344e-05	0.142251	0.00227683
BRD-K70511574	PLK1	inhibitor of polo-like kinase 1 (PLK1)	COc1ccc(cc1)S(=O)(=O)N(C(=O)C)c2ccccc2C=Cc3cc[n+]([O-])cc3	0.341416	9.85738e-15	0.337174	2.19224e-14
BRD-K71781559		screening hit	OC(=O)c1ccc(NCc2nc3cc4ccccc4cc3[nH]2)cc1	-0.0963165	0.0362535	-0.062554	0.174403
BRD-K71935468		inducer of ROS	COC(=O)C(CC#Cc1ccc2NC(=O)[C@@]3([C@H]([C@H]4N([C@H]3c3ccccc3OCCO)[C@@H]([C@@H](OC4=O)c3ccccc3)c3ccccc3)C(=O)N3CCN(CC3)c3ncccn3)c2c1)C(=O)OC	-0.00913662	0.843725	-0.0320423	0.489249
BRD-K75293299		product of diversity oriented synthesis	C[C@@H](CO)N1C[C@@H](C)[C@H](CN(C)C(=O)Nc2cccc3ccccc23)Oc2c(NC(=O)c3ccncc3)cccc2C1=O	0.104409	0.237133	0.100119	0.257064
BRD-K78574327		product of diversity oriented synthesis	C[C@H](CO)N1C[C@H](C)[C@H](CN(C)CC2CC2)Oc2ccc(NS(=O)(=O)c3cn(C)cn3)cc2C1=O	-0.0856991	0.334215	-0.0676975	0.445889
BRD-K80183349	HDAC1;HDAC2	inhibitor of HDAC1 and HDAC2	CC(=O)N1CCC(CC1)C(=O)Nc1cc(ccc1N)-c1cccs1	0.179248	6.16533e-05	0.139879	0.00183054
BRD-K84807411		product of diversity oriented synthesis	C[C@H](CO)N1C[C@H](C)[C@@H](CN(C)C)Oc2c(NC(=O)c3cc(C)nn3C)cccc2C1=O	-0.0721356	0.41291	-0.0370939	0.674022
BRD-K85133207	HDAC1	inhibitor of HDAC1	CC(=O)N[C@H]1C[C@H](C1)C(=O)Nc1cc(ccc1N)-c1ccc(F)cc1	0.197625	1.09284e-05	0.159865	0.000392166
BRD-K86535717		product of diversity oriented synthesis	CO[C@@H]1CC[C@H]2CCN(C)C(=O)[C@@H](C)[C@H](CN(C)C(=O)c3cccc(C#N)c3OC[C@H]1O2)OC	0.00111718	0.989935	-0.0147905	0.867356
BRD-K88742110	HDAC8	inhibitor of HDAC8	COc1ccc(Cn2ccc3ccc(cc23)C(=O)NO)cc1	0.158921	0.000419151	0.17753	7.90933e-05
BRD-K90370028		screening hit	CC(=O)N[C@@H]1C\C=C\CCC(=O)N[C@@H](COC1=O)c1ccccc1	0.101386	0.102862	0.0543243	0.383003
BRD-K92856060		screening hit	COc1ccc(cc1[N+]([O-])=O)S(=O)(=O)N(C(C)=O)c1ccc(OC(C)=O)c2ccccc12	0.150787	0.000943027	0.161026	0.000408686
BRD-K94991378		inducer of ROS	COCCOC(=O)N1C(=O)[C@]2([C@@H]([C@@H]3N([C@@H]2c2ccccc2OCCO)[C@H]([C@H](OC3=O)c2ccccc2)c2ccccc2)C(=O)NCC=C)c2cc(ccc12)C#CCC(C(=O)OC)C(=O)OC	-0.0132927	0.778309	-0.044115	0.349935
BRD-K96431673		product of diversity oriented synthesis	CN1CCN(CC1)C(=O)C[C@H]1CC[C@H](NC(=O)c2ccc3OCOc3c2)[C@@H](CO)O1	0.0252539	0.775488	0.0180995	0.838049
BRD-K96970199		product of diversity oriented synthesis	C\C=C\c1ccc2c(O[C@@H](CN(C)C(=O)c3ccccc3)[C@@H](C)CN([C@@H](C)CO)S2(=O)=O)c1	0.0678418	0.444918	0.0518761	0.559316
BRD-K97651142		aphrocallistin derivative	CN(CCc1cc(Br)c(OCCCNc2ncnc3n(C)cnc23)c(Br)c1)C(=O)c1ccc(C)cc1	0.231358	3.62677e-07	0.203306	8.32921e-06
BRD-K99006945		screening hit	CCN(CC)c1ccc(cc1)C1=NNC(=O)C[C@H]1C	-0.00754936	0.90339	-0.0140422	0.821371
BRD-M00053801	BCL2	inhibitor of BCL2	C[C@H](O)[C@@H]1[C@H](CO)ON(Cc2cccc(CN(CCN(C)C)[C@H](C3CCCCC3)c3ccccc3)c2)[C@@H]1C(=O)N[C@H]1C[C@H]2C[C@@H]([C@@H]1C)C2(C)C.C[C@H](O)[C@@H]1[C@H](CO)ON(Cc2cccc(CN(CCN(C)C)[C@@H](C3CCCCC3)c3ccccc3)c2)[C@@H]1C(=O)N[C@H]1C[C@H]2C[C@@H]([C@@H]1C)C2(C)C	-0.0284343	0.61627	-0.0306662	0.588855
BRD1812		screening hit	Oc1ccc(C[C@@H]2N3[C@H](CN(Cc4cccc5ccccc45)C2=O)N(CCC3=O)C(=O)NCc2ccccc2)cc1	0.267596	2.29955e-09	0.259204	7.42941e-09
BRD1835	EZH2	product of diversity oriented synthesis; screening hit	C[C@@H](CO)N1C[C@H](C)[C@@H](CN(C)Cc2ccc(cc2)C(O)=O)Oc2cc(ccc2S1(=O)=O)C#CCC1CCCC1	0.0901722	0.0469432	0.0921481	0.0423024
BRD4132		screening hit	CC(C)N1C(=O)S\C(=C\c2ccc(Sc3nc4ccccc4[nH]3)o2)C1=O	0.122163	0.0069527	0.117087	0.00970582
BRD6340		screening hit	C(Cn1c2ccccc2c2ccccc12)c1nc2ccccc2[nH]1	0.16628	0.000221327	0.154278	0.000618476
BRD8899	STK33	inhibitor of serine/threonine kinasase STK33	CC(=O)NC[C@@H]1C[C@H](CN1)NS(=O)(=O)c1cccc2cncc(C)c12	-0.0242792	0.591476	-0.0648219	0.151514
BRD8958	EP300	inhibitor of E1A binding protein p300	CC1=NN(C(=O)C\1=C\c1ccc(o1)-c1cc(C)c(C)cc1[N+]([O-])=O)c1ccc(cc1)C(O)=O	0.0365761	0.426426	0.0434107	0.345135
BRD9647		screening hit	COc1ccc(cc1)N(C(=O)c1ccccc1)S(=O)(=O)c1cc(OC)ccc1OC	0.0106567	0.813975	0.00299262	0.947318
BRD9876		screening hit	CC(C)(C)c1ccc2cc(C#N)c(cc2c1)C#N	0.0432487	0.342389	0.052282	0.250963
brefeldin A	ARF1	modulator of ADP-ribosylation factor 1; inhibitor of protein translocation from ER to Golgi	CC1CCC\C=C/C2CC(O)CC2C(O)\C=C/C(=O)O1	0.210402	2.95247e-06	0.204797	5.44578e-06
brivanib	FLT1;KDR	inhibitor of VEGFR 1/2	C[C@@H](O)COc1cn2ncnc(Oc3ccc4[nH]c(C)cc4c3F)c2c1C	0.106771	0.0189167	0.102418	0.0243883
BYL-719	PIK3CA	inhibitor of PI3K catalytic subunit alpha	Cc1nc(NC(=O)N2CCC[C@H]2C(N)=O)sc1-c1ccnc(c1)C(C)(C)C(F)(F)F	0.0531658	0.317161	0.0202643	0.703173
C6-ceramide	MAPK1;PPP2CA;UGCG	inhibitor of glucosylceramide synthase; activator of MAP kinase (ERK); stimulator of protein phosphatase 2A	CCCCCCCCCCCCC\C=C\[C@@H](O)[C@H](CO)NC(=O)CCCCC	0.0230086	0.608486	-0.057298	0.201782
cabozantinib	FLT3;KDR;MET;RET	inhibitor of c-MET, VEGFR2/3, and RET	COc1cc2nccc(Oc3ccc(NC(=O)C4(CC4)C(=O)Nc4ccc(F)cc4)cc3)c2cc1OC	0.140479	0.00203537	0.0972013	0.0332489
CAL-101	PIK3CD	inhibitor of PI3K catalytic subunit delta	CC[C@H](Nc1ncnc2[nH]cnc12)c1nc2cccc(F)c2c(=O)n1-c1ccccc1	-0.0359611	0.426572	-0.023588	0.602077
canertinib	EGFR;ERBB2	inhibitor of EGFR and HER2	Fc1ccc(Nc2ncnc3cc(OCCCN4CCOCC4)c(NC(=O)C=C)cc23)cc1Cl	0.0325679	0.473798	0.00756409	0.8679
CAY10576	IKBKE	inhibitor of IKK-epsilon	COc1cc2ncn(-c3cc(OCc4ccccc4S(C)(=O)=O)c(s3)C#N)c2cc1OC	-0.0681259	0.143294	-0.0332998	0.47474
CAY10594	PLD2	inhibitor of phospholipase D2	O=C(NCCN1CCC2(CC1)N(CNC2=O)c1ccccc1)c1ccc2ccccc2c1	-0.0214358	0.637705	-0.0331403	0.466517
CAY10618	NAMPT	inhibitor of nicotinamide phosphoribosyltransferase	O=C(CCCCCCCn1cc(nn1)-c1cccnc1)Nc1ccccc1-c1ccccc1	0.226162	3.77582e-07	0.225894	3.90055e-07
CBB-1007	KDM1A	inhibitor of lysine-specific demethylase 1A (LSD1)	COC(=O)c1cc(CN2CCN(CC2)C(N)=N)cc(c1)C(=O)N1CCN(CC1)C(=O)c1ccc(cc1)C(N)=N	0.0978985	0.115315	0.0774095	0.213483
CCT036477		inhibitor of WNT signaling by blocking beta-catenin transcription	Cc1[nH]c2ccccc2c1C(Nc1ccccn1)c1ccc(Cl)cc1	0.0739879	0.10152	0.0697776	0.122562
CD-1530	RARG	agonist of retinoic acid receptor gamma	OC(=O)c1ccc(cc1)-c1ccc2cc(c(O)cc2c1)C12CC3CC(CC(C3)C1)C2	0.0756195	0.100462	0.0648695	0.158962
CD-437	RARG	agonist of retinoic acid receptor gamma	OC(=O)c1ccc2cc(ccc2c1)-c1ccc(O)c(c1)C12CC3CC(CC(C3)C1)C2	0.361703	1.3649e-16	0.359359	2.20646e-16
cediranib	FLT1;FLT4;KDR	inhibitor of VEGFRs	COc1cc2c(Oc3ccc4[nH]c(C)cc4c3F)ncnc2cc1OCCCN1CCCC1	0.139611	0.0243636	0.165403	0.00752591
ceranib-2	ACER1;ACER2;ACER3;ASAH1;ASAH2;ASAH2B	inhibitor of ceramidase activity	COc1ccc(\C=C\C(=O)c2c(-c3ccccc3)c3ccccc3[nH]c2=O)cc1	0.356588	2.5605e-16	0.334875	1.83756e-14
cerulenin	FASN;HMGCS1	inhibitor of fatty acid synthase; inhibitor of HMG-CoA synthase	C\C=C\C\C=C\CCC(=O)[C@H]1O[C@H]1C(N)=O	0.230189	3.23305e-07	0.213323	2.29268e-06
Ch-55	RARA;RARB;RARG	agonist of retinoid acid receptors	CC(C)(C)c1cc(cc(c1)C(C)(C)C)C(=O)\C=C\c1ccc(cc1)C(O)=O	0.0413972	0.359514	0.039966	0.376379
CHIR-99021	GSK3B	inhibitor of GSK3 beta	Cc1c[nH]c(n1)-c1cnc(NCCNc2ccc(cn2)C#N)nc1-c1ccc(Cl)cc1Cl	0.0551078	0.224778	0.0385161	0.396378
chlorambucil		DNA alkylator	OC(=O)CCCc1ccc(cc1)N(CCCl)CCCl	0.342984	1.00489e-14	0.361038	2.96021e-16
CHM-1		inhibitor of tubulin polymerization	Fc1ccccc1-c1cc(=O)c2cc3OCOc3cc2[nH]1	0.270141	1.5374e-09	0.281625	2.82931e-10
CI-976	ACAT1	inhibitor of acetyl-CoA acetyltransferase I	CCCCCCCCCCC(C)(C)C(=O)Nc1c(OC)cc(OC)cc1OC	-0.0014878	0.974092	-0.00483288	0.915981
ciclopirox	RRM1	substituted pyridone antimycotic; inhibitor of the iron-dependent enzyme ribonucleotide reductase	Cc1cc(C2CCCCC2)n(O)c(=O)c1	0.185582	3.38027e-05	0.195888	1.18199e-05
ciclosporin	PPID	inhibitor of calcineurin by binding to cyclophilin D	CCC1NC(=O)C([C@H](O)[C@H](C)C\C=C\C)N(C)C(=O)C(C(C)C)N(C)C(=O)C(CC(C)C)N(C)C(=O)C(CC(C)C)N(C)C(=O)[C@@H](C)NC(=O)C(C)NC(=O)C(CC(C)C)N(C)C(=O)C(NC(=O)C(CC(C)C)N(C)C(=O)CN(C)C1=O)C(C)C	-0.00528506	0.908058	-0.0352425	0.441092
CID-5951923	KLF5	modulator of KLF5 expression	CN(C1CCS(=O)(=O)C1)C(=O)COC(=O)\C=C\c1cccc(c1)[N+]([O-])=O	-0.102877	0.0240469	-0.113796	0.0125121
CIL41		screening hit	N=C(NOC(=O)C12CC3CC(CC(C3)C1)C2)c1ccccc1	0.125396	0.0543877	0.12697	0.0514048
CIL55		screening hit	CN(C)CCNC(=O)c1cc2CSc3cc(Cl)ccc3-c2s1	0.130036	0.0722243	0.0671669	0.354623
CIL55A		screening hit	CN(C)CCNC(=O)c1cc2CSc3ccc(Cl)cc3-c2s1	0.124908	0.0558655	0.123248	0.0592295
CIL56		screening hit	ON=C1c2cc(ccc2-c2ccc(cc12)S(=O)(=O)N1CCCCC1)S(=O)(=O)N1CCCCC1	0.119052	0.072158	0.156354	0.017899
CIL70		screening hit	Clc1ccc(CC(=N)NOC(=O)c2cccc3ccccc23)cc1	0.0920017	0.158882	0.100706	0.122883
cimetidine	HRH2	inhibitor of histidine receptor H2	CN\C(NCCSCc1nc[nH]c1C)=N/C#N	0.0913388	0.301358	0.0780635	0.377338
clofarabine		inducer of DNA damage	Nc1nc(Cl)nc2n(cnc12)[C@@H]1O[C@H](CO)[C@@H](O)[C@@H]1F	0.36534	3.34311e-17	0.374859	4.28733e-18
COL-3		analog of tetracycline	NC(=O)C1C(=O)C[C@@H]2C[C@@H]3Cc4cccc(O)c4C(=O)C3C(=O)[C@]2(O)C1=O	0.259322	4.55208e-07	0.265496	2.35561e-07
Compound 1541A	CASP3;CASP6;CASP7	activators of executioner procaspases 3, 6, and 7	Oc1cccc2cc(C(=O)Nc3cccc(c3)-c3cn4ccccc4n3)c(=O)oc12	0.0371146	0.419643	0.034368	0.454895
compound 1B		screening hit	CCN(CC)c1ccc(cc1[N+]([O-])=O)C1=NNC(=O)CC1C	-0.0397003	0.390491	-0.0448859	0.331548
Compound 23 citrate		analog of natural product cortistatin	CN(C)[C@H]1CC[C@H]2[C@@H](CC[C@H]3[C@@H]4CC=C(c5ccc6cnccc6c5)[C@@]4(C)CC[C@H]23)C1	0.187212	3.73744e-05	0.178757	8.36169e-05
Compound 7d-cis	XPO1	inhibitor of CRM1-mediated nucleocytoplasmic transport	CCOC(=O)\C=C/n1nnc(n1)-c1cccc(Cl)c1	0.172356	0.000304451	0.188956	7.32653e-05
CR-1-31B	EIF4A2;EIF4E;EIF4G1	silvestrol analog; inhibits translation by modulating the eIF4F complex	CONC(=O)[C@H]1[C@@H](O)[C@@]2(O)c3c(O[C@]2([C@@H]1c1ccccc1)c1ccc(OC)cc1)cc(OC)cc3OC	0.247628	3.1773e-08	0.257263	8.71591e-09
crizotinib	ALK;MET	inhibitor of c-MET and ALK	C[C@@H](Oc1cc(cnc1N)-c1cnn(c1)C1CCNCC1)c1c(Cl)ccc(F)c1Cl	0.255978	9.68922e-09	0.289434	7.15291e-11
cucurbitacin I		natural product; modulator of NFKB1 and STAT3 signaling	CC(C)(O)\C=C\C(=O)[C@](C)(O)C1[C@H](O)C[C@@]2(C)C3CC=C4C(CC(=O)C(=O)C4(C)C)[C@]3(C)C(=O)C[C@]12C	0.239788	1.47248e-07	0.228505	5.68202e-07
curcumin		natural product; modulator of ROS; modulator of NF-kappa-B signaling	COc1cc(C=CC(=O)CC(=O)C=Cc2ccc(O)c(OC)c2)ccc1O	0.288625	6.2173e-11	0.299646	1.04656e-11
cyanoquinoline 11	MAP3K8	inhibitor of MAP3K8; inhibitor of phosphorylated EGFR in cells	Fc1ccc(Nc2c(cnc3c(Cl)cc(NCc4cnc[nH]4)cc23)C#N)cc1Cl	0.0204579	0.754043	0.0334351	0.608547
cyclophosphamide		DNA alkylator	ClCCN(CCCl)P1(=O)NCCCO1	-0.0328679	0.613139	-0.090756	0.161937
cytarabine hydrochloride		inducer of DNA damage	Nc1ccn([C@@H]2O[C@H](CO)[C@@H](O)[C@@H]2O)c(=O)n1	0.358881	2.11515e-16	0.358447	2.31129e-16
cytochalasin B		inhibitor of actin polymerization	C[C@H]1[C@H]2[C@H](Cc3ccccc3)NC(=O)[C@]22OC(=O)\C=C\[C@H](O)CCC[C@@H](C)C\C=C\[C@H]2[C@H](O)C1=C	0.201324	6.93155e-06	0.195973	1.22057e-05
dabrafenib	BRAF	inhibitor of BRAF	CC(C)(C)c1nc(c(s1)-c1ccnc(N)n1)-c1cccc(NS(=O)(=O)c2c(F)cccc2F)c1F	0.171933	0.00544086	0.0515332	0.407957
dacarbazine		DNA alkylator	CN(C)\N=N\c1[nH]cnc1C(N)=O	0.185952	3.38126e-05	0.179497	6.34025e-05
daporinad	NAMPT	inhibitor of nicotinamide phosphoribosyltransferase	O=C(NCCCCC1CCN(CC1)C(=O)c1ccccc1)\C=C\c1cccnc1	0.227143	1.32433e-06	0.236091	4.85319e-07
darinaparsin		inducer of ROS; inhibitor of microtubule assembly	C[As](C)SC[C@H](NC(=O)CC[C@H](N)C(O)=O)C(=O)NCC(O)=O	0.0678439	0.296232	0.0761821	0.240684
dasatinib	EPHA2;KIT;LCK;SRC;YES1	inhibitor of SRC, YES1, EPHA2, c-KIT, and LCK	Cc1nc(Nc2ncc(s2)C(=O)Nc2c(C)cccc2Cl)cc(n1)N1CCN(CCO)CC1	0.0836269	0.0624755	0.0781929	0.0816011
DBeQ	VCP	inhibitor of p97 in cells	C(Nc1nc(NCc2ccccc2)c2ccccc2n1)c1ccccc1	0.0630292	0.164912	0.0567531	0.211219
decitabine	DNMT1	inhibitor of DNA methyltransferase	Nc1ncn([C@H]2C[C@H](O)[C@@H](CO)O2)c(=O)n1	0.287761	6.81817e-11	0.307642	2.60177e-12
dexamethasone	NR3C1	agonist of glucocorticoid receptor	CC1CC2C3CCC4=CC(=O)C=CC4(C)C3(F)C(O)CC2(C)C1(O)C(=O)CO	-0.131479	0.00386958	-0.123518	0.00668166
dinaciclib	CDK1;CDK2;CDK5;CDK9	inhibitor of cyclin-dependent kinases	CCc1cnn2c(NCc3ccc[n+]([O-])c3)cc(nc12)N1CCCC[C@H]1CCO	0.207838	0.000728631	0.194285	0.00161152
docetaxel		inhibitor of microtubule assembly	CC(=O)O[C@@]12CO[C@@H]1C[C@H](O)[C@]1(C)C2[C@H](OC(=O)c2ccccc2)[C@]2(O)C[C@H](OC(=O)[C@H](O)[C@@H](NC(=O)OC(C)(C)C)c3ccccc3)C(C)=C([C@@H](O)C1=O)C2(C)C	0.342306	4.98126e-08	0.324667	2.54607e-07
doxorubicin	TOP2A	inhibitor of topoisomerase II	COc1cccc2C(=O)c3c(O)c4C[C@](O)(C[C@H](O[C@H]5C[C@H](N)[C@H](O)[C@H](C)O5)c4c(O)c3C(=O)c12)C(=O)CO	0.304136	4.48588e-12	0.33527	1.70523e-14
ELCPK		screening hit	O=S(=O)(N1CCCc2ccccc12)c1ccc(cc1)-c1cnc(o1)C1CC1	0.347887	7.3844e-08	0.33648	2.06011e-07
elocalcitol	VDR	agonist of vitamin D receptor	CCC(O)(CC)\C=C\CC(C)C1=CC[C@@H]2[C@]1(C)CCC\C2=C/C=C1/C[C@@H](O)C[C@H](F)C1=C	0.144128	0.00145997	0.10379	0.0222532
entinostat	HDAC1;HDAC2;HDAC3;HDAC6;HDAC8	inhibitor of HDAC1, HDAC2, HDAC3, HDAC6, and HDAC8	Nc1ccccc1NC(=O)c1ccc(CNC(=O)OCc2cccnc2)cc1	0.197702	1.06176e-05	0.167058	0.000206559
epigallocatechin-3-monogallate		natural product	Oc1cc(O)c2C[C@@H](OC(=O)c3cc(O)c(O)c(O)c3)[C@H](Oc2c1)c1cc(O)c(O)c(O)c1	0.132226	0.00432973	0.109842	0.0179396
erastin	SLC7A11;VDAC1;VDAC2	modulator of voltage-dependent anion channels; inhibitor of solute carrier SLC7A11	CCOc1ccccc1-n1c(=O)c2ccccc2nc1C(C)N1CCN(CC1)C(=O)COc1ccc(Cl)cc1	0.254381	9.1468e-09	0.237403	8.76806e-08
erismodegib		screening hit	C[C@H]1CN(C[C@@H](C)O1)c1ccc(NC(=O)c2cccc(-c3ccc(OC(F)(F)F)cc3)c2C)cn1	0.0516902	0.255881	0.0137627	0.762405
erlotinib	EGFR;ERBB2	inhibitor of EGFR and HER2	COCCOc1cc2ncnc(Nc3cccc(c3)C#C)c2cc1OCCOC	0.0287765	0.524678	-0.00142953	0.974795
etomoxir	CPT1A	inhibitor of carnitine palmitoyltransferase	OC(=O)[C@@]1(CCCCCCOc2ccc(Cl)cc2)CO1	0.0243055	0.592215	0.0122261	0.787621
etoposide	TOP2A	inhibitor of topoisomerase II	COc1cc(cc(OC)c1O)[C@H]1[C@@H]2[C@H](COC2=O)[C@H](O[C@@H]2O[C@@H]3CO[C@@H](C)O[C@H]3[C@H](O)[C@H]2O)c2cc3OCOc3cc12	0.326113	1.18089e-13	0.32659	1.0827e-13
ETP-46464	ATM;ATR	inhibitor of serine/threonine-protein kinase ATR	CC(C)(C#N)c1ccc(cc1)N1C(=O)OCc2cnc3ccc(cc3c12)-c1cnc2ccccc2c1	0.166137	0.00165785	0.173446	0.00101618
EX-527	SIRT1	inhibitor of sirtuin 1	NC(=O)[C@H]1CCCc2c1[nH]c1ccc(Cl)cc21	0.0203481	0.656209	0.0349375	0.444582
FGIN-1-27	TSPO	activator of peripheral benzodiazepine receptor/translocator protein	CCCCCCN(CCCCCC)C(=O)Cc1c([nH]c2ccccc12)-c1ccc(F)cc1	0.0162228	0.854646	0.0119399	0.89275
fingolimod	S1PR1	inhibitor of sphingosine 1-phosphate receptor	CCCCCCCCc1ccc(CCC(N)(CO)CO)cc1	0.10464	0.0202597	0.0986096	0.0287399
fluorouracil	TYMS	pyrimidine analog; inhibitor of thymidylate synthase	Fc1c[nH]c(=O)[nH]c1=O	0.311776	1.27783e-12	0.285818	9.25783e-11
fluvastatin	HMGCR	inhibitor of HMG-CoA reductase	CC(C)N1C(\C=C\C(O)CC(O)CC(O)=O)C(c2ccccc12)c1ccc(F)cc1	0.142094	0.00170595	0.134998	0.00289198
foretinib	KDR;MET	inhibitor of MET and VEGFR2	COc1cc2c(Oc3ccc(NC(=O)C4(CC4)C(=O)Nc4ccc(F)cc4)cc3F)ccnc2cc1OCCCN1CCOCC1	0.173249	0.000119812	0.160867	0.000359961
FQI-1		inhibitor of LSF1-mediated transcription	CCOc1ccccc1C1CC(=O)Nc2cc3OCOc3cc12	0.302832	1.84602e-06	0.313361	7.64858e-07
FQI-2		inhibitor of LSF1-mediated transcription	CCOc1ccccc1-c1cc(=O)[nH]c2cc3OCOc3cc12	0.346472	2.08541e-15	0.364288	5.57626e-17
FSC231	PICK1	inhibitor of PDZ domain of protein interacting with PRKCA 1 (PICK1)	CCOC(=O)NC(=O)C(=C\c1ccc(Cl)c(Cl)c1)\C#N	-0.0581599	0.514336	0.00625983	0.944092
fulvestrant	ESR1;GPER1	antagonist of the estrogen receptor	C[C@]12CC[C@H]3[C@H]([C@@H]1CC[C@@H]2O)[C@H](CCCCCCCCCS(=O)CCCC(F)(F)C(F)(F)F)Cc1cc(O)ccc31	0.0415493	0.645468	0.05853	0.516748
fumonisin B1	CERS1;CERS2;CERS3;CERS4;CERS5;CERS6	inhibitor of ceramide synthase	CCCC[C@@H](C)[C@@H](OC(=O)C[C@@H](CC(O)=O)C(O)=O)[C@H](CC(C)C[C@H](O)CCCC[C@@H](O)C[C@H](O)[C@H](C)N)OC(=O)C[C@@H](CC(O)=O)C(O)=O	-0.0219573	0.626365	-0.044065	0.328377
GANT-61		inhibitor of hedgehog signaling pathway	CN(C)c1ccccc1CN1CCCN(Cc2ccccc2N(C)C)C1c1ccncc1	0.0223162	0.622876	0.0244166	0.590524
GDC-0879	BRAF	inhibitor of BRAF	OCCn1cc(c(n1)-c1ccncc1)-c1ccc2c(CC\C2=N/O)c1	0.0604901	0.184908	0.0235326	0.606291
GDC-0941	PIK3CA;PIK3CB;PIK3CD;PIK3CG	inhibitor of PI3K kinase activity	CS(=O)(=O)N1CCN(Cc2cc3nc(nc(N4CCOCC4)c3s2)-c2cccc3[nH]ncc23)CC1	0.120332	0.00718073	0.108094	0.0158118
gefitinib	AKT1;EGFR	inhibitor of EGFR and AKT1	COc1cc2ncnc(Nc3ccc(F)c(Cl)c3)c2cc1OCCCN1CCOCC1	0.0384677	0.393103	0.0167378	0.710283
gemcitabine	CMPK1;RRM1;TYMS	inhibitor of DNA replication; inhibitor of ribonucleotide reductase, thymidylate synthetase, and cytidine monophosphate (UMP-CMP) kinase	Nc1ccn([C@@H]2O[C@H](CO)[C@@H](O)C2(F)F)c(=O)n1	0.307504	2.74262e-11	0.330215	6.97045e-13
GMX-1778	NAMPT	inhibitor of nicotinamide phosphoribosyltransferase	Clc1ccc(OCCCCCC\N=C(\NC#N)Nc2ccncc2)cc1	0.142596	0.00150173	0.161684	0.000312638
gossypol	BCL2;BCL2L1;LDHA;LDHB;LDHC	inhibitor of lactate dehydrogenase; inhibitor of BCL2 family members	CC(C)c1c(O)c(O)c(C=O)c2c(O)c(c(C)cc12)-c1c(C)cc2c(C(C)C)c(O)c(O)c(C=O)c2c1O	0.19614	1.47323e-05	0.183829	4.99621e-05
GSK-3 inhibitor IX		inhibitor of JAK/STAT signaling	O\N=C1/C(Nc2ccccc12)=C1/C(=O)Nc2cc(Br)ccc12	0.107978	0.0179602	0.0635065	0.164793
GSK-J4	KDM6A;KDM6B	inhibitor of lysine-specific demethylases	CCOC(=O)CCNc1cc(nc(n1)-c1ccccn1)N1CCc2ccccc2CC1	0.25993	0.0627514	0.252729	0.0706653
GSK1059615	MTOR;PIK3CA;PIK3CB;PIK3CD;PIK3CG	inhibitor of PI3K and mTOR kinase activity	O=C1NC(=O)\C(S1)=C\c1ccc2nccc(-c3ccncc3)c2c1	0.0500263	0.365726	0.0231937	0.675105
GSK2636771	PIK3CB	inhibitor of PI3K catalytic subunit beta	Cc1nc2c(cc(cc2n1Cc1cccc(c1C)C(F)(F)F)N1CCOCC1)C(O)=O	0.0129802	0.804532	-0.0115885	0.825131
GSK4112	NR1D1	antagonist of Rev-ErbAalpha	CC(C)(C)OC(=O)CN(Cc1ccc(s1)[N+]([O-])=O)Cc1ccc(Cl)cc1	0.0851387	0.0581206	0.0521255	0.246558
GSK461364	PLK1	inhibitor of polo-like kinase 1 (PLK1)	C[C@@H](Oc1cc(sc1C(N)=O)-n1cnc2ccc(CN3CCN(C)CC3)cc12)c1ccccc1C(F)(F)F	0.345137	1.99774e-14	0.345054	2.02853e-14
GSK525762A	BRD2;BRD3;BRD4	inhibitor of bromodomain (BRD) and extra-C terminal domain (BET) proteins	CCNC(=O)C[C@@H]1N=C(c2ccc(Cl)cc2)c2cc(OC)ccc2-n2c(C)nnc12	0.136	0.00247725	0.153681	0.00061712
GW-405833	CNR2	partial agonist of cannabinoid receptor 2	COc1ccc2n(C(=O)c3cccc(Cl)c3Cl)c(C)c(CCN3CCOCC3)c2c1	0.192656	1.82564e-05	0.209413	3.07022e-06
GW-843682X	PLK1;PLK3	inhibitor of PLK1 and PLK3	COc1cc2ncn(-c3cc(OCc4ccccc4C(F)(F)F)c(s3)C(N)=O)c2cc1OC	0.275279	9.65869e-10	0.235698	1.91121e-07
HBX-41108	USP7	inhibitor of the deubiquitinase activity of USP7	Clc1ccc-2c(c1)C(=O)c1nc(C#N)c(nc-21)C#N	0.0956836	0.0693932	0.132613	0.011667
HC-067047	TRPV4	inhibitor of cation channel TRPV4	Cc1c(cc(-c2ccccc2)n1CCCN1CCOCC1)C(=O)Nc1cccc(c1)C(F)(F)F	0.0471287	0.307932	0.0737623	0.110255
HLI 373	MDM2	inhibitor of MDM2	CN(C)CCCNc1c2ccccc2n(C)c2nc(=O)n(C)c(=O)c12	0.112033	0.0135613	0.119003	0.00870726
hyperforin	TRPC6	agonist of calcium-permeable ion channels	CC(C)C(=O)[C@@]12C(=O)C(CC=C(C)C)C(=O)C(CC=C(C)C)(C[C@H](CC=C(C)C)[C@@]1(C)CCC=C(C)C)C2=O	0.0630819	0.16764	0.0338443	0.45944
I-BET151	BRD2;BRD3;BRD4	inhibitor of bromodomain (BRD) and extra-C terminal domain (BET) proteins	COc1cc2c3n([C@H](C)c4ccccn4)c(=O)[nH]c3cnc2cc1-c1c(C)noc1C	0.12832	0.00432079	0.134333	0.00280205
ibrutinib	BTK	inhibitor of Bruton's tyrosine kinase	Nc1ncnc2n(nc(-c3ccc(Oc4ccccc4)cc3)c12)[C@@H]1CCCN(C1)C(=O)C=C	0.0288912	0.58428	-0.0542752	0.303757
IC-87114	PIK3CD	inhibitor of PI3K catalytic subunit delta	Cc1ccccc1-n1c(Cn2cnc3c(N)ncnc23)nc2cccc(C)c2c1=O	0.00730327	0.870856	0.0285195	0.525449
ifosfamide		DNA alkylator	ClCCNP1(=O)OCCCN1CCCl	-0.0173881	0.792214	-0.0671073	0.308785
imatinib	ABL1;BCR;KIT	inhibitor of BCR-ABL1 and c-KIT	CN1CCN(Cc2ccc(cc2)C(=O)Nc2ccc(C)c(Nc3nccc(n3)-c3cccnc3)c2)CC1	0.0163421	0.717384	-0.0100745	0.823436
importazole	KPNB1	inhibitor of importin	CC(Nc1nc(nc2ccccc12)N1CCCC1)c1ccccc1	0.0942327	0.0452499	0.0909262	0.0533881
indisulam	CA9	inhibitor of carbonic anhydrase isoform IX	NS(=O)(=O)c1ccc(cc1)S(=O)(=O)Nc1cccc2c(Cl)c[nH]c12	0.262201	1.27245e-08	0.284011	6.30588e-10
IPR-456	PLAUR	inhibitor of the interaction of urokinase receptor with binding partners	CC1CC(C)CN(C1)c1cc(Nc2ccccc2C(O)=O)c2C(=O)c3ccccc3-c3onc1c23	-0.0506035	0.261612	-0.0782461	0.0823228
isoevodiamine		natural product	CN1C2N(CCc3c2[nH]c2ccccc32)C(=O)c2ccccc12	0.304851	6.22151e-12	0.321817	3.38438e-13
isoliquiritigenin		natural product	Oc1ccc(cc1)\C=C\C(=O)c1ccc(O)cc1O	0.119043	0.179049	0.065956	0.457703
isonicotinohydroxamic acid	HDAC6	inhibitor of HDAC6	ONC(=O)c1ccncc1	-0.0458313	0.401657	-0.0213561	0.696068
ISOX	HDAC6	inhibitor of HDAC6	CC(C)(C)OC(=O)Nc1ccc(cc1)-c1cc(no1)C(=O)NCCCCCCC(=O)NO	0.267481	1.72333e-09	0.239889	7.41505e-08
istradefylline	ADORA2A	antagonist of the adenosine A2A receptor	CCn1c2nc(\C=C\c3ccc(OC)c(OC)c3)n(C)c2c(=O)n(CC)c1=O	-0.0216768	0.730477	-0.00472899	0.940099
itraconazole		anti-fungal agent; inhibitor of hedgehog signaling pathway	CCC(C)n1ncn(-c2ccc(cc2)N2CCN(CC2)c2ccc(OCC3COC(Cn4cncn4)(O3)c3ccc(Cl)cc3Cl)cc2)c1=O	0.107871	0.0184409	0.107702	0.0186262
IU1	USP14	inhibitor of the deubiquitinase activity of USP14	Cc1cc(C(=O)CN2CCCC2)c(C)n1-c1ccc(F)cc1	0.0665359	0.145099	0.0978919	0.0318325
JQ-1	BRDT	inhibitor of bromodomain (BRD) and extra-C terminal domain (BET) proteins	Cc1sc-2c(c1C)C(=N[C@@H](CC(=O)OC(C)(C)C)c1nnc(C)n-21)c1ccc(Cl)cc1	0.192819	1.62572e-05	0.204669	4.61801e-06
JW-480	NCEH1	inhibitor of serine hydrolase enzyme NCEH	CC(C)c1ccccc1OC(=O)NCCc1ccc2ccccc2c1	0.0171995	0.705266	0.000498391	0.991256
JW-55	TNKS	inhibitor of tankyrase	COc1ccc(cc1)C1(CNC(=O)c2ccc(NC(=O)c3ccco3)cc2)CCOCC1	0.0766152	0.432829	0.0695952	0.476275
JW-74		inhibitor of WNT signaling	COc1ccc(cc1)-n1c(SCc2nc(no2)-c2ccc(C)cc2)nnc1-c1ccncc1	0.107271	0.0425171	0.122347	0.0205841
KH-CB19	CLK1;CLK4	inhibitor of CDC2-like kinases 1 and 4	CCOC(=O)c1c(C(=CN)C#N)c2ccc(Cl)c(Cl)c2n1C	-0.0791177	0.139628	-0.0727823	0.174285
KHS101	TACC3	binder of TACC3, a component of the centrosome and mitotic spindle	CC(C)CNc1ccnc(NCc2csc(n2)-c2ccccc2)n1	0.1421	0.00208252	0.143903	0.00182278
Ki8751	KDR;KIT;PDGFRA	inhibitor of VEGFR2, c-KIT, and PDGFRA	COc1cc2nccc(Oc3ccc(NC(=O)Nc4ccc(F)cc4F)c(F)c3)c2cc1OC	0.052554	0.250476	0.110252	0.0156672
Ko-143	ABCG2	inhibitor of breast cancer resistance protein multidrug transporter (BCRP)	COc1ccc2c3C[C@@H]4N([C@@H](CC(C)C)c3[nH]c2c1)C(=O)[C@H](CCC(=O)OC(C)(C)C)NC4=O	0.105692	0.0187853	0.0544151	0.227329
KPT185	XPO1	inhibitor of exportin 1	COc1cc(cc(c1)C(F)(F)F)-c1ncn(\C=C/C(=O)OC(C)C)n1	0.269565	1.83784e-07	0.292651	1.33612e-08
KU 0060648	PRKDC	inhibitor of DNA-dependent protein kinase	CCN1CCN(CC(=O)Nc2ccc(-c3cccc4c3oc(cc4=O)N3CCOCC3)c3sc4ccccc4c23)CC1	0.126926	0.00480844	0.111482	0.0133532
KU-0063794	MTOR	inhibitor of mTOR	COc1ccc(cc1CO)-c1ccc2c(nc(nc2n1)N1C[C@H](C)O[C@H](C)C1)N1CCOCC1	0.10111	0.0252092	0.0872698	0.0535387
KU-55933	ATM	inhibitor of ataxia telangiectasia mutated (ATM)	O=c1cc(oc(c1)-c1cccc2Sc3ccccc3Sc12)N1CCOCC1	0.0836188	0.0652132	0.0868022	0.0555884
KU-60019	ATM	inhibitor of ataxia telangiectasia mutated (ATM)	C[C@H]1CN(CC(=O)Nc2ccc3Sc4c(Cc3c2)cccc4-c2cc(=O)cc(o2)N2CCOCC2)C[C@@H](C)O1	0.15759	0.00043269	0.149457	0.000851271
KW-2449	AURKA;FLT3	inhibitor of FLT3 and AURKA	O=C(N1CCNCC1)c1ccc(cc1)\C=C\c1n[nH]c2ccccc12	0.21185	2.28462e-06	0.262248	3.91614e-09
KX2-391	SRC	peptide mimetic; inhibitor of SRC activity in cells	O=C(Cc1ccc(cn1)-c1ccc(OCCN2CCOCC2)cc1)NCc1ccccc1	0.337128	2.35091e-14	0.335832	2.99249e-14
L-685458	APH1A;NCSTN;PSEN1;PSENEN	inhibitor of gamma-secretase	CC(C)C[C@H](NC(=O)[C@@H](C[C@@H](O)[C@H](Cc1ccccc1)NC(=O)OC(C)(C)C)Cc1ccccc1)C(=O)N[C@@H](Cc1ccccc1)C(N)=O	0.129453	0.00373614	0.0857968	0.0552115
lapatinib	EGFR;ERBB2	inhibitor of EGFR and HER2	CS(=O)(=O)CCNCc1ccc(o1)-c1ccc2ncnc(Nc3ccc(OCc4cccc(F)c4)c(Cl)c3)c2c1	0.0301604	0.51154	-0.00603407	0.895536
LBH-589	HDAC1;HDAC2;HDAC3;HDAC6;HDAC8	inhibitor of HDAC1, HDAC2, HDAC3, HDAC6, and HDAC8	Cc1[nH]c2ccccc2c1CCNCc1ccc(\C=C\C(=O)NO)cc1	0.180508	5.55596e-05	0.192366	1.70335e-05
LE-135	RARB	antagonist of retinoic acid receptor beta	CN1c2cc3c(cc2N=C(c2ccc(cc2)C(O)=O)c2ccccc12)C(C)(C)CCC3(C)C	0.168373	0.000186488	0.15693	0.000502565
lenvatinib	FLT1;FLT3;KDR;KIT;PDGFRA;PDGFRB	inhibitor of VEGFRs, c-KIT, and PDGFR alpha and beta	COc1cc2nccc(Oc3ccc(NC(=O)NC4CC4)c(Cl)c3)c2cc1C(N)=O	0.143531	0.00139651	0.143133	0.00144043
leptomycin B	XPO1	inhibitor of exportin 1	CCC(\C=C\[C@@H]1OC(=O)C=C[C@@H]1C)=C\[C@H](C)C\C=C\C(C)=C\[C@@H](C)C(=O)[C@@H](C)[C@H](O)[C@@H](C)C\C(C)=C\C(O)=O	0.327546	5.7305e-14	0.342824	3.09937e-15
linifanib	FLT1;FLT3;KDR	inhibitor of VEGFRs	Cc1ccc(F)c(NC(=O)Nc2ccc(cc2)-c2cccc3[nH]nc(N)c23)c1	0.191298	1.75734e-05	0.181199	4.8433e-05
linsitinib	IGF1R;INSR	inhibitor of insulin-like growth factor 1 receptor and insulin receptor	CC1(O)CC(C1)c2nc(c3ccc4ccc(nc4c3)c5ccccc5)c6c(N)nccn26	0.084162	0.0634801	0.10982	0.0153245
lomeguatrib	MGMT	inhibitor of methylguanine-DNA methyltransferase	Nc1nc(OCc2cc(Br)cs2)c2[nH]cnc2n1	0.0917871	0.0410174	0.0448848	0.318467
lovastatin	HMGCR	inhibitor of HMG-CoA reductase	CCC(C)C(=O)OC1CC(C)C=C2C=CC(C)C(CCC(O)CC(O)CC(O)=O)C12	0.165471	0.00020811	0.171908	0.000115554
LRRK2-IN-1	DCLK1;LRRK2	inhibitor of leucine-rich repeat kinase 2; inhibitor of doublecortin-like kinase	COc1cc(ccc1Nc1ncc2N(C)C(=O)c3ccccc3N(C)c2n1)C(=O)N1CCC(CC1)N1CCN(C)CC1	0.0919101	0.0833228	0.0900298	0.0898573
LY-2157299	TGFBR1	inhibitor of the transforming growth factor beta type 1 receptor	Cc1cccc(n1)-c1nn2CCCc2c1-c1ccnc2ccc(cc12)C(N)=O	-0.133146	0.138803	-0.173657	0.0527725
LY-2183240	FAAH	inhibitor of fatty acid amide hydrolase; inhibitor of anandamide uptake	CN(C)C(=O)n1nnnc1Cc1ccc(cc1)-c1ccccc1	0.286689	1.30804e-10	0.288275	1.024e-10
manumycin A	FNTA;FNTB	inhibitor of RAS farnesyltransferase	CCCC[C@@H](C)\C=C(C)\C=C(/C)C(=O)NC1=C[C@@](O)(\C=C\C=C\C=C\C(=O)NC2C(=O)CCC2=O)[C@@H]2O[C@@H]2C1=O	0.24934	2.22065e-08	0.217211	1.21026e-06
marinopyrrole A	MCL1	natural product; putative inhibitor of MCL1	Oc1ccccc1C(=O)c1[nH]c(Cl)c(Cl)c1-n1c(cc(Cl)c1Cl)C(=O)c1ccccc1O	0.25539	2.79171e-06	0.166751	0.00244801
masitinib	KIT;PDGFRA;PDGFRB	inhibitor of c-KIT, PDGFRA, and PDGFRB	CN1CCN(Cc2ccc(cc2)C(=O)Nc2ccc(C)c(Nc3nc(cs3)-c3cccnc3)c2)CC1	0.119738	0.00850225	0.114584	0.0118228
Mdivi-1	DNM1	inhibitor of dynamin 1; inhibitor of mitrochondrial division inhibitor	COc1cc(c(Cl)cc1Cl)-n1c(=S)[nH]c2ccccc2c1=O	0.148518	0.000987332	0.137468	0.00231471
Merck60	HDAC1;HDAC2	inhibitor of HDAC1 and HDAC2	CC(=O)Nc1ccc(cc1)C(=O)Nc1cc(ccc1N)-c1cccs1	0.315744	8.35003e-13	0.309102	2.61769e-12
methotrexate	DHFR	inhibitor of dihydrofolate reductase	CN(Cc1cnc2nc(N)nc(N)c2n1)c1ccc(cc1)C(=O)N[C@@H](CCC(O)=O)C(O)=O	0.163546	0.000381553	0.170733	0.0002065
methylstat	KDM3A;KDM4A;KDM4B;KDM4C;KDM4D	inhibitor of lysine specific demethylases	COC(=O)\C=C\C(=O)N(O)CCCCNCc1ccc(COC(=O)Nc2cccc3ccccc23)cc1	0.240068	4.92733e-06	0.162273	0.00219363
MG-132	PSMB1;PSMB2;PSMB5;PSMD1;PSMD2	inhibitor of the proteosome	CC(C)C[C@H](NC(=O)[C@H](CC(C)C)NC(=O)[C@H](CC(C)C)NC(=O)OCc1ccccc1)C=O	0.160983	0.0204904	0.176549	0.0109358
MGCD-265	FLT1;FLT3;KDR;MET	inhibitor of c-MET and VEGFRs	Cn1cnc(c1)-c1cc2nccc(Oc3ccc(NC(=S)NC(=O)Cc4ccccc4)cc3F)c2s1	0.133684	0.00285281	0.133707	0.00284802
MI-1	MEN1	binder of menin; inhibitor of menin-MLL fusion protein	CC1(C)CN=C(S1)N1CCN(CC1)c1ncnc2sc3CCCCc3c12	0.0620647	0.192276	-0.00200251	0.966476
MI-2	MEN1	binder of menin; inhibitor of menin-MLL fusion protein	CCCc1cc2c(ncnc2s1)N1CCN(CC1)C1=NCC(C)(C)S1	0.208719	0.000742256	0.202643	0.00106355
mitomycin		DNA crosslinker	CO[C@]12[C@H]3N[C@H]3CN1C1=C([C@H]2COC(N)=O)C(=O)C(N)=C(C)C1=O	0.28659	1.02099e-10	0.30889	2.71349e-12
MK-0752	APH1A;NCSTN;PSEN1;PSENEN	inhibitor of gamma-secretase	OC(=O)CC[C@H]1CC[C@@](CC1)(c1cc(F)ccc1F)S(=O)(=O)c1ccc(Cl)cc1	-0.0185916	0.682658	-0.0167297	0.712956
MK-1775	WEE1	inhibitor of WEE1	CN1CCN(CC1)c1ccc(Nc2ncc3c(n2)n(-c2cccc(n2)C(C)(C)O)n(CC=C)c3=O)cc1	0.276687	5.45155e-10	0.245745	4.06575e-08
MK-2206	AKT1	inhibitor of AKT1	NC1(CCC1)c1ccc(cc1)-c1nc2ccn3c(n[nH]c3=O)c2cc1-c1ccccc1	-0.00966159	0.834522	0.0324597	0.482667
ML006	S1PR3	agonist of sphingosine 1-phosphate receptor 3	C1CN(CCO1)c1nnc(-c2ccccc2)c(n1)-c1ccccc1	0.0579978	0.200432	0.0671116	0.138358
ML029		inhibitor of antigen receptor-mediated NFkappaB activity	Cc1cc2nc(NCCCO)n(CC(=O)c3cc(c(O)c(c3)C(C)(C)C)C(C)(C)C)c2cc1C	0.115469	0.0116123	0.0806513	0.0784592
ML031	S1PR2	inhibitor of sphingosine 1-phosphate receptor 2	Cc1cc(C(=O)CN2C(=O)CCC2=O)c(C)n1Cc1ccccc1	0.00899994	0.850511	0.0166102	0.727954
ML050	GPER1	antagonist of GPR30	Brc1cc2OCOc2cc1C1Nc2ccccc2C2C=CCC12	0.0227103	0.616748	0.00594911	0.895709
ML083	PKM	activator of muscle pyruvate kinase	COc1ccc(cc1)S(=O)(=O)N1CCN(CC1)S(=O)(=O)c1ccc2OCCOc2c1	-0.00154943	0.972878	-0.0221017	0.627649
ML162		selectively kills engineered cells expressing mutant HRAS	COc1ccc(cc1Cl)N(C(C(=O)NCCc1ccccc1)c1cccs1)C(=O)CCl	0.118121	0.00852349	0.11768	0.00877499
ML203	PKM	activator of muscle pyruvate kinase (PKM2)	Nc1cccc(c1)S(=O)(=O)N1CCCN(CC1)S(=O)(=O)c1ccc2OCCOc2c1	-0.0566098	0.211434	-0.0399031	0.378597
ML210		selectively kills engineered cells expressing mutant HRAS	Cc1onc(C(=O)N2CCN(CC2)C(c2ccc(Cl)cc2)c2ccc(Cl)cc2)c1[N+]([O-])=O	0.167868	0.000220342	0.179988	7.32454e-05
ML239		ML239; inhibitor of breast cancer stem cell proliferation	Clc1cc(Cl)c(OCC(=O)N\N=C\c2ccc[nH]2)c(Cl)c1	0.0994311	0.0269602	0.124259	0.00563421
ML258	BCL2L10	inhibitor of BIM-BCL-B interaction	COc1ccc(CN2c3nnnn3C3C(C2=O)C2(CCCC2)Cc2ccccc32)cc1	0.0662769	0.140897	0.0636316	0.157489
ML311	MCL1	inhibitor of MCL1	CCN1CCN(CC1)C(c1ccc(cc1)C(F)(F)F)c1ccc2cccnc2c1O	0.312849	8.15823e-13	0.273804	4.77009e-10
ML312	SCARB1	inhibitor of scavenger receptor class B, member 1 (SCARB1)-mediated lipid uptake	CC(C)NC(=O)Nc1ccc2O[C@@H](CN(C)S(=O)(=O)c3ccc(Cl)cc3)[C@H](C)CN([C@H](C)CO)C(=O)c2c1	-0.0747181	0.405684	-0.0962658	0.283583
ML320	GSK3B	inhibitor of GSK3 beta	COc1ccccc1[C@H]1c2c(NC3=C1C(=O)CC(C)(C)C3)n[nH]c2C(F)(F)F	0.049186	0.281166	0.0796605	0.0806124
ML334 diastereomer	KEAP1;NFE2L2	inhibitor of KEAP1-NFE2L2 protein-protein interaction	OC(=O)[C@@H]1CCCC[C@@H]1C(=O)N1CCc2ccccc2[C@H]1CN1C(=O)c2ccccc2C1=O	-0.0411546	0.440169	-0.086403	0.1046
MLN2238	PSMB5	inhibitor of 20S proteasome at the chymotrypsin-like proteolytic (beta-5) site	CC(C)C[C@H](NC(=O)CNC(=O)c1cc(Cl)ccc1Cl)B(O)O	0.18481	3.71631e-05	0.185658	3.4175e-05
MLN2480	ARAF;BRAF;RAF1	inhibitor of RAF kinases	C[C@@H](NC(=O)c1ncnc(N)c1Cl)c1ncc(s1)C(=O)Nc1cc(c(Cl)cn1)C(F)(F)F	0.179485	0.00375388	0.124919	0.0445873
momelotinib	JAK1;JAK2	inhibitor of Janus kinases 1 and 2	O=C(NCC#N)c1ccc(cc1)-c1ccnc(Nc2ccc(cc2)N2CCOCC2)n1	0.211287	3.39569e-06	0.192189	2.47575e-05
MST-312	TERT	inhibitor of telomerase reverse transcriptase	Oc1cccc(C(=O)Nc2cccc(NC(=O)c3cccc(O)c3O)c2)c1O	0.3142	1.66778e-12	0.344038	7.72073e-15
myricetin		flavonoid antioxidant	Oc1cc(O)c2c(c1)oc(-c1cc(O)c(O)c(O)c1)c(O)c2=O	-0.0286475	0.527811	-0.0420825	0.353584
myriocin	SPTLC1;SPTLC2;SPTLC3	inhibitor of serine palmitoyltransferase	CCCCCCC(=O)CCCCCC\C=C\C[C@H](O)[C@@H](O)C(N)(CO)C(O)=O	0.142161	0.123007	0.147504	0.109408
N9-isopropylolomoucine	CCNB1;CDK1;CDK5;CDK5R1	inhibitor of CDK1/cyclin B and CDK5/p35 complexes	CC(C)n1cnc2c(NCc3ccccc3)nc(NCCO)nc12	0.247927	2.95655e-08	0.219892	9.57236e-07
nakiterpiosin		natural product; inhibitor of microtubule assembly	C[C@H]1C[C@@H](OC1=O)[C@@H](O)[C@@H](C(Cl)Cl)c1ccc2[C@@H]3C[C@@H](Br)[C@]45O[C@H](C[C@]4(C)[C@H]3C(=O)c2c1C)CO[C@H]5O	0.370241	2.87027e-17	0.357636	3.85875e-16
narciclasine	RHOA	activates cellular activity of RhoA; modulator of Rho/Rho kinase/LIM kinase/cofilin signaling	O[C@H]1C=C2[C@@H](NC(=O)c3c(O)c4OCOc4cc23)[C@H](O)[C@@H]1O	0.348804	7.29072e-15	0.351335	4.51814e-15
navitoclax	BCL2;BCL2L1;BCL2L2	inhibitor of BCL2, BCL-xL, and BCL-W	CC1(C)CCC(=C(CN2CCN(CC2)c2ccc(cc2)C(=O)NS(=O)(=O)c2ccc(N[C@H](CCN3CCOCC3)CSc3ccccc3)c(c2)S(=O)(=O)C(F)(F)F)C1)c1ccc(Cl)cc1	0.142161	0.00157054	0.096368	0.0325911
necrostatin-1	RIPK1	inhibitor of receptor-interacting protein kinase 1; inhibitor of the necroptosis cell death pathway	CN1C(=S)NC(Cc2c[nH]c3ccccc23)C1=O	0.0814069	0.0709282	0.0527455	0.242411
necrostatin-7		inhibitor of necroptosis	Fc1ccc(cc1)-c1n[nH]cc1C=C1SC(=N)N(C1=O)c1nccs1	-0.00917503	0.838812	-0.0168537	0.70865
necrosulfonamide		inhibitor of downstream signaling of RIP3 associated with MLKL	COc1nccnc1NS(=O)(=O)c1ccc(NC(=O)\C=C\c2ccc(s2)[N+]([O-])=O)cc1	0.284441	6.99874e-08	0.267777	4.12958e-07
nelarabine	POLA1	deoxyguanosine analog; inhibitor of DNA synthesis	COc1nc(N)nc2n(cnc12)[C@@H]1O[C@H](CO)[C@@H](O)[C@@H]1O	-0.0710646	0.125958	-0.041429	0.372743
neopeltolide		inhibitor of cellular respiration	CCC[C@H]1C[C@H](C[C@H](C)C[C@@H]2C[C@H](C[C@H](CC(=O)O1)O2)OC(=O)\C=C/CCc1coc(\C=C/CNC(=O)OC)n1)OC	0.315463	0.000424259	0.299243	0.000855302
neratinib	EGFR;ERBB2	inhibitor of EGFR and HER2	CCOc1cc2ncc(C#N)c(Nc3ccc(OCc4ccccn4)c(Cl)c3)c2cc1NC(=O)\C=C\CN(C)C	0.0344858	0.445336	-0.00954321	0.832774
neuronal differentiation inducer III		induction of rat HCN cell differentiation as judged by induction of neuronal reporter neuroD activity	O=C(NC1CC1)c1cc(on1)-c1cccs1	0.113203	0.0118098	0.122406	0.0064505
niclosamide	STAT3	inhibitor of STAT3 signaling	Oc1ccc(Cl)cc1C(=O)Nc1ccc(cc1Cl)[N+]([O-])=O	0.176276	8.7513e-05	0.169655	0.000161126
nilotinib	ABL1;BCR;KIT	inhibitor of ABL1, BCR, and c-KIT	Cc1cn(cn1)-c1cc(NC(=O)c2ccc(C)c(Nc3nccc(n3)-c3cccnc3)c2)cc(c1)C(F)(F)F	0.0268451	0.556568	0.0464415	0.308915
nintedanib	FGFR1;FGFR2;FGFR3;FLT1;FLT3;KDR;PDGFRA;PDGFRB	inhibitor of c-KIT, VEGFRs, PDGFRs, and FGFRs	COC(=O)c1ccc2c(NC(=O)\C2=C(/Nc2ccc(cc2)N(C)C(=O)CN2CCN(C)CC2)c2ccccc2)c1	0.107356	0.0182698	0.120894	0.00781887
NPC-26		induces cell death through a non-apoptotic, mitochondrial-dependent mechanism	CCOC(=O)c1c(NC(=O)c2ccc(s2)[N+]([O-])=O)sc2c1CC(C)(C)NC2(C)C	0.0858582	0.0626272	0.0963818	0.0365243
NSC 74859	STAT3	inhibitor of STAT3	Cc1ccc(cc1)S(=O)(=O)OCC(=O)Nc1ccc(C(O)=O)c(O)c1	0.105161	0.0217514	0.116143	0.011217
NSC19630	WRN	inhibitor of Werner syndrome helicase activity	CCC(=O)OCN1C(=O)C=CC1=O	0.135365	0.0102379	0.145195	0.00584975
NSC23766	RAC1;TIAM1;TRIO	inhibitor of RAC1-GEF interaction; prevents Rac1 activation by Rac-specific guanine nucleotide exchange factors (GEFs) TrioN and Tiam1	CCN(CC)CCCC(C)Nc1nc(C)cc(Nc2ccc3nc(C)cc(N)c3c2)n1	-0.00796575	0.861097	-0.0299381	0.510689
NSC30930	SRD5A2	inhibitor of steroid 5-alpha reductase	OC(=O)c1cc2cc(OCc3ccccc3)ccc2[nH]1	0.0156998	0.728311	0.00660796	0.883763
NSC48300	TASP1	inhibitor of threonine endopeptidase taspase 1	O[As](O)(=O)c1ccc(Cc2ccc(cc2)[As](O)(O)=O)cc1	0.138438	0.00206404	0.111611	0.0131522
NSC632839	USP13;USP5	inhibitor of ubiquitin isopeptidase	Cc1ccc(C=C2CNCC(=Cc3ccc(C)cc3)C2=O)cc1	0.294842	2.40624e-11	0.232421	1.79769e-07
NSC95397	CDC25A;CDC25B;CDC25C	inhibitor of cell division cycle 25 phosphatase (CDC25)	OCCSC1=C(SCCO)C(=O)c2ccccc2C1=O	0.149173	0.00143482	0.0762594	0.10464
nutlin-3	MDM2	inhibitor of p53-MDM2 interaction	COc1ccc(C2=NC(C(N2C(=O)N2CCNC(=O)C2)c2ccc(Cl)cc2)c2ccc(Cl)cc2)c(OC(C)C)c1	0.16465	0.000267044	0.232331	2.22271e-07
NVP-231	CERK	inhibitor of ceramide kinase	O=C(Nc1nc2ccc(NC(=O)C34C[C@H]5C[C@H](C[C@H](C5)C3)C4)cc2s1)c1ccccc1	0.294675	2.47207e-11	0.326062	1.12567e-13
NVP-ADW742	IGF1R	inhibitor of insulin-like growth factor 1 receptor	Nc1ncnc2n(cc(-c3cccc(OCc4ccccc4)c3)c12)[C@H]1C[C@H](CN2CCCC2)C1	0.0919995	0.0424236	0.0964715	0.0333009
NVP-BEZ235	MTOR;PIK3CA;PIK3CB;PIK3CD;PIK3CG	inhibitor of PI3K and mTOR kinase activity	Cn1c2cnc3ccc(cc3c2n(-c2ccc(cc2)C(C)(C)C#N)c1=O)-c1cnc2ccccc2c1	0.148066	0.0044756	0.12913	0.0132971
NVP-BSK805	JAK2	inhibitor of Janus kinase 2	Fc1cc(cc(F)c1CN1CCOCC1)-c1cccc2ncc(nc12)-c1cnn(c1)C1CCNCC1	0.177028	7.8834e-05	0.171879	0.000127462
NVP-TAE684	ALK	inhibitor of ALK and ALK-NPM fusion protein	COc1cc(ccc1Nc1ncc(Cl)c(Nc2ccccc2S(=O)(=O)C(C)C)n1)N1CCC(CC1)N1CCN(C)CC1	0.18338	4.51511e-05	0.209404	3.00233e-06
O-6-benzylguanine	MGMT	inhibitor of O(6)-alkylguanine DNA alkyltransferases	Nc1nc(OCc2ccccc2)c2[nH]cnc2n1	0.0772557	0.219817	0.0256856	0.683708
obatoclax	BCL2;BCL2L1;MCL1	inhibitor of MCL1, BCL2, and BCL-xL	COC1=CC(=N\C\1=C/c1[nH]c(C)cc1C)c1cc2ccccc2[nH]1	0.275292	4.29818e-10	0.263374	2.48668e-09
olaparib	PARP1;PARP2	inhibitor of poly (ADP-ribose) polymerase 1 and 2	Fc1ccc(Cc2n[nH]c(=O)c3ccccc23)cc1C(=O)N1CCN(CC1)C(=O)C1CC1	0.244973	4.08487e-08	0.262494	3.78299e-09
oligomycin A	ATP5L2	inhibitor of mitochondrial ATP synthase	CCC1CCC2OC3(CC[C@@H](C)C(C[C@H](C)O)O3)[C@H](C)C(OC(=O)\C=C\[C@@H](C)[C@H](O)[C@@H](C)C(=O)[C@H](C)[C@@H](O)[C@H](C)C(=O)[C@@](C)(O)[C@H](O)[C@@H](C)C\C=C\C=C\1)[C@H]2C	0.19488	1.64169e-05	0.180905	6.48651e-05
omacetaxine mepesuccinate		inhibitor of protein translation by preventing protein elongation	COC(=O)C[C@](O)(CCCC(C)(C)O)C(=O)O[C@H]1[C@H]2c3cc4OCOc4cc3CCN3CCC[C@]23C=C1OC	0.24051	3.1564e-06	0.2386	3.79575e-06
OSI-027	MTOR	inhibitor of mTORC1 and mTORC2	COc1cccc2cc([nH]c12)-c1nc([C@H]2CC[C@@H](CC2)C(O)=O)n2ncnc(N)c12	0.197869	9.01244e-06	0.175873	8.22533e-05
OSI-930	KDR;KIT	inhibitor of c-KIT and VEGFR2	FC(F)(F)Oc1ccc(NC(=O)c2sccc2NCc2ccnc3ccccc23)cc1	0.20098	3.19738e-05	0.170161	0.000446731
ouabain	ATP1A1;ATP1A2;ATP1A3;ATP1A4;ATP1B1;ATP1B2;ATP1B3;ATP1B4	cardiac glycoside; inhibitor of the Na+/K+-ATPase	C[C@@H]1O[C@@H](O[C@H]2C[C@@H](O)[C@]3(CO)[C@H]4[C@H](O)C[C@]5(C)[C@H](CC[C@]5(O)[C@@H]4CC[C@]3(O)C2)C2=CC(=O)OC2)[C@H](O)[C@H](O)[C@H]1O	0.170233	0.000141411	0.178687	6.39609e-05
PAC-1	CASP3	activator of procaspase-3	Oc1c(CC=C)cccc1\C=N\NC(=O)CN1CCN(Cc2ccccc2)CC1	0.100487	0.0292168	0.101496	0.0276257
paclitaxel		inhibitor of microtubule assembly	CC(=O)O[C@@H]1C2=C(C)[C@H](C[C@@](O)([C@@H](OC(=O)c3ccccc3)C3[C@@]4(CO[C@@H]4C[C@H](O)[C@@]3(C)C1=O)OC(C)=O)C2(C)C)OC(=O)[C@H](O)[C@@H](NC(=O)c1ccccc1)c1ccccc1	0.30716	7.01584e-12	0.309232	4.9855e-12
palmostatin B	LYPLA1	inhibitor of acyl-protein thioesterase 1	CCCCCCCCCC[C@H]1[C@H](CCc2ccc(OC)c(OC)c2)OC1=O	-0.00843985	0.874804	-0.0106788	0.841982
pandacostat	HDAC1;HDAC2;HDAC3;HDAC6;HDAC8	inhibitor of HDAC1, HDAC2, HDAC3, HDAC6, and HDAC8	ONC(=O)\C=C\c1ccc(cc1)C(=O)N\N=C\c1ccc(O)c(O)c1O	0.0344857	0.452396	0.0435268	0.342826
parbendazole		inhibitor of microtubule assembly	CCCCc1ccc2[nH]c(NC(=O)OC)nc2c1	0.319128	3.70704e-13	0.324521	1.40708e-13
parthenolide		natural product; modulator of ROS; modulator of NF-kappa-B signaling	C\C1=C\CC[C@@]2(C)O[C@@H]2[C@H]2OC(=O)C(=C)[C@@H]2CC1	-0.0155629	0.738662	-0.0123508	0.791193
pazopanib	FLT1;FLT3;KDR;KIT;PDGFRB	inhibitor of VEGFRs, c-KIT, and PDGFRB	CN(c1ccc2c(C)n(C)nc2c1)c1ccnc(Nc2ccc(C)c(c2)S(N)(=O)=O)n1	0.225909	4.11072e-07	0.221489	6.97242e-07
PD 153035	EGFR	inhibitor of EGFR	COc1cc2ncnc(Nc3cccc(Br)c3)c2cc1OC	-0.0614444	0.245543	-0.0404621	0.444697
PD318088	MAP2K1;MAP2K2	inhibitor of MEK1 and MEK2	OCC(O)CONC(=O)c1cc(Br)c(F)c(F)c1Nc1ccc(I)cc1F	0.0408996	0.361434	0.0480012	0.284047
PDMP	UGCG	inhibitor of ceramide glucosyltransferase	CCCCCCCCCC(=O)N[C@H](CN1CCOCC1)[C@H](O)c1ccccc1	0.053568	0.24342	0.0444955	0.332693
pevonedistat	NAE1	inhibitor of Nedd-8 activating enzyme	NS(=O)(=O)OC[C@@H]1C[C@H](C[C@@H]1O)n1ccc2c(N[C@H]3CCc4ccccc34)ncnc12	0.325644	1.91691e-13	0.320072	5.14147e-13
PF-184	IKBKB	inhibitor of IKK-2	C[C@@]1(CO)CN(C[C@]1(C)CO)c1cc(C(=O)Nc2ccc3CCc4c(nn(c4-c3c2)-c2ccc(F)cc2)C(N)=O)c(Cl)cn1	0.25302	1.66006e-08	0.281621	2.83103e-10
PF-3758309	PAK4	inhibitor of serine/threonine p21-activating kinase 4	CN(C)C[C@@H](NC(=O)N1Cc2c(Nc3nc(C)nc4ccsc34)n[nH]c2C1(C)C)c1ccccc1	0.318741	1.50126e-07	0.339409	1.97734e-08
PF-4800567 hydrochloride	CSNK1D;CSNK1E	inhibitor of casein kinase isoforms delta and epsilon	Nc1ncnc2n(nc(COc3cccc(Cl)c3)c12)C1CCOCC1	0.0286698	0.646691	0.0811228	0.193999
PF-543	SPHK1	inhibitor of sphingosine kinase-1	Cc1cc(CS(=O)(=O)c2ccccc2)cc(OCc2ccc(CN3CCC[C@@H]3CO)cc2)c1	0.115114	0.0110131	0.110364	0.0148214
PF-573228	PTK2	inhibitor of focal adhesion kinase	CS(=O)(=O)c1cccc(CNc2nc(Nc3ccc4NC(=O)CCc4c3)ncc2C(F)(F)F)c1	0.209139	2.81683e-06	0.194648	1.3452e-05
PF-750	FAAH	inhibitor of fatty acid amide hydrolase	O=C(Nc1ccccc1)N1CCC(Cc2cnc3ccccc3c2)CC1	0.148338	0.00135328	0.15747	0.000663796
PHA-793887	CDK1;CDK2;CDK4;CDK5;CDK7;CDK9	inhibitor of cyclin-dependent kinases	CC(C)CC(=O)Nc1n[nH]c2c1CN(C(=O)C1CCN(C)CC1)C2(C)C	0.286598	7.83906e-11	0.293884	2.44584e-11
phloretin	SLC5A1	natural product; inhibitor of glucose uptake	Oc1ccc(CCC(=O)c2c(O)cc(O)cc2O)cc1	0.270347	1.43533e-09	0.2754	6.86757e-10
PI-103	MTOR;PIK3CA;PIK3CB;PIK3CD;PIK3CG;PRKDC	inhibitor of DNA-PK, PI3K p110 delta, mTORC1, and catalytic subunits of PI3K	Oc1cccc(c1)-c1nc(N2CCOCC2)c2oc3ncccc3c2n1	0.103348	0.0218669	0.118585	0.00846468
pifithrin-alpha		inhibitor of p53-dependent signaling	Cc1ccc(cc1)C(=O)Cn1c2CCCCc2sc1=N	0.079181	0.0793262	0.0674301	0.135289
pifithrin-mu	HSPA1A;HSPA1B;HSPA1L;TP53	inhibitor of p53 binding to mitochondria; inhibitor of HSP70	NS(=O)(=O)C#Cc1ccccc1	0.223076	5.47672e-07	0.20487	4.41764e-06
PIK-93	PIK3CG	inhibitor of PI3K catalytic subunit gamma	CC(=O)Nc1nc(C)c(s1)-c1ccc(Cl)c(c1)S(=O)(=O)NCCO	0.12841	0.00492734	0.113747	0.0128306
piperlongumine		natural product; modulator of ROS levels	COc1cc(cc(OC)c1OC)\C=C\C(=O)N1CCC=CC1=O	0.301423	8.59092e-12	0.272567	7.88484e-10
pitstop2	CLTA;CLTB;CLTC;CLTCL1	inhibitor of clathrin and clathrin-independent endocytosis	Brc1ccc(cc1)\C=C1/SC(NS(=O)(=O)c2cccc3ccccc23)=NC1=O	0.00455344	0.932549	-0.000417457	0.993809
PL-DI		dimer of piperlongumine; inducer of ROS	COc1cc(\C=C\C(=O)N2CCC=CC2=O)cc(OC)c1OCCN(C)CCOc1c(OC)cc(\C=C\C(=O)N2CCC=CC2=O)cc1OC	0.3078	5.70461e-12	0.302043	1.46244e-11
pluripotin	MAPK1;RASAL1	promoter of embryonic stem cell self-renewal; inhibitor of Ras-GAP and ERK	CN1C(=O)N(Cc2cnc(Nc3cc(C)nn3C)nc12)c1cc(NC(=O)c2cccc(c2)C(F)(F)F)ccc1C	0.180961	5.22533e-05	0.161475	0.000313903
PLX-4032	BRAF	inhibitor of BRAF	CCCS(=O)(=O)Nc1ccc(F)c(C(=O)c2c[nH]c3ncc(cc23)-c2ccc(Cl)cc2)c1F	-0.0493188	0.276385	-0.073747	0.103347
PLX-4720	BRAF	inhibitor of BRAF	CCCS(=O)(=O)Nc1ccc(F)c(C(=O)c2c[nH]c3ncc(Cl)cc23)c1F	-0.015984	0.724677	-0.0445494	0.326055
PRIMA-1	TP53	re-activator of the pro-apoptotic activity of mutant p53	OCC1(CO)N2CCC(CC2)C1=O	0.162259	0.000443364	0.159883	0.000538785
PRIMA-1-Met	TP53	re-activator of the pro-apoptotic activity of mutant p53	COC[C@]1(CO)[N@@]2CC[C@@H](CC2)C1=O	0.0693823	0.296879	-0.0722296	0.277449
PRL-3 inhibitor I	PTP4A3	inhibitor of phosphatase of regenerating liver-3 (PRL3)	Brc1ccc(OCc2ccccc2Br)c(\C=C2\SC(=S)NC2=O)c1	0.0288779	0.526209	0.0282357	0.535453
procarbazine		inducer of DNA damage	CNNCc1ccc(cc1)C(=O)NC(C)C	0.0736154	0.11135	0.0645903	0.162558
prochlorperazine	DRD2	inhibitor of dopamine receptor D2	CN1CCN(CCCN2c3ccccc3Sc3ccc(Cl)cc23)CC1	0.102162	0.0241564	0.0921654	0.0420509
purmorphamine	SMO	activator of smoothened receptor	C1CCC(CC1)n1cnc2c(Nc3ccc(cc3)N3CCOCC3)nc(Oc3cccc4ccccc34)nc12	0.00296198	0.948447	0.0145434	0.750877
PX-12	TXN	inhibitor of thioredoxin-1	CCC(C)SSc1ncc[nH]1	0.273666	8.5137e-10	0.283602	1.92499e-10
PYR-41	UBA1	inhibitor of ubiquitin-activating enzyme in cells	CCOC(=O)c1ccc(cc1)N1NC(=O)C(=Cc2ccc(o2)[N+]([O-])=O)C1=O	-0.0415066	0.366727	-0.0337994	0.462394
pyrazolanthrone	MAPK10;MAPK8;MAPK9	inhibitor of Jun N-terminal kinase (JNK) 1/2/3	O=C1c2ccccc2-c2n[nH]c3cccc1c23	0.218367	8.64012e-07	0.191172	1.74591e-05
QS-11	ARFGAP1	inhibitor of GTPase activating protein of ARF 1 (ARFGAP1)	OC[C@H](Cc1ccccc1)Nc1nc(Oc2ccc3CCCc3c2)nc2n(Cc3ccc(cc3)-c3ccccc3)cnc12	0.03516	0.693574	0.0201441	0.821441
quizartinib	FLT3	inhibtor of VEGFR3	CC(C)(C)c1cc(NC(=O)Nc2ccc(cc2)-c2cn3c(n2)sc2cc(OCCN4CCOCC4)ccc32)no1	0.0757366	0.0957104	0.117678	0.00948865
QW-BI-011	EHMT2	inhibitor of G9a histone methyltransferase	COC(=O)c1ccc2n(CCCc3ccccc3)c(NC(=O)c3ccccc3)nc2c1	0.0937039	0.290859	0.138401	0.117777
R428	AXL	inhibitor of the tyrosine-protein kinase receptor UFO	Nc1nc(Nc2ccc3CC[C@@H](CCc3c2)N2CCCC2)nn1-c1cc2CCCc3ccccc3-c2nn1	0.194665	0.000198071	0.182669	0.000486522
RAF265	BRAF;KDR	ihibitor of VEGFR2 and BRAF	Cn1c(Nc2ccc(cc2)C(F)(F)F)nc2cc(Oc3ccnc(c3)-c3ncc([nH]3)C(F)(F)F)ccc12	0.16664	0.000940649	0.186736	0.000204521
regorafenib	BRAF;KDR;KIT;RET	inhibitor of BRAF, RET, KIT, and VEGFR2	CNC(=O)c1cc(Oc2ccc(NC(=O)Nc3ccc(Cl)c(c3)C(F)(F)F)c(F)c2)ccn1	0.0611552	0.181026	0.0925477	0.0426948
Repligen 136	HDAC3	inhibitor of HDAC3	Cc1ccc(cc1)C(=O)NCCCCCC(=O)Nc1ccc(F)cc1N	0.135998	0.00313436	0.101639	0.0275725
RG-108	DNMT1	inhibitor of DNA methyltransferase	OC(=O)[C@H](Cc1c[nH]c2ccccc12)N1C(=O)c2ccccc2C1=O	0.149081	0.000888322	0.196872	1.04418e-05
rigosertib	PIK3CA;PIK3CB;PLK1	inhibitor of polo-like kinase 1; inhibitor of PI3K catalytic subunits alpha and beta	COc1cc(OC)c(\C=C\S(=O)(=O)Cc2ccc(OC)c(NCC(O)=O)c2)c(OC)c1	0.372671	4.2618e-17	0.361329	4.2739e-16
RITA	MDM2;TP53	inhibitor of p53-MDM2 interaction	OCc1ccc(s1)-c1ccc(o1)-c1ccc(CO)s1	0.0636855	0.159259	0.0267343	0.554935
RO4929097	APH1A;NCSTN;PSEN1;PSENEN	inhibitor of gamma-secretase	CC(C)(C(=O)NCC(F)(F)C(F)(F)F)C(=O)N[C@H]1c2ccccc2-c2ccccc2NC1=O	-0.0766916	0.223213	-0.0467221	0.458475
ruxolitinib	JAK1;JAK2	inhibitor of Janus kinases 1 and 2	N#CC[C@H](C1CCCC1)n1cc(cn1)-c1ncnc2[nH]ccc12	0.151107	0.000781996	0.158165	0.00043491
salermide	SIRT1;SIRT2	inhibitor of sirtuin 1 and sirtuin 2	CC(C(=O)Nc1cccc(c1)\N=C\c1c(O)ccc2ccccc12)c1ccccc1	0.0752267	0.161432	0.0759749	0.157292
saracatinib	ABL1;SRC	inhibitor of SRC and ABL1	CN1CCN(CCOc2cc(OC3CCOCC3)c3c(Nc4c5OCOc5ccc4Cl)ncnc3c2)CC1	0.0468472	0.297259	0.0431423	0.337147
SB-225002	CXCR2	inhibitor of chemokine receptor 2	Oc1cc(ccc1NC(=O)Nc1ccccc1Br)[N+]([O-])=O	0.346812	1.23697e-15	0.344637	1.90714e-15
SB-431542	TGFBR1	inhibitor of the transforming growth factor beta type 1 receptor	NC(=O)c1ccc(cc1)-c1nc(c([nH]1)-c1ccccn1)-c1ccc2OCOc2c1	0.0195968	0.665859	-0.0271028	0.55031
SB-525334	TGFBR1	inhibitor of the transforming growth factor beta type 1 receptor	Cc1cccc(n1)-c1[nH]c(nc1-c1ccc2nccnc2c1)C(C)(C)C	0.117253	0.00952799	0.128333	0.00451927
SB-743921	KIF11	inhibitor of kinesin 11	CC(C)[C@H](N(CCCN)C(=O)c1ccc(C)cc1)c1oc2cc(Cl)ccc2c(=O)c1Cc1ccccc1	0.304679	4.99315e-12	0.296183	2.0285e-11
SCH-529074	TP53	activator of mutant p53	CN(C)CCCNc1nc(CN2CCN(CC2)C(c2ccc(Cl)cc2)c2ccc(Cl)cc2)nc2ccccc12	0.0846369	0.0703567	0.040267	0.38993
SCH-79797	F2R	antagonist of proteinase-activated receptor 1 (PAR1)	CC(C)c1ccc(Cn2ccc3c2ccc2nc(NC4CC4)nc(N)c32)cc1	0.183002	3.98501e-05	0.153884	0.000568996
selumetinib	MAP2K1;MAP2K2	inhibitor of MEK1 and MEK2	Cn1cnc2c(F)c(Nc3ccc(Br)cc3Cl)c(cc12)C(=O)NOCCO	0.042236	0.351334	0.0514988	0.255684
semagacestat	APH1A;NCSTN;PSEN1;PSENEN	inhibitor of gamma-secretase	CC(C)[C@H](O)C(=O)N[C@@H](C)C(=O)N[C@H]1c2ccccc2CCN(C)C1=O	0.0394202	0.382452	0.0270827	0.548561
serdemetan	MDM2	inhibitor of MDM2	C(Cc1c[nH]c2ccccc12)Nc1cccc(Nc2ccncc2)c1	0.177213	0.000120207	0.225955	8.2868e-07
SGX-523	MET	inhibitor of MET	Cn1cc(cn1)-c1ccc2nnc(Sc3ccc4ncccc4c3)n2n1	0.0392917	0.384977	0.00355376	0.937394
SID 26681509	CTSL1	inhibitor of cathepsin L	CCc1ccccc1NC(=O)CSC(=O)NNC(=O)[C@@H](Cc1c[nH]c2ccccc12)NC(=O)OC(C)(C)C	0.240489	2.9192e-07	0.19792	2.66556e-05
sildenafil	PDE5A	inhibitor of phosphodiesterase 5A	CCCc1nn(C)c2C(=O)NC(=Nc12)c3cc(ccc3OCC)S(=O)(=O)N4CCN(C)CC4	0.0521832	0.252847	0.000800729	0.986011
silmitasertib	CSNK2A1;CSNK2A2	inhibitor of casein kinase 2	OC(=O)c1ccc2c(c1)nc(Nc1cccc(Cl)c1)c1ccncc21	0.120073	0.00909622	0.141041	0.00215375
simvastatin	HMGCR	inhibitor of HMG-CoA reductase	CCC(C)(C)C(=O)O[C@H]1C[C@@H](C)C=C2C=C[C@H](C)[C@H](CC[C@@H]3C[C@@H](O)CC(=O)O3)[C@@H]12	0.139058	0.00289127	0.0986331	0.0350394
sirolimus	MTOR	inhibitor of mTOR	CO[C@@H]1C[C@H](C[C@@H](C)[C@@H]2CC(=O)[C@H](C)\C=C(C)\[C@@H](O)[C@@H](OC)C(=O)[C@H](C)C[C@H](C)\C=C\C=C\C=C(C)\[C@H](C[C@@H]3CC[C@@H](C)[C@@](O)(O3)C(=O)C(=O)N3CCCC[C@H]3C(=O)O2)OC)CC[C@H]1O	0.0902433	0.0449879	0.0885515	0.0491792
sitagliptin	DPP4	inhibitor of dipetidyl peptidase-4	N[C@@H](CC(=O)N1CCn2c(C1)nnc2C(F)(F)F)Cc1cc(F)c(F)cc1F	-0.0391476	0.671191	-0.0135156	0.883516
SJ-172550	MDM2;TP53	inhibitor of p53-MDM2 interaction	CCOc1cc(cc(Cl)c1OCC(=O)OC)\C=C1C(=O)N(N=C/1C)c1ccccc1	-0.0425025	0.35029	-0.0575484	0.205818
skepinone-L	MAPK14	inhibitor of p38 MAPK	OC[C@@H](O)COc1ccc2CCc3cc(Nc4ccc(F)cc4F)ccc3C(=O)c2c1	0.265815	1.39984e-05	0.215786	0.000458249
SKI-II	SPHK1	inhibitor of sphingosine kinase 1	Oc1ccc(Nc2nc(cs2)-c2ccc(Cl)cc2)cc1	0.0853925	0.0604896	0.119538	0.00847663
SMER-3	CUL1;SKP1	inhibitor of E3-ubiquitin ligase	O=C1c2ccccc2-c2nc3nonc3nc12	0.146908	0.00225766	0.172985	0.00031353
SN-38	TOP1	metabolite of irinotecan; inhibitor of topoisomerase I	CCc1c2Cn3c(cc4c(COC(=O)C4(O)CC)c3=O)-c2nc2ccc(O)cc12	0.352792	1.9812e-14	0.367717	1.24745e-15
SNS-032	CDK16;CDK17;CDK2;CDK7;CDK9;CDKL5	inhibitor of cyclin-dependent kinases	CC(C)(C)c1cnc(CSc2cnc(NC(=O)C3CCNCC3)s2)o1	0.147668	0.00149351	0.152628	0.00102395
SNX-2112	HSP90AA1;HSP90B1	inhibitor of HSP90alpha and HSP90beta	CC1(C)Cc2c(c(nn2-c2ccc(C(N)=O)c(N[C@H]3CC[C@H](O)CC3)c2)C(F)(F)F)C(=O)C1	0.226758	2.90024e-07	0.222692	4.76739e-07
sorafenib	BRAF;FLT3;KDR;RAF1	inhibitor of BRAF, CRAF, and VEGFR2	CNC(=O)c1cc(Oc2ccc(NC(=O)Nc3ccc(Cl)c(c3)C(F)(F)F)cc2)ccn1	0.183307	4.62976e-05	0.160617	0.000367746
sotrastaurin	PRKCB	inhibitor of protein kinase C beta	CN1CCN(CC1)c1nc(C2=C(C(=O)NC2=O)c2c[nH]c3ccccc23)c2ccccc2n1	0.138956	0.00856234	0.150493	0.00437514
spautin-1	USP10;USP13	inhibitor of the deubiquitinase activity of USP13 and USP10	Fc1ccc(CNc2ncnc3ccc(F)cc23)cc1	0.142802	0.00159828	0.122707	0.00676062
SR-II-138A	EIF4A2;EIF4E;EIF4G1	silvestrol analog; inhibits translation by modulating the eIF4F complex	CON(C)C(=O)[C@H]1[C@@H](O)[C@@]2(O)c3c(O[C@]2([C@@H]1c1ccccc1)c1ccc(OC)cc1)cc(OC)cc3OC	0.304796	3.45658e-12	0.315139	5.74304e-13
SR1001	RORA;RORC	synthetic ROR ligand; suppressor of TH17 differentiation	CC(=O)Nc1nc(C)c(s1)S(=O)(=O)Nc1ccc(cc1)C(O)(C(F)(F)F)C(F)(F)F	0.0361357	0.42671	0.00948112	0.834853
SR8278	NR1D1	antagonist of Rev-ErbAalpha	CCOC(=O)C1Cc2ccccc2CN1C(=O)c1ccc(SC)s1	0.0617542	0.670086	0.089865	0.534845
SRT-1720	SIRT1	activator of sirtuin-1	O=C(Nc1cc(CN2CCNCC2)cc(c1)-c1nc2ccccc2[nH]1)c1cnc2ccccc2n1	0.129268	0.00486591	0.145294	0.00153277
staurosporine		inhibitor of multiple kinases	CN[C@@H]1C[C@H]2O[C@@](C)([C@@H]1OC)n1c3ccccc3c3c4CNC(=O)c4c4c5ccccc5n2c4c13	-0.0406728	0.647206	-0.0883708	0.319308
StemRegenin 1	AHR	inhibitor of aryl hydrocarbon receptor	CC(C)n1cnc2c(NCCc3ccc(O)cc3)nc(nc12)-c1csc2ccccc12	0.176102	9.04497e-05	0.156549	0.000511976
STF-31	NAMPT	inhibitor of nicotinamide phosphoribosyltransferase	CC(C)(C)c1ccc(cc1)S(=O)(=O)NCc1ccc(cc1)C(=O)Nc1cccnc1	0.214518	2.00567e-06	0.249916	2.68216e-08
SU11274	MET	inhibitor of MET	CN(c1cccc(Cl)c1)S(=O)(=O)c1ccc2NC(=O)\C(=C/c3[nH]c(C)c(C(=O)N4CCN(C)CC4)c3C)c2c1	0.223117	6.05902e-07	0.239404	8.13596e-08
sunitinib	FLT1;FLT3;KDR;KIT;PDGFRA;PDGFRB	inhibitor of VEGFRs, c-KIT, and PDGFR alpha and beta	CCN(CC)CCNC(=O)c1c(C)[nH]c(\C=C2/C(=O)Nc3ccc(F)cc23)c1C	0.086452	0.0568413	0.120515	0.00782211
SZ4TA2	BCL2L1	inhibitor of BCL-xL	CC1(C)CCN(CC1)c1ccc(cc1)C(=O)NS(=O)(=O)c1ccc(NCCSc2ccccc2)c(c1)[N+]([O-])=O	0.0674236	0.279669	0.102082	0.101173
tacedinaline	HDAC1;HDAC2;HDAC3;HDAC6;HDAC8	inhibitor of HDAC1, HDAC2, HDAC3, HDAC6, and HDAC8	CC(=O)Nc1ccc(cc1)C(=O)Nc1ccccc1N	0.104514	0.0487884	0.0542417	0.307452
tacrolimus	PPP3CA;PPP3CB;PPP3CC;PPP3R1;PPP3R2	inhibitor of calcineurin	CO[C@@H]1C[C@@H](CC[C@H]1O)\C=C(/C)[C@H]1OC(=O)[C@@H]2CCCCN2C(=O)C(=O)[C@]2(O)O[C@@H]([C@H](C[C@H]2C)OC)[C@H](C[C@@H](C)C\C(C)=C\[C@@H](CC=C)C(=O)C[C@H](O)[C@H]1C)OC	0.0910395	0.0466639	0.0830779	0.0695651
tamatinib	SYK	inhibitor of spleen tyrosine kinase	COc1cc(Nc2ncc(F)c(Nc3ccc4OC(C)(C)C(=O)Nc4n3)n2)cc(OC)c1OC	0.105283	0.0205211	0.103281	0.0230628
tamoxifen	ESR1;ESR2	modulator of estrogen receptors	CC\C(c1ccccc1)=C(/c1ccccc1)c1ccc(OCCN(C)C)cc1	0.0428988	0.344814	0.0247146	0.586384
tandutinib	FLT3;KIT	inhibitor of c-KIT and VEGFR3	COc1cc2c(ncnc2cc1OCCCN1CCCCC1)N1CCN(CC1)C(=O)Nc1ccc(OC(C)C)cc1	0.0183338	0.684687	0.0396524	0.379652
tanespimycin	HSP90AA1	inhibitor of HSP90	CO[C@H]1C[C@H](C)CC2=C(NCC=C)C(=O)C=C(NC(=O)\C(C)=C\C=C/[C@H](OC)[C@@H](OC(N)=O)\C(C)=C\[C@H](C)[C@H]1O)C2=O	0.130994	0.00353774	0.133015	0.0030556
temozolomide		DNA alkylator	CN1N=Nc2c(ncn2C1=O)C(=O)N	0.0450993	0.317633	-0.00162891	0.971222
temsirolimus	MTOR	inhibitor of mTOR	CO[C@@H]1C[C@H](C[C@@H](C)[C@@H]2CC(=O)[C@H](C)\C=C(C)\[C@@H](O)[C@@H](OC)C(=O)[C@H](C)C[C@H](C)\C=C\C=C\C=C(C)\[C@H](C[C@@H]3CC[C@@H](C)[C@@](O)(O3)C(=O)C(=O)N3CCCC[C@H]3C(=O)O2)OC)CC[C@H]1OC(=O)C(C)(CO)CO	0.0969979	0.135685	0.105494	0.104494
teniposide	TOP2A;TOP2B	inhibitor of topoisomerase II	COc1cc(cc(OC)c1O)[C@H]1[C@@H]2C(COC2=O)C(O[C@@H]2O[C@@H]3CO[C@H](OC3[C@H](O)[C@H]2O)c2cccs2)c2cc3OCOc3cc12	0.433211	4.95782e-12	0.470475	3.51797e-14
TG-100-115	PIK3CD;PIK3CG	inhibitor of PI3K catalytic subunits delta and gamma	Nc1nc(N)c2nc(-c3cccc(O)c3)c(nc2n1)-c1cccc(O)c1	-0.000578788	0.989814	-0.0255929	0.572354
TG-101348	JAK2	inhibitor of Janus kinase 2	Cc1cnc(Nc2ccc(OCCN3CCCC3)cc2)nc1Nc1cccc(c1)S(=O)(=O)NC(C)(C)C	0.142961	0.00145982	0.133516	0.0029749
TGX-221	PIK3CB	inhibitor of PI3K catalytic subunit beta	CC(Nc1ccccc1)c1cc(C)cn2c1nc(cc2=O)N1CCOCC1	-0.00468104	0.917513	-0.0465823	0.302458
thalidomide	CRBN	immunomodulatory drug; binder of cereblon	O=C1N(C2CCC(=O)NC2=O)C(=O)c2ccccc12	0.0793066	0.20332	0.0947529	0.128272
tigecycline		analog of tetracycline	CN(C)[C@H]1[C@@H]2C[C@@H]3Cc4c(cc(NC(=O)CNC(C)(C)C)c(O)c4C(=O)C3C(=O)[C@]2(O)C(=O)C(C(N)=O)C1=O)N(C)C	0.0793811	0.225392	0.0781991	0.232397
tipifarnib-P1	FNTA	inhibitor of farnesyltransferase	Cn1cncc1[C@](N)(c1ccc(Cl)cc1)c1ccc2n(C)c(=O)cc(-c3cccc(Cl)c3)c2c1	0.0895823	0.0468117	0.123824	0.00590591
tipifarnib-P2	FNTA	inhibitor of farnesyltransferase	Cn1cncc1[C@@](N)(c1ccc(Cl)cc1)c1ccc2n(C)c(=O)cc(-c3cccc(Cl)c3)c2c1	0.209184	0.00103655	0.291061	3.94835e-06
tivantinib	MET	inhibitor of MET; inhibitor of microtubule assembly	O=C1NC(=O)[C@H]([C@@H]1c1c[nH]c2ccccc12)c1cn2CCCc3cccc1c23	0.382764	1.69137e-10	0.381081	2.06242e-10
tivozanib	FLT1;FLT3;KDR	inhibitor of VEGFRs	COc1cc2nccc(Oc3ccc(NC(=O)Nc4cc(C)on4)c(Cl)c3)c2cc1OC	0.126212	0.00537768	0.140351	0.0019465
topotecan	TOP1	inhibitor of topoisomerase I	CC[C@@]1(O)C(=O)OCc2c1cc1-c3nc4ccc(O)c(CN(C)C)c4cc3Cn1c2=O	0.363457	6.17632e-17	0.386798	3.78345e-19
tosedostat	ANPEP;LAP3;NPEPPS	inhibitor of leucine aminopeptidase 3 (LAP), puromycin-sensitive aminopeptidase (PuSA), and aminopeptidase N	CC(C)C[C@H]([C@H](O)C(=O)NO)C(=O)N[C@H](C(=O)OC1CCCC1)c1ccccc1	0.234715	2.35351e-07	0.180819	7.52687e-05
TPCA-1	IKBKB	inhibitor of IKK-2	NC(=O)Nc1sc(cc1C(N)=O)-c1ccc(F)cc1	0.236979	1.10745e-07	0.234754	1.46525e-07
trametinib	MAP2K1;MAP2K2	inhibitor of MEK1 and MEK2	CC(=O)Nc1cccc(c1)-n1c2c(C)c(=O)n(C)c(Nc3ccc(I)cc3F)c2c(=O)n(C2CC2)c1=O	0.011808	0.849711	0.0361489	0.561736
tretinoin	RARA;RARB;RARG	agonist of retinoid acid receptors	CC(=CC=CC(=CC(=O)O)C)C=CC1=C(C)CCCC1(C)C	0.0696752	0.126619	0.0687552	0.131721
triazolothiadiazine	PDE4A;PDE4B;PDE4D	inhibitor of phosphdiesterase 4A/B/D	COc1ccc(OC)c(c1)-c1nnc2SCC(=Nn12)c1ccc(OC)c(OC)c1	0.372829	8.38769e-18	0.360409	1.16578e-16
trifluoperazine	DRD2	antagonist of dopamine receptor D2	CN1CCN(CCCN2c3ccccc3Sc3ccc(cc23)C(F)(F)F)CC1	0.0766362	0.0981038	0.0382926	0.409034
triptolide		natural product; inhibitor of RNA polymerase II	CC(C)[C@]12O[C@H]1[C@@H]1O[C@]11[C@]3(O[C@H]3CC3C4=C(CC[C@]13C)C(=O)OC4)[C@@H]2O	0.227351	3.64646e-07	0.200269	7.92663e-06
tubastatin A	HDAC6	inhibitor of tubulin deacetylase activity of HDAC6	CN1CCc2c(C1)c1ccccc1n2Cc1ccc(cc1)C(=O)NO	0.0845914	0.1963	0.0468461	0.474794
TW-37	BCL2;BCL2L1	inhibitor of BCL2 and BCL-xL	CC(C)c1ccccc1Cc1cc(C(=O)Nc2ccc(cc2)S(=O)(=O)c2ccccc2C(C)(C)C)c(O)c(O)c1O	0.205046	6.63527e-06	0.210531	3.68695e-06
UNC0321	EHMT2	inhibitor of G9a histone methyltransferase	COc1cc2c(NC3CCN(C)CC3)nc(nc2cc1OCCOCCN(C)C)N1CCCN(C)CC1	0.057108	0.204198	0.048356	0.282441
UNC0638	EHMT1;EHMT2	inhibitor of EHMT2 and GLP methyltransferase	COc1cc2c(NC3CCN(CC3)C(C)C)nc(nc2cc1OCCCN1CCCC1)C1CCCCC1	0.0218017	0.630214	0.0255556	0.572519
VAF-347	AHR	inhibitor of aryl hydrocarbon receptor	FC(F)(F)c1ccc(Nc2nccc(n2)-c2cccc(Cl)c2)cc1	-0.118827	0.0327708	-0.136705	0.0139356
valdecoxib	PTGS2	inhibitor of cyclooxygenase-2 (COX2)	Cc1onc(c1-c1ccc(cc1)S(N)(=O)=O)-c1ccccc1	0.226331	5.27167e-07	0.206606	4.90503e-06
vandetanib	EGFR;KDR	inhibitor of VEGFR2 and EGFR	COc1cc2c(Nc3ccc(Br)cc3F)ncnc2cc1OCC1CCN(C)CC1	0.0886344	0.0515674	0.0583221	0.200711
veliparib	PARP1;PARP2	inhibitor of poly (ADP-ribose) polymerase 1 (PARP1) and 2 (PARP2)	C[C@@]1(CCCN1)c1nc2c(cccc2[nH]1)C(N)=O	0.155936	0.000472271	0.0907634	0.0427033
VER-155008	HSPA1A;HSPA1B;HSPA1L	inhibitor of HSP70	Nc1ncnc2n([C@@H]3O[C@H](COCc4ccc(cc4)C#N)[C@@H](O)[C@H]3O)c(NCc3ccc(Cl)c(Cl)c3)nc12	0.0210147	0.640579	-0.0216815	0.630014
vincristine		inhibitor of mictrotubule assembly	CC[C@]1(O)C[C@@H]2CN(C1)CCc1c([nH]c3ccccc13)[C@@](C2)(C(=O)OC)c1cc2c(cc1OC)N(C=O)[C@@H]1[C@]22CCN3CC=C[C@](CC)([C@@H]23)[C@@H](OC(C)=O)[C@]1(O)C(=O)OC	0.332737	1.81096e-14	0.3296	3.2795e-14
vorapaxar	F2R	antagonist of proteinase-activated receptor 1 (PAR1)	CCOC(=O)N[C@@H]1CC[C@@H]2[C@H](C[C@@H]3[C@@H]([C@@H](C)OC3=O)[C@H]2\C=C\c2ccc(cn2)-c2cccc(F)c2)C1	0.0892085	0.0481968	0.0749151	0.0972957
vorinostat	HDAC1;HDAC2;HDAC3;HDAC6;HDAC8	inhibitor of HDAC1, HDAC2, HDAC3, HDAC6, and HDAC8	ONC(=O)CCCCCCC(=O)Nc1ccccc1	0.268906	2.31303e-09	0.257803	1.07419e-08
VU0155056	PLD1;PLD2	inhibitor of phospholipase D1/D2	O=C(NCCN1CCC(CC1)n1c2ccccc2[nH]c1=O)c1ccc2ccccc2c1	0.00151816	0.97326	-0.0407833	0.36767
VX-680	AURKA;AURKB;AURKC	inhibitor of aurora kinases	CN1CCN(CC1)c1cc(Nc2cc(C)[nH]n2)nc(Sc2ccc(NC(=O)C3CC3)cc2)n1	0.600434	3.19803e-06	0.490925	0.000254536
WAY-362450	NR1H4	agonist of farnesoid X receptor	CC(C)OC(=O)C1=CN(CC(C)(C)c2c1[nH]c1ccccc21)C(=O)c1ccc(F)c(F)c1	0.0700117	0.120172	0.0555886	0.217448
WP1130	UCHL5;USP14;USP5;USP9X	inhibitor of the deubiquitinase activity of USP9X, USP5, USP14, and UCH37	CCC[C@H](NC(=O)C(=C\c1cccc(Br)n1)\C#N)c1ccccc1	0.246633	3.50514e-08	0.232598	2.08992e-07
WZ4002	EGFR	inhibitor of EGFR targeting T790M resistance	COc1cc(ccc1Nc1ncc(Cl)c(Oc2cccc(NC(=O)C=C)c2)n1)N1CCN(C)CC1	0.0714843	0.176555	0.0518446	0.32731
WZ8040	EGFR	inhibitor of EGFR targeting T790M resistance	CN1CCN(CC1)c1ccc(Nc2ncc(Cl)c(Sc3cccc(NC(=O)C=C)c3)n2)cc1	0.11788	0.0128332	0.120072	0.0112454
XL765	MTOR;PIK3CA;PIK3CB;PIK3CD;PIK3CG;PRKDC	inhibitor of mTOR and PI3K kinase acitivities	COc1cc(Nc2nc3ccccc3nc2NS(=O)(=O)c2ccc(NC(=O)c3ccc(C)c(OC)c3)cc2)cc(OC)c1	0.0369451	0.416419	0.0641462	0.157967
YK 4-279	DHX9;ERG;ETV1	inhibitor of RNA helicase A (RHA) binding to EWS-FLI1; inhibitor of ERG and ETV1 activity	COc1ccc(cc1)C(=O)CC1(O)C(=O)Nc2c1c(Cl)ccc2Cl	0.302332	6.69991e-12	0.322052	2.19752e-13
YM-155	BIRC5	inhibitor of survivin expression	COCCn1c2c(C(=O)c3ccccc3C2=O)[n+](Cc2cnccn2)c1C	0.196328	2.68418e-05	0.212893	5.09098e-06
zebularine	DNMT1	inhibitor of DNA methyltransferases	OC[C@H]1O[C@H](C(O)[C@H]1O)n1cccnc1=O	0.172523	0.00012206	0.143098	0.00147711
ZSTK474	PIK3CB;PIK3CD;PIK3CG	inhibitor of PI3K catalytic subunits beta, delta, and gamma	FC(F)c1nc2ccccc2n1-c1nc(nc(n1)N1CCOCC1)N1CCOCC1	0.0364345	0.421458	0.043943	0.332192
