# Supplementary material for: A genetic basis for the variation in the vulnerability of cancer to DNA damage
Source: Nat Commun. 2016 Apr 25;7:11428. doi: 10.1038/ncomms11428 (PMC4848553; doi:10.1038/ncomms11428)
Supplement: Supplementary Data 3 — fSCNA, mutation number, and radiation sensitivity data. [file ncomms11428-s4.xlsx]

## Sheet: Supplementary Data 3
Supplementary Data 3: fSCNA, mutation number, and radiation sensitivity data
Cell Line	fSCNA	mutation no.	log2 mutation no.	AUC
5637	0.459	65	6.02237	2.473
22RV1	0.198	259	8.01681	2.142
42MGBA	0.658	18	4.16993	3.38
647V	0.862	65	6.02237	3.374
769P	0.18	19	4.24793	3.123
786O	0.44	39	5.2854	3.779
8505C	0.596	29	4.85798	3.471
8MGBA	0.298	23	4.52356	2.625
A101D	0.756	23	4.52356	4.677
A172	0.667	48	5.58496	2.751
A204	0.0237	24	4.58496	1.955
A2058	0.226	39	5.2854	2.819
A253	0.586	46	5.52356	1.367
A2780	0.0822	45	5.49185	0.943
A498	0.616	31	4.9542	2.682
A673	0.145	16	4	1.388
ACCMESO1	0.397	28	4.80735	3.238
ACHN	0.679	13	3.70044	0.985
AGS	0.155	122	6.93074	1.262
AM38	0.481	38	5.24793	5.299
AN3CA	0.227	249	7.96	2.527
ASPC1	0.976	32	5	3.047
AU565	0.708	57	5.83289	3.775
BC3C	0.483			3.362
BCPAP	0.395	41	5.35755	2.954
BECKER	0.622	32	5	3.229
BHT101	0.499			1.555
BICR16	0.653	27	4.75489	3.476
BICR18	0.706	156	7.2854	3.679
BICR22	0.26			1.31
BICR31	0.408	21	4.39232	3.589
BICR56	0.175	42	5.39232	3.431
BICR6	0.548	26	4.70044	1.713
BT20	0.937	56	5.80735	3.487
BT474	0.686	109	6.76818	5.317
BT549	0.584	40	5.32193	3.05
BXPC3	0.797	21	4.39232	2.262
C2BBE1	0.41	40	5.32193	2.974
C32	0.201	38	5.24793	4.392
CAKI1	0.587	30	4.90689	3.365
CAKI2	0.551	33	5.04439	4.935
CAL12T	0.909	86	6.42626	2.869
CAL148	0.215	69	6.10852	1.012
CAL51	0.0325	71	6.14975	2.646
CAL54	0.586	30	4.90689	2.746
CAL78	0.602	41	5.35755	3.7
CALU1	0.41	35	5.12928	3.953
CALU3	0.575	26	4.70044	1.775
CAMA1	0.517	48	5.58496	3.945
CAOV3	0.825	25	4.64386	2.241
CAPAN1	0.684	37	5.20945	3.557
CAPAN2	0.731	23	4.52356	1.612
CCFSTTG1	0.109	17	4.08746	4.717
CFPAC1	0.712	24	4.58496	2.848
CGTHW1	0.486	35	5.12928	2.916
CHAGOK1	0.486	73	6.18982	3.384
CHP212	0.146	19	4.24793	1.833
CJM	0.584	44	5.45943	3.267
CL11	0.188	30	4.90689	2.588
CL34	0.149	170	7.40939	3.355
COLO320	0.735	23	4.52356	1.901
COLO668	0.448	65	6.02237	1.548
COLO678	0.457		#NUM!	3.679
COLO679	0.358	79	6.30378	4.315
COLO680N	0.745	42	5.39232	3.185
COLO783	0.472	76	6.24793	2.497
COLO800	0.738		#NUM!	3.133
COLO829	0.497	35	5.12928	3.488
CORL105	0.87		#NUM!	3.495
COV318	0.821	27	4.75489	2.274
COV362	0.717	28	4.80735	3.821
COV434	0.0234	22	4.45943	1.843
COV644	0.664	31	4.9542	5.105
CW2	0.0288	874	9.77149	1.506
D283MED	0.183		#NUM!	1.42
DANG	0.624	35	5.12928	4.035
DAOY	0.601	29	4.85798	2.274
DBTRG05MG	0.668	40	5.32193	1.968
DETROIT562	0.603	36	5.16993	2.477
DKMG	0.226	26	4.70044	3.123
DLD1	0.0435		#NUM!	2.355
DM3	0.0313	27	4.75489	1.777
DMS114	0.562	35	5.12928	2.86
DMS53	0.755	51	5.67243	3.416
DU145	0.591	256	8	3.319
EBC1	0.731	54	5.75489	3.327
ECC12	0.343	42	5.39232	2.448
ECGI10	0.64	35	5.12928	2.582
EFE184	0.468	27	4.75489	4.849
EFM192A	0.575	19	4.24793	5.352
EFO21	0.681	29	4.85798	3.391
EFO27	0.145	199	7.63662	1.706
EPLC272H	0.648	54	5.75489	3.941
ES2	0.409	60	5.90689	3.305
ESS1	0.0874	138	7.10852	2.357
FADU	0.565	70	6.12928	3.757
FTC133	0.396	76	6.24793	2.782
FTC238	0.632	105	6.71425	5.626
FUOV1	0.591	41	5.35755	3.5
G292CLONEA141B1	0.395			2.187
G401	0.0236	23	4.52356	1.207
G402	0.113	20	4.32193	0.806
GAMG	0.523	24	4.58496	5.242
GB1	0.558			1.787
GCT	0.443	86	6.42626	2.099
GI1	0.421	47	5.55459	2.392
GMS10	0.52	30	4.90689	3.995
GOS3	0.394	34	5.08746	4.13
GP2D	0.0414	578	9.17493	1.937
H4	0.415	21	4.39232	3.162
HARA	0.659	79	6.30378	3.52
HCC1171	0.758	53	5.72792	3.124
HCC1195	0.665	67	6.06609	2.281
HCC1419	0.408	23	4.52356	6.188
HCC1428	0.678	38	5.24793	2.87
HCC1438		68	6.08746	3.907
HCC15	0.817	86	6.42626	2.06
HCC1569	0.563	161	7.33092	3.265
HCC1588		50	5.64386	2.852
HCC1806	0.445	26	4.70044	3.776
HCC1833		41	5.35755	3.868
HCC1937	0.662			4.695
HCC1954	0.525	49	5.61471	2.573
HCC202	0.669	60	5.90689	4.839
HCC2108		30	4.90689	2.353
HCC2279	0.967	33	5.04439	2.896
HCC2935	0.657	30	4.90689	4.019
HCC366	0.842	77	6.26679	2.223
HCC38	0.655	30	4.90689	2.675
HCC4006	0.531	21	4.39232	2.876
HCC44	0.47	48	5.58496	4.408
HCC56	0.529	49	5.61471	3.107
HCC78	0.405	34	5.08746	1.856
HCC827	0.555	32	5	2.624
HCC95	0.669	42	5.39232	4.276
HCT15	0.0266	741	9.53333	0.851
HEC108	0.387	1060	10.0498	2.785
HEC151	0.0294	381	8.57365	1.444
HEC1A	0.204	365	8.51175	2.545
HEC1B	0.602	324	8.33985	2.876
HEC251	0.0855	1171	10.1935	1.033
HEC265	0.0315	278	8.11894	1.658
HEC50B	0.418	70	6.12928	1.718
HEC59	0.28	718	9.48784	2.802
HEC6	0.462	504	8.97728	1.904
HEP3B217	0.555			3.097
HEPG2	0.221	45	5.49185	5.215
HEYA8	0.447	31	4.9542	0.745
HLF	0.625	30	4.90689	1.934
HMC18	0.54	48	5.58496	0.755
HMCB	0.381			3.424
HOS	0.287	34	5.08746	2.542
HPAFII	0.86	19	4.24793	3.367
HS294T	0.36			1.744
HS683	0.288	17	4.08746	5.615
HS729	0.606	35	5.12928	2.936
HS746T	0.649	47	5.55459	4.457
HS766T	0.692	42	5.39232	5.091
HS819T	0.0239	24	4.58496	2.581
HS839T	0.023	19	4.24793	4.11
HS888T	0.0406	21	4.39232	3.914
HS895T	0.0211	11	3.45943	3.225
HS934T	0.0215	19	4.24793	2.658
HS944T	0.45	41	5.35755	2.127
HSC2	0.695	47	5.55459	4.907
HSC3	0.72	37	5.20945	1.827
HSC4	0.569	51	5.67243	4.239
HT115	0.189	640	9.32193	2.597
HT1197	0.515		#NUM!	4.449
HT1376	0.508	50	5.64386	5.228
HT144	0.53	36	5.16993	1.276
HT29	0.436	64	6	5.483
HT55	0.555	129	7.01123	2.812
HUH1	0.488		#NUM!	5.052
HUH28	0.565	51	5.67243	3.883
HUPT3	0.67	28	4.80735	3.226
HUPT4	0.587	26	4.70044	3.118
IALM	0.678	60	5.90689	3.106
IGR1	0.52			3.866
IGR37	0.714	58	5.85798	5.059
IGR39	0.621	53	5.72792	4.398
IGROV1	0.123	276	8.10852	2.205
IM95	0.148	201	7.65105	2.661
IMR32	0.28	23	4.52356	0.634
IPC298	0.382	128	7	3.118
ISHIKAWAHERAKLIO02ER	0.122	314	8.29462	1.324
ISTMES1	0.564	26	4.70044	2.936
J82	0.417	41	5.35755	3.198
JHH1	0.599	40	5.32193	4.352
JHH2	0.735	52	5.70044	4.734
JHH4	0.48	42	5.39232	3.035
JHH5	0.506	65	6.02237	2.165
JHH6	0.534	30	4.90689	3.382
JHOC5	0.683	42	5.39232	1.724
JHOM1	0.767	22	4.45943	4.715
JHOS2	0.74	40	5.32193	3.243
JHUEM1	0.0801	207	7.69349	1.501
JHUEM2	0.19	138	7.10852	1.178
JHUEM3	0.269			4.403
JL1	0.282	16	4	5.244
JMSU1	0.496	49	5.61471	2.792
K029AX	0.307	39	5.2854	3.823
KALS1	0.643	34	5.08746	3.997
KATOIII	0.54	65	6.02237	2.741
KE39	0.618	48	5.58496	4.164
KLE	0.81	22	4.45943	2.722
KMBC2	0.582	73	6.18982	4.126
KMRC1	0.376	43	5.42626	4.43
KMRC2	0.387	33	5.04439	2.781
KMRC3	0.186	44	5.45943	2.902
KNS42	0.651	35	5.12928	3.91
KNS60	0.572	50	5.64386	3.346
KNS62	0.949	63	5.97728	3.631
KNS81	0.184			3.803
KP2	0.62	45	5.49185	2.248
KP3	0.682	27	4.75489	3.673
KPNSI9S	0.375	37	5.20945	1.477
KU1919	0.438	49	5.61471	3.503
KURAMOCHI	0.828	42	5.39232	4.856
KYM1	0.0668	60	5.90689	2.223
KYSE140	0.619	68	6.08746	3.383
KYSE150	0.415	80	6.32193	3.073
KYSE180	0.775	57	5.83289	3.62
KYSE30	0.539	74	6.20945	1.491
KYSE410	0.456	67	6.06609	4.652
KYSE450	0.53	78	6.2854	4.678
KYSE510	0.501	74	6.20945	5.059
KYSE520	0.805	55	5.78136	3.539
KYSE70	0.627	63	5.97728	3.904
L33	0.499	49	5.61471	4.078
LC1SQSF	0.791	56	5.80735	3.615
LCLC103H	0.456	40	5.32193	4.144
LCLC97TM1	0.484	42	5.39232	1.898
LI7	0.692	34	5.08746	3.903
LK2	0.737	55	5.78136	2.258
LMSU	0.9	30	4.90689	3.711
LN18	0.744	71	6.14975	2.723
LN229	0.583	61	5.93074	3.777
LOUNH91	0.216	34	5.08746	2.77
LOVO	0.209	269	8.07146	1.531
LS1034	0.356	37	5.20945	4.013
LS123	0.793	48	5.58496	3.873
LS180	0.025	231	7.85175	1.425
LS411N	0.28	477	8.89785	3.401
LS513	0.263	51	5.67243	2.258
LU99	0.916	39	5.2854	2.853
LUDLU1	0.771	23	4.52356	4.115
M059K	0.683	26	4.70044	4.306
MCAS	0.39	46	5.52356	2.616
MCF7	0.626	19	4.24793	3.209
MDAMB157	0.599		#NUM!	3.067
MDAMB231	0.427	46	5.52356	2.615
MDAMB361	0.718	110	6.78136	4.792
MDAMB415	0.561	48	5.58496	3.521
MDAMB435S	0.915	134	7.06609	4.191
MDAMB453	0.399	92	6.52356	5.504
MDAMB468	0.763	55	5.78136	3.622
MELHO	0.467	37	5.20945	2.603
MESSA	0.115		#NUM!	1.5
MEWO	0.164	507	8.98584	2.716
MFE296	0.0253	123	6.94251	2.044
MFE319	0.0259	506	8.98299	3.07
MG63	0.544	32	5	2.085
MHHES1	0.388	40	5.32193	1.637
MHHNB11	0.396	25	4.64386	0.545
MIAPACA2	0.495	40	5.32193	2.956
MKN45	0.795		#NUM!	3.799
MKN7	0.559	52	5.70044	2.477
MKN74	0.422	67	6.06609	3.013
ML1	0.744	22	4.45943	2.913
MORCPR	0.847	74	6.20945	4.271
MPP89	0.413	25	4.64386	3.348
NB1	0.566	62	5.9542	0.774
NCIH1048	0.108	69	6.10852	1.237
NCIH1299	0.642	35	5.12928	5.333
NCIH1339	0.428	178	7.47573	3.238
NCIH1341	0.643	34	5.08746	3.339
NCIH1355	0.538	54	5.75489	3.892
NCIH1373	0.618	101	6.65821	3.234
NCIH1395	0.727			5.052
NCIH1435	0.609	101	6.65821	3.915
NCIH1563	0.542	75	6.22882	3.47
NCIH1568	0.82	116	6.85798	2.662
NCIH1573	0.854	175	7.45121	3.556
NCIH1623	0.684	81	6.33985	3.81
NCIH1650	0.289	25	4.64386	1.629
NCIH1651	0.701	91	6.50779	1.625
NCIH1666	0.465	39	5.2854	4.38
NCIH1703	0.523	71	6.14975	2.432
NCIH1755	0.561	17	4.08746	3.907
NCIH1781	0.902	40	5.32193	1.031
NCIH1792	0.416	34	5.08746	3.144
NCIH1793	0.57	142	7.14975	4.226
NCIH1838	0.686	76	6.24793	2.418
NCIH1869	0.674	29	4.85798	5.517
NCIH1915	0.346	44	5.45943	2.841
NCIH1944	0.187	65	6.02237	2.116
NCIH196	0.583	53	5.72792	3.805
NCIH1975	0.594	55	5.78136	2.497
NCIH2030	0.596	57	5.83289	2.594
NCIH2052	0.565	10	3.32193	2.614
NCIH2087	0.617	75	6.22882	3.308
NCIH211	0.675	63	5.97728	0.697
NCIH2110	0.689	196	7.61471	3.542
NCIH2122	0.808	41	5.35755	1.513
NCIH2196	0.891	34	5.08746	4.211
NCIH2228	0.581	36	5.16993	2.965
NCIH226	0.199	18	4.16993	3.522
NCIH2286	0.307	157	7.29462	2
NCIH2291	0.52	75	6.22882	3.693
NCIH23	0.768	135	7.07682	0.937
NCIH2342	0.61	231	7.85175	3.961
NCIH2405	0.331	23	4.52356	3.342
NCIH2452	0.75	14	3.80735	3.095
NCIH292	0.195			5.281
NCIH322	0.414			4.875
NCIH358	0.561	127	6.98868	2.386
NCIH446	0.511	102	6.67243	1.021
NCIH508	0.481	45	5.49185	4.146
NCIH520	0.684	40	5.32193	2.144
NCIH522	0.648	42	5.39232	2.671
NCIH650	0.532	277	8.11374	4.615
NCIH661	0.573	106	6.72792	4.679
NCIH69	0.944	44	5.45943	2.184
NCIH727	0.767	73	6.18982	4.457
NCIH747	0.641	31	4.9542	3.163
NCIH810	0.87	86	6.42626	1.259
NCIH838	0.396	70	6.12928	3.626
NCIH841	0.827	32	5	2.296
NCIN87	0.611	35	5.12928	2.051
NIHOVCAR3	0.584	20	4.32193	2.53
NUGC3	0.837	132	7.04439	2.123
NUGC4	0.851	36	5.16993	2.866
OAW42	0.567	26	4.70044	3.581
OC314	0.258			1.695
OCUM1	0.376	42	5.39232	3.507
OE19	0.899	45	5.49185	3.543
OE21	0.619	25	4.64386	2.837
OE33	0.491	35	5.12928	1.532
ONCODG1	0.479	20	4.32193	3.195
ONS76	0.438	66	6.04439	3.557
OSRC2	0.656	29	4.85798	4.416
OV56	0.244	29	4.85798	2.837
OV7	0.172			3.622
OV90	0.249	33	5.04439	3.02
OVCAR4	0.775	39	5.2854	1.476
OVCAR8	0.868	43	5.42626	2.5
OVISE	0.507	37	5.20945	3.454
OVK18	0.11	197	7.62205	1.211
OVKATE	0.458	33	5.04439	0.697
OVMANA	0.679	60	5.90689	3.809
OVSAHO	0.789	32	5	4.032
OVTOKO	0.4	39	5.2854	3.265
PANC0203	0.668	26	4.70044	3.528
PANC0327	0.516	26	4.70044	2.751
PANC0403	0.542	24	4.58496	3.282
PANC0504	0.344			5.158
PANC0813	0.606	34	5.08746	3.144
PANC1005	0.736	32	5	3.616
PATU8902	0.682	38	5.24793	3.639
PATU8988S	0.552			4.353
PATU8988T	0.492			4.515
PC14	0.557	30	4.90689	2.147
PC3	0.657	23	4.52356	2.41
PECAPJ15	0.44	36	5.16993	2.605
PECAPJ49	0.264	29	4.85798	2.81
PK1	0.651	34	5.08746	4.005
PK45H	0.457	48	5.58496	5.304
PK59	0.526	47	5.55459	2.328
PLCPRF5	0.812			4.385
PSN1	0.664	37	5.20945	1.519
QGP1	0.678	34	5.08746	2.922
RCC10RGB	0.7	25	4.64386	5.663
RCM1	0.414	53	5.72792	3.637
RD	0.408	35	5.12928	2.375
RERFLCAD1	0.47	75	6.22882	4.258
RERFLCAD2	0.654	72	6.16993	3.905
RERFLCAI	0.4	33	5.04439	2.39
RERFLCMS	0.318	25	4.64386	3.502
RH30	0.491			1.616
RH41	0.447	31	4.9542	0.841
RKO	0.142	379	8.56605	3.153
RL952	0.115	300	8.22882	1.221
RMUGS	0.936	37	5.20945	4.607
RT112	0.265	38	5.24793	3.038
RT4	0.402	31	4.9542	2.935
RVH421	0.418			3.562
SAOS2		29	4.85798	1.393
SCABER	0.577	39	5.2854	1.883
SCC25	0.358	17	4.08746	2.113
SCC9	0.416	29	4.85798	2.42
SF126	0.174	34	5.08746	3.149
SF295	0.323	23	4.52356	2.425
SH10TC	0.538	65	6.02237	3.496
SHP77	0.375	75	6.22882	2.943
SJSA1	0.29	45	5.49185	2.618
SKBR3	0.629	48	5.58496	3.321
SKCO1	0.552	55	5.78136	1.607
SKES1	0.384	25	4.64386	1.844
SKHEP1	0.486	31	4.9542	2.514
SKLMS1	0.54	22	4.45943	2.406
SKLU1	0.693	63	5.97728	3.607
SKMEL2	0.366	88	6.45943	1.946
SKMEL24	0.166	55	5.78136	3.245
SKMEL28	0.617	45	5.49185	5.702
SKMEL3	0.513	41	5.35755	4.341
SKMEL30	0.414	43	5.42626	3.933
SKMEL5	0.409	59	5.88264	3.73
SKNAS	0.226	23	4.52356	3.789
SKNFI	0.196	36	5.16993	3.41
SKNMC	0.214	20	4.32193	2.09
SKNSH	0.111	19	4.24793	1.661
SKOV3	0.176	64	6	3.639
SKUT1	0.064	195	7.60733	1.757
SNGM	0.0794	268	8.06609	1.183
SNU1033		43	5.42626	5.261
SNU1041		38	5.24793	2.856
SNU1066		50	5.64386	2.234
SNU1077	0.565	30	4.90689	3.255
SNU1105	0.322	29	4.85798	4.989
SNU119	0.772	42	5.39232	2.433
SNU1196	0.677	35	5.12928	2.349
SNU1214	0.274	48	5.58496	2.612
SNU1272	0.246	28	4.80735	4.638
SNU175	0.0921	600	9.22882	2.192
SNU182	0.493	46	5.52356	3.65
SNU216	0.475	33	5.04439	2.324
SNU245	0.56	32	5	4.145
SNU283	0.656	42	5.39232	3.176
SNU308	0.647	27	4.75489	5.418
SNU387	0.63	33	5.04439	3.525
SNU398	0.695	35	5.12928	2.737
SNU407	0.0893	275	8.10329	1.727
SNU423	0.497	46	5.52356	3.172
SNU449	0.722	48	5.58496	3.258
SNU46	0.737	55	5.78136	4.226
SNU466	0.372	34	5.08746	4.539
SNU475	0.451	56	5.80735	5.492
SNU478	0.518	29	4.85798	2.827
SNU503	0.739	52	5.70044	5.848
SNU601	0.384	61	5.93074	0.866
SNU61	0.662			3.478
SNU668	0.918	38	5.24793	2.96
SNU685	0.748	45	5.49185	3.22
SNU719	0.332	141	7.13955	3.626
SNU761	0.311	27	4.75489	4.591
SNU81	0.0811	912	9.83289	2.66
SNU840	0.58	28	4.80735	2.284
SNU869		38	5.24793	4.113
SNU886	0.203	50	5.64386	2.856
SNU899	0.509	54	5.75489	3.255
SNUC2A	0.0972	371	8.53528	1.728
SNUC4	0.0328	277	8.11374	2.208
SNUC5	0.0949	363	8.50383	1.584
SU8686	0.52	18	4.16993	2.496
SW1088	0.332	42	5.39232	4.751
SW1116	0.634	41	5.35755	4.123
SW1271	0.647	138	7.10852	3.226
SW1417	0.568	26	4.70044	4.264
SW1463	0.417	42	5.39232	3.089
SW1573	0.677	37	5.20945	4.146
SW1710	0.533	27	4.75489	3.309
SW1990	0.813	13	3.70044	3.709
SW403	0.476	78	6.2854	2.391
SW48	0.11	323	8.33539	1.433
SW480	0.922	63	5.97728	5.662
SW579	0.377	25	4.64386	2.954
SW837	0.351	43	5.42626	5.485
SW948	0.588	54	5.75489	3.191
T24	0.28			2.366
T3M10		48	5.58496	3.071
T47D	0.843	21	4.39232	4.168
T84	0.508	45	5.49185	1.673
T98G	0.517	39	5.2854	3.613
TCCPAN2	0.8	22	4.45943	2.917
TCCSUP	0.502			3.539
TE1	0.84	52	5.70044	2.483
TE10	0.853	45	5.49185	3.368
TE11	0.556	32	5	2.502
TE125T	0.0256	24	4.58496	2.028
TE14	0.639	46	5.52356	3.663
TE15	0.694			2.756
TE4	0.673	128	7	2.663
TE6	0.768	55	5.78136	3.319
TE617T	0.0265	14	3.80735	1.398
TE8	0.692	37	5.20945	2.882
TE9	0.551	58	5.85798	2.231
TM31	0.579	26	4.70044	2.894
TOV112D	0.804			3.698
TOV21G	0.0677	154	7.26679	0.949
TT2609C02	0.474	37	5.20945	2.676
TUHR10TKB	0.633	30	4.90689	3.665
TYKNU	0.816	44	5.45943	3.691
U118MG	0.44			3.119
U251MG	0.431			3.594
U2OS	0.509	34	5.08746	2.755
U87MG	0.2	29	4.85798	3.105
UBLC1		42	5.39232	2.914
UMUC1	0.527	38	5.24793	3.346
UMUC3	0.443	46	5.52356	3.231
VCAP	0.512	17	4.08746	4.785
VMCUB1	0.384	78	6.2854	4.412
VMRCLCD	0.665	82	6.35755	2.315
VMRCRCW	0.375	32	5	1.646
VMRCRCZ	0.509	24	4.58496	2.877
WM115	0.213	42	5.39232	3.907
WM1799	0.793	45	5.49185	3.231
WM2664	0.465	50	5.64386	4.36
WM793	0.217	63	5.97728	2.123
WM88	0.6	107	6.74147	2.469
WM983B	0.857	48	5.58496	3.071
YD10B	0.529	42	5.39232	5.351
YD15	0.44	65	6.02237	3.929
YD38	0.47	49	5.61471	3.912
YD8	0.577	31	4.9542	4.913
YH13	0.33	22	4.45943	3.755
YKG1	0.472	45	5.49185	1.712
ZR751	0.395	14	3.80735	4.61
ZR7530	0.465	54	5.75489	5.46
