# Supplementary material for: A genetic basis for the variation in the vulnerability of cancer to DNA damage
Source: Nat Commun. 2016 Apr 25;7:11428. doi: 10.1038/ncomms11428 (PMC4848553; doi:10.1038/ncomms11428)
Supplement: Supplementary Data 4 — SCNA and survival after irradiation. [file ncomms11428-s5.xlsx]

## Sheet: Supplementary Data 4
Supplementary Data 4: SCNA and survival after irradiation
Gene	Alteration	Segment	IC	5% CI	50% CI	95% CI	p-val1 (local)	p-val2 (global)	FDR1	FDR2	FDR3	FWER (p-val)	Bonfe (p-val)
KILLIN	DEL	(10q23.31)	0.201	0.1437	0.2038	0.271	<0.5	<3.08e-05	0	0	<0.5	<6.16e-05	0.5
ATAD1	DEL	(10q23.31)	0.187	0.1396	0.193	0.271	<0.5	<3.08e-05	0	0	<0.25	<6.16e-05	0.5
GUSBP1	AMP	(5p14.3)	0.185	0.1316	0.2088	0.2745	<0.5	<3.08e-05	0	0	<0.167	<6.16e-05	0.5
FRG1B	AMP	(20q11.1)	0.181	0.1398	0.1993	0.2529	<0.5	3.08e-05	0.0263	0.0263	0.0263	6.16e-05	0.5
CALN1	AMP	(7q11)	0.181	0.1276	0.1942	0.2588	<0.5	3.08e-05	0.0263	0.0263	0.0263	6.16e-05	0.5
PAPSS2	DEL	(10q24)	0.181	0.1251	0.1881	0.2553	<0.5	3.08e-05	0.0263	0.0263	0.0263	6.16e-05	0.5
C10orf68	DEL	(10p11.23)	0.179	0.1436	0.1826	0.2444	<0.5	3.08e-05	0.0263	0.0263	0.0263	6.16e-05	0.5
MPP7	DEL	(10p12.1)	0.178	0.1408	0.1879	0.2616	<0.5	3.08e-05	0.0263	0.0263	0.0263	6.16e-05	0.5
CHMP4B	AMP	(20q11.22)	0.177	0.1285	0.1918	0.2555	<0.5	3.08e-05	0.0263	0.0263	0.0263	6.16e-05	0.5
MIR1825	AMP	(20q11.21)	0.177	0.142	0.1907	0.2515	<0.5	3.08e-05	0.0263	0.0263	0.0263	6.16e-05	0.5
WBSCR17	AMP	(7q11.23)	0.177	0.1271	0.1924	0.2747	<0.5	3.08e-05	0.0263	0.0263	0.0263	6.16e-05	0.5
SVIL	DEL	(10p11.2)	0.177	0.1405	0.1842	0.2349	<0.5	3.08e-05	0.0263	0.0263	0.0263	6.16e-05	0.5
ITGB1	DEL	(10p11.2)	0.177	0.1264	0.1792	0.2475	<0.5	3.08e-05	0.0263	0.0263	0.0263	6.16e-05	0.5
IQUB	AMP	(7q31.32)	0.176	0.1167	0.1867	0.268	<0.5	3.08e-05	0.0263	0.0263	0.0263	6.16e-05	0.5
COMMD7	AMP	(20q11)	0.176	0.1285	0.1885	0.25	<0.5	3.08e-05	0.0263	0.0263	0.0263	6.16e-05	0.5
NRP1	DEL	(10p12)	0.176	0.1259	0.18	0.2427	<0.5	3.08e-05	0.0263	0.0263	0.0263	6.16e-05	0.5
CCNE1	DEL	(19q12)	0.176	0.1146	0.1788	0.2443	<0.5	3.08e-05	0.0263	0.0263	0.0263	6.16e-05	0.5
MTPAP	DEL	(10p12.1)	0.175	0.1315	0.1831	0.2377	<0.5	6.16e-05	0.0312	0.0312	0.0312	0.000123	1
KIF3B	AMP	(20q11.21)	0.174	0.142	0.1846	0.2449	<0.5	6.16e-05	0.0312	0.0312	0.0312	0.000123	1
SUN5	AMP	(20q11.21)	0.174	0.1231	0.1858	0.2425	<0.5	6.16e-05	0.0312	0.0312	0.0312	0.000123	1
MINPP1	DEL	(10q23)	0.174	0.1113	0.1825	0.2544	<0.5	6.16e-05	0.0312	0.0312	0.0312	0.000123	1
LOC729668	DEL	(10p11.23)	0.174	0.1305	0.1803	0.2353	<0.5	6.16e-05	0.0312	0.0312	0.0312	0.000123	1
MAPRE1	AMP	(20q11.1-q11.3)	0.173	0.1287	0.1875	0.248	<0.5	6.16e-05	0.0312	0.0312	0.0312	0.000123	1
ZNF341	AMP	(20q11.22)	0.173	0.1241	0.1895	0.249	<0.5	6.16e-05	0.0312	0.0312	0.0312	0.000123	1
EPC1	DEL	(10p11)	0.173	0.1319	0.1762	0.2378	<0.5	6.16e-05	0.0312	0.0312	0.0312	0.000123	1
RALY	AMP	(20q11.21-q11.23)	0.172	0.1285	0.1862	0.2521	<0.5	6.16e-05	0.0312	0.0312	0.0312	0.000123	1
C20orf203	AMP	(20q11.21)	0.172	0.1255	0.1859	0.2496	<0.5	6.16e-05	0.0312	0.0312	0.0312	0.000123	1
FAM40B	AMP	(7q32.1)	0.172	0.1075	0.1882	0.2645	<0.5	6.16e-05	0.0312	0.0312	0.0312	0.000123	1
C20orf70	AMP	(20q11.21)	0.171	-	-	-	<0.5	6.16e-05	0.0312	0.0312	0.0312	0.000123	1
C20orf112	AMP	(20q11.21)	0.171	-	-	-	<0.5	6.16e-05	0.0312	0.0312	0.0312	0.000123	1
MYO10	AMP	(5p15.1-p14.3)	0.171	-	-	-	<0.5	9.24e-05	0.037	0.037	0.037	0.000185	1
GPR37	AMP	(7q31)	0.171	-	-	-	<0.5	9.24e-05	0.037	0.037	0.037	0.000185	1
KIAA1462	DEL	(10p12.1)	0.171	-	-	-	<0.5	9.24e-05	0.037	0.037	0.037	0.000185	1
CCDC7	DEL	(10p11.23)	0.171	-	-	-	<0.5	9.24e-05	0.037	0.037	0.037	0.000185	1
KLHDC10	AMP	(7q32.2)	0.17	-	-	-	<0.5	0.000123	0.037	0.037	0.037	0.000246	1
PXMP4	AMP	(20q11.22)	0.17	-	-	-	<0.5	0.000123	0.037	0.037	0.037	0.000246	1
ANKRD30A	DEL	(10p11.21)	0.17	-	-	-	<0.5	9.24e-05	0.037	0.037	0.037	0.000185	1
ARHGAP12	DEL	(10p11.22)	0.17	-	-	-	<0.5	0.000123	0.037	0.037	0.037	0.000246	1
NRF1	AMP	(7q32)	0.169	-	-	-	<0.5	0.000123	0.037	0.037	0.037	0.000246	1
MIR644	AMP	(20q11.22)	0.169	-	-	-	<0.5	0.000123	0.037	0.037	0.037	0.000246	1
PRDM9	AMP	(5p14.2)	0.169	-	-	-	<0.5	0.000123	0.037	0.037	0.037	0.000246	1
MIR938	DEL	(10p11.23)	0.169	-	-	-	<0.5	0.000123	0.037	0.037	0.037	0.000246	1
WAC	DEL	(10p12.1)	0.169	-	-	-	<0.5	0.000123	0.037	0.037	0.037	0.000246	1
HERC2P2	DEL	(15q11)	0.169	-	-	-	<0.5	0.000123	0.037	0.037	0.037	0.000246	1
CUL2	DEL	(10p11.2)	0.169	-	-	-	<0.5	0.000123	0.037	0.037	0.037	0.000246	1
PWRN1	DEL	(15q11.2)	0.169	-	-	-	<0.5	0.000123	0.037	0.037	0.037	0.000246	1
CDH10	AMP	(5p14.2)	0.168	-	-	-	<0.5	0.000123	0.037	0.037	0.037	0.000246	1
NOBOX	AMP	(7q35)	0.168	-	-	-	<0.5	0.000123	0.037	0.037	0.037	0.000246	1
PMCHL1	AMP	(5p14.3)	0.167	-	-	-	<0.5	0.000123	0.037	0.037	0.037	0.000246	1
ZEB1	DEL	(10p11.22)	0.167	-	-	-	<0.5	0.000123	0.037	0.037	0.037	0.000246	1
FZD8	DEL	(10p11.2)	0.167	-	-	-	<0.5	0.000123	0.037	0.037	0.037	0.000246	1
CDH12	AMP	(5p14.3)	0.166	-	-	-	<0.5	0.000123	0.037	0.037	0.037	0.000246	1
F13B	AMP	(1q31-q32.1)	0.166	-	-	-	<0.5	0.000154	0.0397	0.0397	0.0397	0.000308	1
MAP1LC3A	AMP	(20q11.22)	0.166	-	-	-	<0.5	0.000154	0.0397	0.0397	0.0397	0.000308	1
CBFA2T2	AMP	(20q11)	0.166	-	-	-	<0.5	0.000154	0.0397	0.0397	0.0397	0.000308	1
MIR887	AMP	(5p15.1)	0.166	-	-	-	<0.5	0.000154	0.0397	0.0397	0.0397	0.000308	1
42074	AMP	(5p15.1)	0.166	-	-	-	<0.5	0.000154	0.0397	0.0397	0.0397	0.000308	1
RBPMS	DEL	(8p12)	0.166	-	-	-	<0.5	0.000154	0.0397	0.0397	0.0397	0.000308	1
KIF5B	DEL	(10p11.22)	0.166	-	-	-	<0.5	0.000154	0.0397	0.0397	0.0397	0.000308	1
NT5C3L	DEL	(17q21.2)	0.166	-	-	-	<0.5	0.000154	0.0397	0.0397	0.0397	0.000308	1
DENND1B	AMP	(1q31.3)	0.165	-	-	-	<0.5	0.000185	0.0405	0.0405	0.0405	0.00037	1
ZNF622	AMP	(5p15.1)	0.165	-	-	-	<0.5	0.000185	0.0405	0.0405	0.0405	0.00037	1
LOC220930	DEL	(10p11.22)	0.165	-	-	-	<0.5	0.000154	0.0397	0.0397	0.0397	0.000308	1
ENTPD7	DEL	(10q23-q24)	0.165	-	-	-	<0.5	0.000185	0.0405	0.0405	0.0405	0.00037	1
JUP	DEL	(17q21)	0.165	-	-	-	<0.5	0.000185	0.0405	0.0405	0.0405	0.00037	1
MIR604	DEL	(10p11.23)	0.165	-	-	-	<0.5	0.000185	0.0405	0.0405	0.0405	0.00037	1
POT1	AMP	(7q31.33)	0.164	-	-	-	<0.5	0.000185	0.0405	0.0405	0.0405	0.00037	1
FAM105A	AMP	(5p15.2)	0.164	-	-	-	<0.5	0.000185	0.0405	0.0405	0.0405	0.00037	1
ZC3HC1	AMP	(7q32.2)	0.164	-	-	-	<0.5	0.000185	0.0405	0.0405	0.0405	0.00037	1
C7orf45	AMP	(7q32.2)	0.164	-	-	-	<0.5	0.000185	0.0405	0.0405	0.0405	0.00037	1
CNNM1	DEL	(10q23-q24)	0.164	-	-	-	<0.5	0.000185	0.0405	0.0405	0.0405	0.00037	1
OCA2	DEL	(15q12)	0.164	-	-	-	<0.5	0.000185	0.0405	0.0405	0.0405	0.00037	1
RSBN1L	AMP	(7q21.11)	0.163	-	-	-	<0.5	0.000216	0.0421	0.0421	0.0421	0.000431	1
TNPO3	AMP	(7q32.2)	0.163	-	-	-	<0.5	0.000216	0.0421	0.0421	0.0421	0.000431	1
UBE2H	AMP	(7q32)	0.163	-	-	-	<0.5	0.000216	0.0421	0.0421	0.0421	0.000431	1
TSPYL3	AMP	(20q11.21)	0.163	-	-	-	<0.5	0.000216	0.0421	0.0421	0.0421	0.000431	1
ZNF248	DEL	(10p11.21)	0.163	-	-	-	<0.5	0.000216	0.0421	0.0421	0.0421	0.000431	1
FAS	DEL	(10q24.1)	0.163	-	-	-	<0.5	0.000216	0.0421	0.0421	0.0421	0.000431	1
GOLPH3	AMP	(5p13.2)	0.162	-	-	-	<0.5	0.000246	0.0421	0.0421	0.0421	0.000493	1
COL28A1	AMP	(7p21.3)	0.162	-	-	-	<0.5	0.000246	0.0421	0.0421	0.0421	0.000493	1
ZNF25	DEL	(10p11.2)	0.162	-	-	-	<0.5	0.000216	0.0421	0.0421	0.0421	0.000431	1
GTF2E2	DEL	(8p12)	0.162	-	-	-	<0.5	0.000246	0.0421	0.0421	0.0421	0.000493	1
CYFIP1	DEL	(15q11)	0.162	-	-	-	<0.5	0.000246	0.0421	0.0421	0.0421	0.000493	1
LOC285696	AMP	(5p15.1)	0.161	-	-	-	<0.5	0.000246	0.0421	0.0421	0.0421	0.000493	1
CFHR5	AMP	(1q31.3)	0.161	-	-	-	<0.5	0.000246	0.0421	0.0421	0.0421	0.000493	1
MIR548F-4	AMP	(7q35)	0.161	-	-	-	<0.5	0.000246	0.0421	0.0421	0.0421	0.000493	1
TYW1B	AMP	(7q11.23)	0.161	-	-	-	<0.5	0.000246	0.0421	0.0421	0.0421	0.000493	1
FLJ45340	AMP	(7q32.1)	0.161	-	-	-	<0.5	0.000246	0.0421	0.0421	0.0421	0.000493	1
SLC6A18	AMP	(5p15)	0.161	-	-	-	<0.5	0.000246	0.0421	0.0421	0.0421	0.000493	1
FAM105B	AMP	(5p15.2)	0.161	-	-	-	<0.5	0.000246	0.0421	0.0421	0.0421	0.000493	1
COPG2	AMP	(7q32)	0.161	-	-	-	<0.5	0.000246	0.0421	0.0421	0.0421	0.000493	1
C1GALT1	AMP	(7p21.3)	0.161	-	-	-	<0.5	0.000277	0.0469	0.0469	0.0469	0.000554	1
ANKH	AMP	(5p15.2)	0.161	-	-	-	<0.5	0.000308	0.0515	0.0515	0.0515	0.000616	1
KRTAP17-1	DEL	(17q12-q21)	0.161	-	-	-	<0.5	0.000246	0.0421	0.0421	0.0421	0.000493	1
RNLS	DEL	(10q23.31)	0.161	-	-	-	<0.5	0.000246	0.0421	0.0421	0.0421	0.000493	1
LAX1	AMP	(1q32.1)	0.16	-	-	-	<0.5	0.00037	0.0522	0.0522	0.0522	0.000739	1
SLC6A19	AMP	(5p15)	0.16	-	-	-	<0.5	0.00037	0.0522	0.0522	0.0522	0.000739	1
ZNF33A	DEL	(10p11.2)	0.16	-	-	-	<0.5	0.00037	0.0522	0.0522	0.0522	0.000739	1
CNP	DEL	(17q21)	0.16	-	-	-	<0.5	0.00037	0.0522	0.0522	0.0522	0.000739	1
FLJ35024	DEL	(-)	0.16	-	-	-	<0.5	0.00037	0.0522	0.0522	0.0522	0.000739	1
HAP1	DEL	(17q21.2-q21.3)	0.16	-	-	-	<0.5	0.00037	0.0522	0.0522	0.0522	0.000739	1
NUP205	AMP	(7q31.32)	0.159	-	-	-	<0.5	0.00037	0.0522	0.0522	0.0522	0.000739	1
STAG3L3	AMP	(7q11.23)	0.159	-	-	-	<0.5	0.00037	0.0522	0.0522	0.0522	0.000739	1
ASIP	AMP	(20q11.2-q12)	0.159	-	-	-	<0.5	0.00037	0.0522	0.0522	0.0522	0.000739	1
PMS2	AMP	(7p22.1)	0.159	-	-	-	<0.5	0.00037	0.0522	0.0522	0.0522	0.000739	1
PSIMCT-1	AMP	(-)	0.159	-	-	-	<0.5	0.0004	0.0522	0.0522	0.0522	0.000801	1
FBXL7	AMP	(5p15.1)	0.159	-	-	-	<0.5	0.0004	0.0522	0.0522	0.0522	0.000801	1
ZDHHC11	AMP	(5p15.2)	0.159	-	-	-	<0.5	0.0004	0.0522	0.0522	0.0522	0.000801	1
PDZD2	AMP	(5p14.1)	0.159	-	-	-	<0.5	0.0004	0.0522	0.0522	0.0522	0.000801	1
COX4I2	AMP	(20q11.21)	0.159	-	-	-	<0.5	0.0004	0.0522	0.0522	0.0522	0.000801	1
ING3	AMP	(7q31)	0.159	-	-	-	<0.5	0.0004	0.0522	0.0522	0.0522	0.000801	1
LYZL1	DEL	(10p12.1)	0.159	-	-	-	<0.5	0.00037	0.0522	0.0522	0.0522	0.000739	1
LIPN	DEL	-10	0.159	-	-	-	<0.5	0.0004	0.0522	0.0522	0.0522	0.000801	1
STAMBPL1	DEL	(10q23.32)	0.159	-	-	-	<0.5	0.0004	0.0522	0.0522	0.0522	0.000801	1
GRM8	AMP	(7q31.3-q32.1)	0.158	-	-	-	<0.5	0.000431	0.0522	0.0522	0.0522	0.000863	1
HM13	AMP	(20q11.21)	0.158	-	-	-	<0.5	0.000431	0.0522	0.0522	0.0522	0.000863	1
PRSS1	AMP	(7q34)	0.158	-	-	-	<0.5	0.000431	0.0522	0.0522	0.0522	0.000863	1
PRELP	AMP	(1q32)	0.158	-	-	-	<0.5	0.000431	0.0522	0.0522	0.0522	0.000863	1
GCC1	AMP	(7q22.3)	0.158	-	-	-	<0.5	0.000431	0.0522	0.0522	0.0522	0.000863	1
PIP	AMP	(7q32-qter)	0.158	-	-	-	<0.5	0.000431	0.0522	0.0522	0.0522	0.000863	1
POM121	AMP	(7q11.23)	0.158	-	-	-	<0.5	0.000431	0.0522	0.0522	0.0522	0.000863	1
OCM	AMP	(7p22.1)	0.158	-	-	-	<0.5	0.000431	0.0522	0.0522	0.0522	0.000863	1
DHX58	DEL	(17q21.2)	0.158	-	-	-	<0.5	0.000431	0.0522	0.0522	0.0522	0.000863	1
TET1	DEL	(10q21)	0.158	-	-	-	<0.5	0.000431	0.0522	0.0522	0.0522	0.000863	1
SMARCA2	DEL	(9p24.3)	0.158	-	-	-	<0.5	0.000431	0.0522	0.0522	0.0522	0.000863	1
IFNGR2	DEL	(21q22.1)	0.158	-	-	-	<0.5	0.000431	0.0522	0.0522	0.0522	0.000863	1
AIMP2	AMP	(7p22.1)	0.157	-	-	-	<0.5	0.000431	0.0522	0.0522	0.0522	0.000863	1
CFHR2	AMP	(1q31.3)	0.157	-	-	-	<0.5	0.000431	0.0522	0.0522	0.0522	0.000863	1
ICA1	AMP	(7p22)	0.157	-	-	-	<0.5	0.000431	0.0522	0.0522	0.0522	0.000863	1
CDH18	AMP	(5p14.3)	0.157	-	-	-	<0.5	0.000431	0.0522	0.0522	0.0522	0.000863	1
REM1	AMP	(20q11.21)	0.157	-	-	-	<0.5	0.000462	0.0522	0.0522	0.0522	0.000924	1
KCNMB3	AMP	(3q26.3-q27)	0.157	-	-	-	<0.5	0.000462	0.0522	0.0522	0.0522	0.000924	1
FRAT2	DEL	(10q23-q24.1)	0.157	-	-	-	<0.5	0.000462	0.0522	0.0522	0.0522	0.000924	1
VLDLR	DEL	(9p24)	0.157	-	-	-	<0.5	0.000462	0.0522	0.0522	0.0522	0.000924	1
SBDSP1	AMP	(7q11.23)	0.156	-	-	-	<0.5	0.000462	0.0522	0.0522	0.0522	0.000924	1
DTX2	AMP	(7q11.23)	0.156	-	-	-	<0.5	0.000462	0.0522	0.0522	0.0522	0.000924	1
RNF216	AMP	(7p22.1)	0.156	-	-	-	<0.5	0.000493	0.0522	0.0522	0.0522	0.000986	1
PEX5L	AMP	(3q27.1)	0.156	-	-	-	<0.5	0.000524	0.0522	0.0522	0.0522	0.00105	1
CALD1	AMP	(7q33)	0.156	-	-	-	<0.5	0.000524	0.0522	0.0522	0.0522	0.00105	1
ITCH	AMP	(20q11.22)	0.156	-	-	-	<0.5	0.000524	0.0522	0.0522	0.0522	0.00105	1
CYTH3	AMP	(7p22.1)	0.156	-	-	-	<0.5	0.000524	0.0522	0.0522	0.0522	0.00105	1
SLIT1	DEL	(10q23.3-q24)	0.156	-	-	-	<0.5	0.000462	0.0522	0.0522	0.0522	0.000924	1
NKX2-3	DEL	-10	0.156	-	-	-	<0.5	0.000493	0.0522	0.0522	0.0522	0.000986	1
KRT9	DEL	(17q21.1-q21.2)	0.156	-	-	-	<0.5	0.000524	0.0522	0.0522	0.0522	0.00105	1
KRT33B	DEL	(17q21.2)	0.156	-	-	-	<0.5	0.000524	0.0522	0.0522	0.0522	0.00105	1
GTF2IRD1	AMP	(7q11.23)	0.155	-	-	-	<0.5	0.000524	0.0522	0.0522	0.0522	0.00105	1
PARP12	AMP	(7q34)	0.155	-	-	-	<0.5	0.000524	0.0522	0.0522	0.0522	0.00105	1
C7orf54	AMP	(-)	0.155	-	-	-	<0.5	0.000524	0.0522	0.0522	0.0522	0.00105	1
RNF133	AMP	(7q31.33)	0.155	-	-	-	<0.5	0.000524	0.0522	0.0522	0.0522	0.00105	1
SSBP1	AMP	(7q34)	0.155	-	-	-	<0.5	0.000524	0.0522	0.0522	0.0522	0.00105	1
NDUFA4	AMP	(7p21.3)	0.155	-	-	-	<0.5	0.000524	0.0522	0.0522	0.0522	0.00105	1
TSPAN12	AMP	(7q31.31)	0.155	-	-	-	<0.5	0.000524	0.0522	0.0522	0.0522	0.00105	1
C7orf28A	AMP	(-)	0.155	-	-	-	<0.5	0.000524	0.0522	0.0522	0.0522	0.00105	1
BRD9	AMP	(5p15.33)	0.155	-	-	-	<0.5	0.000524	0.0522	0.0522	0.0522	0.00105	1
CD36	AMP	(7q11.2)	0.155	-	-	-	<0.5	0.000554	0.0522	0.0522	0.0522	0.00111	1
FSCN1	AMP	(7p22)	0.155	-	-	-	<0.5	0.000554	0.0522	0.0522	0.0522	0.00111	1
DEFB115	AMP	(20q11.1)	0.155	-	-	-	<0.5	0.000554	0.0522	0.0522	0.0522	0.00111	1
PTPN12	AMP	(7q11.23)	0.155	-	-	-	<0.5	0.000554	0.0522	0.0522	0.0522	0.00111	1
OR6V1	AMP	-7	0.155	-	-	-	<0.5	0.000554	0.0522	0.0522	0.0522	0.00111	1
METTL2B	AMP	(7q32.2)	0.155	-	-	-	<0.5	0.000585	0.0522	0.0522	0.0522	0.00117	1
C7orf58	AMP	(-)	0.155	-	-	-	<0.5	0.000585	0.0522	0.0522	0.0522	0.00117	1
MIR592	AMP	(7q31.33)	0.155	-	-	-	<0.5	0.000585	0.0522	0.0522	0.0522	0.00117	1
TC2N	AMP	(14q32.12)	0.155	-	-	-	<0.5	0.000585	0.0522	0.0522	0.0522	0.00117	1
UBXN8	DEL	(8p12-p11.2)	0.155	-	-	-	<0.5	0.000524	0.0522	0.0522	0.0522	0.00105	1
GHDC	DEL	(17q21.2)	0.155	-	-	-	<0.5	0.000554	0.0522	0.0522	0.0522	0.00111	1
TEX15	DEL	(8p22)	0.155	-	-	-	<0.5	0.000554	0.0522	0.0522	0.0522	0.00111	1
HERC2	DEL	(15q13)	0.155	-	-	-	<0.5	0.000554	0.0522	0.0522	0.0522	0.00111	1
MIR9-3	DEL	(15q26.1)	0.155	-	-	-	<0.5	0.000585	0.0522	0.0522	0.0522	0.00117	1
MKX	DEL	(10p12.1)	0.155	-	-	-	<0.5	0.000585	0.0522	0.0522	0.0522	0.00117	1
KRT32	DEL	(17q21.2)	0.155	-	-	-	<0.5	0.000585	0.0522	0.0522	0.0522	0.00117	1
FAM22A	DEL	(10q23.2)	0.155	-	-	-	<0.5	0.000585	0.0522	0.0522	0.0522	0.00117	1
C10orf108	DEL	(-)	0.155	-	-	-	<0.5	0.000585	0.0522	0.0522	0.0522	0.00117	1
FOXK1	AMP	(7p22)	0.154	-	-	-	<0.5	0.000585	0.0522	0.0522	0.0522	0.00117	1
ENTPD6	AMP	(20p11.21)	0.154	-	-	-	<0.5	0.000585	0.0522	0.0522	0.0522	0.00117	1
SPDYE7P	AMP	(7q11.23)	0.154	-	-	-	<0.5	0.000585	0.0522	0.0522	0.0522	0.00117	1
CFHR4	AMP	(1q32)	0.154	-	-	-	<0.5	0.000585	0.0522	0.0522	0.0522	0.00117	1
TRIP13	AMP	(5p15)	0.154	-	-	-	<0.5	0.000585	0.0522	0.0522	0.0522	0.00117	1
CST7	AMP	(20p11.21)	0.154	-	-	-	<0.5	0.000585	0.0522	0.0522	0.0522	0.00117	1
LRRC61	AMP	(7q31-q35)	0.154	-	-	-	<0.5	0.000647	0.0571	0.0571	0.0571	0.00129	1
CDH6	AMP	(5p13.3)	0.154	-	-	-	<0.5	0.000709	0.0608	0.0608	0.0608	0.00142	1
MRPS33	AMP	(7q34)	0.154	-	-	-	<0.5	0.000709	0.0608	0.0608	0.0608	0.00142	1
LOC100129055	DEL	(-)	0.154	-	-	-	<0.5	0.000585	0.0522	0.0522	0.0522	0.00117	1
KANK1	DEL	(9p24.3)	0.154	-	-	-	<0.5	0.000585	0.0522	0.0522	0.0522	0.00117	1
DEFA1B	DEL	(8p23.1)	0.154	-	-	-	<0.5	0.000647	0.0571	0.0571	0.0571	0.00129	1
PTCHD3	DEL	(10p12.1)	0.154	-	-	-	<0.5	0.000678	0.0595	0.0595	0.0595	0.00136	1
GABRB3	DEL	(15q12)	0.154	-	-	-	<0.5	0.000709	0.0608	0.0608	0.0608	0.00142	1
PURG	DEL	(8p11)	0.154	-	-	-	<0.5	0.000709	0.0608	0.0608	0.0608	0.00142	1
PC	AMP	(11q13.4-q13.5)	0.153	-	-	-	<0.5	0.00077	0.0654	0.0654	0.0654	0.00154	1
TNRC18	AMP	(7p22.1)	0.153	-	-	-	<0.5	0.00077	0.0654	0.0654	0.0654	0.00154	1
C20orf160	AMP	(-)	0.153	-	-	-	<0.5	0.000832	0.0696	0.0696	0.0696	0.00166	1
SNTA1	AMP	(20q11.2)	0.153	-	-	-	<0.5	0.000832	0.0696	0.0696	0.0696	0.00166	1
ZNF815	AMP	(-)	0.153	-	-	-	<0.5	0.000863	0.0707	0.0707	0.0707	0.00173	1
DEFB122	AMP	(20q11.21)	0.153	-	-	-	<0.5	0.000863	0.0707	0.0707	0.0707	0.00173	1
MIR593	AMP	(7q32.1)	0.153	-	-	-	<0.5	0.000893	0.0721	0.0721	0.0721	0.00179	1
PYGB	AMP	-20	0.153	-	-	-	<0.5	0.000893	0.0721	0.0721	0.0721	0.00179	1
NKD2	AMP	(5p15.3)	0.153	-	-	-	<0.5	0.000893	0.0721	0.0721	0.0721	0.00179	1
LOC93432	AMP	(-)	0.153	-	-	-	<0.5	0.000955	0.0764	0.0764	0.0764	0.00191	1
CNTNAP2	AMP	(7q35)	0.153	-	-	-	<0.5	0.000986	0.0764	0.0764	0.0764	0.00197	1
MGAM	AMP	(7q34)	0.153	-	-	-	<0.5	0.000986	0.0764	0.0764	0.0764	0.00197	1
LFNG	AMP	(7p22.3)	0.153	-	-	-	<0.5	0.000986	0.0764	0.0764	0.0764	0.00197	1
ZNF786	AMP	(7q36.1)	0.153	-	-	-	<0.5	0.000986	0.0764	0.0764	0.0764	0.00197	1
MIOS	AMP	(7p21.3)	0.153	-	-	-	<0.5	0.00102	0.0764	0.0764	0.0764	0.00203	1
KRT37	DEL	(17q12-q21)	0.153	-	-	-	<0.5	0.000832	0.0696	0.0696	0.0696	0.00166	1
ANKRD26	DEL	(10p12.1)	0.153	-	-	-	<0.5	0.000863	0.0707	0.0707	0.0707	0.00173	1
RNF122	DEL	(8p12)	0.153	-	-	-	<0.5	0.000863	0.0707	0.0707	0.0707	0.00173	1
CDKN2BAS	DEL	(-)	0.153	-	-	-	<0.5	0.000986	0.0764	0.0764	0.0764	0.00197	1
CRTAC1	DEL	(10q22)	0.153	-	-	-	<0.5	0.00102	0.0764	0.0764	0.0764	0.00203	1
ZFYVE27	DEL	(10q24.2)	0.153	-	-	-	<0.5	0.00102	0.0764	0.0764	0.0764	0.00203	1
NCF1	AMP	(7q11.23)	0.152	-	-	-	<0.5	0.00108	0.0764	0.0764	0.0764	0.00216	1
CARD11	AMP	(7p22)	0.152	-	-	-	<0.5	0.00108	0.0764	0.0764	0.0764	0.00216	1
RHEB	AMP	(7q36)	0.152	-	-	-	<0.5	0.00108	0.0764	0.0764	0.0764	0.00216	1
HCK	AMP	(20q11-q12)	0.152	-	-	-	<0.5	0.00108	0.0764	0.0764	0.0764	0.00216	1
MYLK2	AMP	(20q13.31)	0.152	-	-	-	<0.5	0.00108	0.0764	0.0764	0.0764	0.00216	1
FGL2	AMP	(7q11.23)	0.152	-	-	-	<0.5	0.00108	0.0764	0.0764	0.0764	0.00216	1
GATSL1	AMP	(7q11.23)	0.152	-	-	-	<0.5	0.00108	0.0764	0.0764	0.0764	0.00216	1
ID1	AMP	(20q11)	0.152	-	-	-	<0.5	0.00108	0.0764	0.0764	0.0764	0.00216	1
KCNH2	AMP	(7q36.1)	0.152	-	-	-	<0.5	0.00108	0.0764	0.0764	0.0764	0.00216	1
MIR663	AMP	(-)	0.151	-	-	-	<0.5	0.00108	0.0764	0.0764	0.0764	0.00216	1
C7orf70	AMP	(-)	0.151	-	-	-	<0.5	0.00108	0.0764	0.0764	0.0764	0.00216	1
FOXS1	AMP	(20q11.1-q11.2)	0.151	-	-	-	<0.5	0.00108	0.0764	0.0764	0.0764	0.00216	1
TMEM90B	AMP	(-)	0.151	-	-	-	<0.5	0.00111	0.0764	0.0764	0.0764	0.00222	1
TMEM60	AMP	(7q11.23)	0.151	-	-	-	<0.5	0.00111	0.0764	0.0764	0.0764	0.00222	1
C11orf86	AMP	(11q13.1)	0.151	-	-	-	<0.5	0.00111	0.0764	0.0764	0.0764	0.00222	1
SLC37A3	AMP	(7q34)	0.151	-	-	-	<0.5	0.00111	0.0764	0.0764	0.0764	0.00222	1
ZNF639	AMP	(3q27.1)	0.151	-	-	-	<0.5	0.00111	0.0764	0.0764	0.0764	0.00222	1
CLIP2	AMP	(7q11.23)	0.151	-	-	-	<0.5	0.00114	0.0764	0.0764	0.0764	0.00228	1
C7orf49	AMP	(7q33)	0.151	-	-	-	<0.5	0.00114	0.0764	0.0764	0.0764	0.00228	1
FXR1	AMP	(3q28)	0.151	-	-	-	<0.5	0.00114	0.0764	0.0764	0.0764	0.00228	1
CST2	AMP	(20p11.2)	0.151	-	-	-	<0.5	0.00114	0.0764	0.0764	0.0764	0.00228	1
GLCCI1	AMP	(7p22.2)	0.151	-	-	-	<0.5	0.00114	0.0764	0.0764	0.0764	0.00228	1
PART1	DEL	(5q12.1)	0.151	-	-	-	<0.5	0.00108	0.0764	0.0764	0.0764	0.00216	1
LOC728875	DEL	(-)	0.151	-	-	-	<0.5	0.00111	0.0764	0.0764	0.0764	0.00222	1
LIPF	DEL	(10q23)	0.151	-	-	-	<0.5	0.00111	0.0764	0.0764	0.0764	0.00222	1
CH25H	DEL	(10q23)	0.151	-	-	-	<0.5	0.00111	0.0764	0.0764	0.0764	0.00222	1
FUT10	DEL	(8p12)	0.151	-	-	-	<0.5	0.00114	0.0764	0.0764	0.0764	0.00228	1
HPSE2	DEL	(10q23-q24)	0.151	-	-	-	<0.5	0.00114	0.0764	0.0764	0.0764	0.00228	1
LRRC4	AMP	(7q31)	0.15	-	-	-	<0.5	0.00114	0.0764	0.0764	0.0764	0.00228	1
VPS37D	AMP	(7q11.23)	0.15	-	-	-	<0.5	0.00114	0.0764	0.0764	0.0764	0.00228	1
BCL2L1	AMP	(20q11.21)	0.15	-	-	-	<0.5	0.00117	0.0765	0.0765	0.0765	0.00234	1
XKR7	AMP	(20q11.21)	0.15	-	-	-	<0.5	0.0012	0.0765	0.0765	0.0765	0.0024	1
PION	AMP	(7q11.23)	0.15	-	-	-	<0.5	0.0012	0.0765	0.0765	0.0765	0.0024	1
KIAA1147	AMP	(7q34)	0.15	-	-	-	<0.5	0.0012	0.0765	0.0765	0.0765	0.0024	1
TRYX3	AMP	(-)	0.15	-	-	-	<0.5	0.0012	0.0765	0.0765	0.0765	0.0024	1
PTPRZ1	AMP	(7q31.3)	0.15	-	-	-	<0.5	0.0012	0.0765	0.0765	0.0765	0.0024	1
GTF2I	AMP	(7q11.23)	0.15	-	-	-	<0.5	0.0012	0.0765	0.0765	0.0765	0.0024	1
FOXN1	AMP	(17q11-q12)	0.15	-	-	-	<0.5	0.0012	0.0765	0.0765	0.0765	0.0024	1
RHOD	AMP	(11q14.3)	0.15	-	-	-	<0.5	0.0012	0.0765	0.0765	0.0765	0.0024	1
TM9SF4	AMP	(20q11.21)	0.15	-	-	-	<0.5	0.00123	0.0781	0.0781	0.0781	0.00246	1
PCDH19	DEL	(Xq22.1)	0.15	-	-	-	<0.5	0.00114	0.0764	0.0764	0.0764	0.00228	1
DNAJC12	DEL	(10q21.3)	0.15	-	-	-	<0.5	0.00114	0.0764	0.0764	0.0764	0.00228	1
MAGEL2	DEL	(15q11-q12)	0.15	-	-	-	<0.5	0.00117	0.0765	0.0765	0.0765	0.00234	1
TBC1D12	DEL	-10	0.15	-	-	-	<0.5	0.0012	0.0765	0.0765	0.0765	0.0024	1
C15orf2	DEL	(-)	0.15	-	-	-	<0.5	0.0012	0.0765	0.0765	0.0765	0.0024	1
GOLGA8E	DEL	(-)	0.15	-	-	-	<0.5	0.0012	0.0765	0.0765	0.0765	0.0024	1
LIPJ	DEL	(10q23.31)	0.15	-	-	-	<0.5	0.00132	0.083	0.083	0.083	0.00265	1
LOC100134868	AMP	(-)	0.149	-	-	-	<0.5	0.00132	0.083	0.083	0.083	0.00265	1
SMEK1	AMP	(14q32.12)	0.149	-	-	-	<0.5	0.00132	0.083	0.083	0.083	0.00265	1
PHF14	AMP	(7p21.3)	0.149	-	-	-	<0.5	0.00136	0.083	0.083	0.083	0.00271	1
AEBP2	AMP	(12p12.3)	0.149	-	-	-	<0.5	0.00139	0.0846	0.0846	0.0846	0.00277	1
FZD9	AMP	(7q11.23)	0.149	-	-	-	<0.5	0.00142	0.0858	0.0858	0.0858	0.00283	1
LOC647979	AMP	(-)	0.149	-	-	-	<0.5	0.00142	0.0858	0.0858	0.0858	0.00283	1
C21orf82	DEL	(-)	0.149	-	-	-	<0.5	0.00136	0.083	0.083	0.083	0.00271	1
VTCN1	DEL	(1p12)	0.149	-	-	-	<0.5	0.00136	0.083	0.083	0.083	0.00271	1
RAD51	DEL	(15q15.1)	0.149	-	-	-	<0.5	0.00136	0.083	0.083	0.083	0.00271	1
POLG	DEL	(15q24)	0.149	-	-	-	<0.5	0.00136	0.083	0.083	0.083	0.00271	1
PIK3CA	DEL	(3q26.3)	0.149	-	-	-	<0.5	0.00136	0.083	0.083	0.083	0.00271	1
ETS1	DEL	(11q23.3)	0.149	-	-	-	<0.5	0.00145	0.0874	0.0874	0.0874	0.0029	1
PTGFRN	DEL	(1p13.1)	0.149	-	-	-	<0.5	0.00148	0.0879	0.0879	0.0879	0.00296	1
ZNF37A	DEL	(10p11.2)	0.149	-	-	-	<0.5	0.00148	0.0879	0.0879	0.0879	0.00296	1
DNMBP	DEL	(10q24.31)	0.149	-	-	-	<0.5	0.00148	0.0879	0.0879	0.0879	0.00296	1
FABP5L3	AMP	(-)	0.148	-	-	-	<0.5	0.00148	0.0879	0.0879	0.0879	0.00296	1
NANP	AMP	(20p11.1)	0.148	-	-	-	<0.5	0.00154	0.089	0.089	0.089	0.00308	1
MACROD1	AMP	(11q13.1)	0.148	-	-	-	<0.5	0.00157	0.0898	0.0898	0.0898	0.00314	1
DNAJC30	AMP	(7q11.23)	0.148	-	-	-	<0.5	0.00157	0.0898	0.0898	0.0898	0.00314	1
FAM182B	AMP	(20p11.1)	0.148	-	-	-	<0.5	0.00157	0.0898	0.0898	0.0898	0.00314	1
MIR28	AMP	(3q28)	0.148	-	-	-	<0.5	0.00163	0.0917	0.0917	0.0917	0.00327	1
GALNT11	AMP	(7q36.1)	0.148	-	-	-	<0.5	0.00163	0.0917	0.0917	0.0917	0.00327	1
OR9A2	AMP	-7	0.148	-	-	-	<0.5	0.00163	0.0917	0.0917	0.0917	0.00327	1
SLC13A1	AMP	(7q31.32)	0.148	-	-	-	<0.5	0.00163	0.0917	0.0917	0.0917	0.00327	1
ZDHHC4	AMP	(7p22.1)	0.148	-	-	-	<0.5	0.00169	0.0929	0.0929	0.0929	0.00339	1
NCOA6	AMP	(20q11)	0.148	-	-	-	<0.5	0.00169	0.0929	0.0929	0.0929	0.00339	1
SDHA	AMP	(5p15)	0.148	-	-	-	<0.5	0.00169	0.0929	0.0929	0.0929	0.00339	1
CEP72	AMP	(5p15.33)	0.148	-	-	-	<0.5	0.00169	0.0929	0.0929	0.0929	0.00339	1
KRTAP1-1	DEL	(17q21.2)	0.148	-	-	-	<0.5	0.00151	0.0884	0.0884	0.0884	0.00302	1
GJD3	DEL	(17q21.1)	0.148	-	-	-	<0.5	0.00151	0.0884	0.0884	0.0884	0.00302	1
TOP2A	DEL	(17q21-q22)	0.148	-	-	-	<0.5	0.00151	0.0884	0.0884	0.0884	0.00302	1
CCNY	DEL	(10p11.22)	0.148	-	-	-	<0.5	0.00151	0.0884	0.0884	0.0884	0.00302	1
ST14	DEL	(11q24-q25)	0.148	-	-	-	<0.5	0.00154	0.089	0.089	0.089	0.00308	1
GLUD1	DEL	(10q23.2)	0.148	-	-	-	<0.5	0.00154	0.089	0.089	0.089	0.00308	1
C10orf76	DEL	(10q24.32)	0.148	-	-	-	<0.5	0.00154	0.089	0.089	0.089	0.00308	1
NHLH2	DEL	(1p12-p11)	0.148	-	-	-	<0.5	0.00163	0.0917	0.0917	0.0917	0.00327	1
C1orf161	DEL	(-)	0.148	-	-	-	<0.5	0.00166	0.0929	0.0929	0.0929	0.00333	1
NCRNA00167	DEL	(-)	0.148	-	-	-	<0.5	0.00169	0.0929	0.0929	0.0929	0.00339	1
TLL2	DEL	(10q23-q24)	0.148	-	-	-	<0.5	0.00169	0.0929	0.0929	0.0929	0.00339	1
CCDC88C	AMP	(14q32.12)	0.147	-	-	-	<0.5	0.00173	0.0936	0.0936	0.0936	0.00345	1
PMS2CL	AMP	(7p22.1)	0.147	-	-	-	<0.5	0.00173	0.0936	0.0936	0.0936	0.00345	1
FDPSL2A	AMP	(-)	0.147	-	-	-	<0.5	0.00188	0.0979	0.0979	0.0979	0.00376	1
AHRR	AMP	(5p15.33)	0.147	-	-	-	<0.5	0.00188	0.0979	0.0979	0.0979	0.00376	1
TPX2	AMP	(20q11.2)	0.147	-	-	-	<0.5	0.00188	0.0979	0.0979	0.0979	0.00376	1
CHRM2	AMP	(7q35-q36)	0.147	-	-	-	<0.5	0.00188	0.0979	0.0979	0.0979	0.00376	1
KRT33A	DEL	(17q12-q21)	0.147	-	-	-	<0.5	0.00173	0.0936	0.0936	0.0936	0.00345	1
PTEN	DEL	(10q23)	0.147	-	-	-	<0.5	0.00176	0.0947	0.0947	0.0947	0.00351	1
FSTL4	DEL	(5q31.1)	0.147	-	-	-	<0.5	0.00176	0.0947	0.0947	0.0947	0.00351	1
DUSP4	DEL	(8p12-p11)	0.147	-	-	-	<0.5	0.00182	0.0977	0.0977	0.0977	0.00364	1
DEPDC1B	DEL	(5q12)	0.147	-	-	-	<0.5	0.00188	0.0979	0.0979	0.0979	0.00376	1
TMEM45B	DEL	(11q24.3)	0.147	-	-	-	<0.5	0.00188	0.0979	0.0979	0.0979	0.00376	1
ANK3	DEL	(10q21)	0.147	-	-	-	<0.5	0.00188	0.0979	0.0979	0.0979	0.00376	1
TBL1XR1	AMP	(3q26.33)	0.146	-	-	-	<0.5	0.00191	0.0979	0.0979	0.0979	0.00382	1
LOC100132707	AMP	(-)	0.146	-	-	-	<0.5	0.00194	0.0979	0.0979	0.0979	0.00388	1
SPEF2	AMP	(5p13.2)	0.146	-	-	-	<0.5	0.00197	0.0979	0.0979	0.0979	0.00394	1
ZNF716	AMP	(7p11.1)	0.146	-	-	-	<0.5	0.00197	0.0979	0.0979	0.0979	0.00394	1
CCDC146	AMP	(7q11.23)	0.146	-	-	-	<0.5	0.00197	0.0979	0.0979	0.0979	0.00394	1
GNAI1	AMP	(7q21-q22)	0.146	-	-	-	<0.5	0.00197	0.0979	0.0979	0.0979	0.00394	1
PRKAG2	AMP	(7q35-q36)	0.146	-	-	-	<0.5	0.00197	0.0979	0.0979	0.0979	0.00394	1
IRX2	AMP	(5p15.33)	0.146	-	-	-	<0.5	0.00197	0.0979	0.0979	0.0979	0.00394	1
SHH	AMP	(7q36)	0.146	-	-	-	<0.5	0.00197	0.0979	0.0979	0.0979	0.00394	1
TAS2R39	AMP	(7q34)	0.146	-	-	-	<0.5	0.00203	0.0994	0.0994	0.0994	0.00407	1
KCND2	AMP	(7q31)	0.146	-	-	-	<0.5	0.00203	0.0994	0.0994	0.0994	0.00407	1
PTN	AMP	(7q33)	0.146	-	-	-	<0.5	0.00206	0.1	0.1	0.1	0.00413	1
GNAT3	AMP	(7q21.11)	0.146	-	-	-	<0.5	0.00206	0.1	0.1	0.1	0.00413	1
C5orf33	AMP	(-)	0.146	-	-	-	<0.5	0.00206	0.1	0.1	0.1	0.00413	1
ZNF767	AMP	(7q36.1)	0.146	-	-	-	<0.5	0.00219	0.105	0.105	0.105	0.00437	1
AKR1B10	AMP	(7q33)	0.146	-	-	-	<0.5	0.00222	0.106	0.106	0.106	0.00444	1
ABHD2	DEL	(15q26.1)	0.146	-	-	-	<0.5	0.00191	0.0979	0.0979	0.0979	0.00382	1
DMRT3	DEL	(9p24.3)	0.146	-	-	-	<0.5	0.00191	0.0979	0.0979	0.0979	0.00382	1
FAM13C	DEL	(10q21)	0.146	-	-	-	<0.5	0.00191	0.0979	0.0979	0.0979	0.00382	1
ARL4D	DEL	(17q21.31)	0.146	-	-	-	<0.5	0.00197	0.0979	0.0979	0.0979	0.00394	1
ADAMTS14	DEL	(10q21)	0.146	-	-	-	<0.5	0.00197	0.0979	0.0979	0.0979	0.00394	1
DKK1	DEL	(10q11.2)	0.146	-	-	-	<0.5	0.00197	0.0979	0.0979	0.0979	0.00394	1
C10orf54	DEL	(10q22.1)	0.146	-	-	-	<0.5	0.00197	0.0979	0.0979	0.0979	0.00394	1
WDR11	DEL	(10q26)	0.146	-	-	-	<0.5	0.00197	0.0979	0.0979	0.0979	0.00394	1
C9orf70	DEL	(-)	0.146	-	-	-	<0.5	0.00197	0.0979	0.0979	0.0979	0.00394	1
TUBGCP5	DEL	(15q11.1)	0.146	-	-	-	<0.5	0.00203	0.0994	0.0994	0.0994	0.00407	1
GJD4	DEL	(10p11.22)	0.146	-	-	-	<0.5	0.00203	0.0994	0.0994	0.0994	0.00407	1
IFIT2	DEL	(10q23.31)	0.146	-	-	-	<0.5	0.00203	0.0994	0.0994	0.0994	0.00407	1
LRRC20	DEL	(10q22.2)	0.146	-	-	-	<0.5	0.00219	0.105	0.105	0.105	0.00437	1
ACTR3C	AMP	(7q36.1)	0.145	-	-	-	<0.5	0.00231	0.109	0.109	0.109	0.00462	1
SLCO1A2	AMP	(12p12)	0.145	-	-	-	<0.5	0.00234	0.11	0.11	0.11	0.00468	1
GALNTL5	AMP	(7q36.2)	0.145	-	-	-	<0.5	0.00234	0.11	0.11	0.11	0.00468	1
SDK1	AMP	(7p22.3)	0.145	-	-	-	<0.5	0.00234	0.11	0.11	0.11	0.00468	1
CREB3L2	AMP	(7q34)	0.145	-	-	-	<0.5	0.00237	0.11	0.11	0.11	0.00474	1
LOC340094	AMP	(-)	0.145	-	-	-	<0.5	0.0024	0.111	0.111	0.111	0.00481	1
SPATA7	AMP	(14q31.3)	0.145	-	-	-	<0.5	0.00246	0.112	0.112	0.112	0.00493	1
PARG	DEL	(10q11.23)	0.145	-	-	-	<0.5	0.00222	0.106	0.106	0.106	0.00444	1
ZNF37B	DEL	(-)	0.145	-	-	-	<0.5	0.00222	0.106	0.106	0.106	0.00444	1
CDKN2B	DEL	(9p21)	0.145	-	-	-	<0.5	0.00225	0.107	0.107	0.107	0.0045	1
AGAP8	DEL	(10q11.23)	0.145	-	-	-	<0.5	0.00228	0.108	0.108	0.108	0.00456	1
WHAMML2	DEL	(-)	0.145	-	-	-	<0.5	0.00231	0.109	0.109	0.109	0.00462	1
BARX2	DEL	(11q24.3)	0.145	-	-	-	<0.5	0.00237	0.11	0.11	0.11	0.00474	1
VANGL1	DEL	(1p13.1)	0.145	-	-	-	<0.5	0.00243	0.112	0.112	0.112	0.00487	1
CHST3	DEL	(10q22.1)	0.145	-	-	-	<0.5	0.00243	0.112	0.112	0.112	0.00487	1
DEFB106A	DEL	(8p23.1)	0.145	-	-	-	<0.5	0.00246	0.112	0.112	0.112	0.00493	1
PLXDC2	DEL	(10p12.33)	0.145	-	-	-	<0.5	0.00246	0.112	0.112	0.112	0.00493	1
DONSON	DEL	(21q22.1)	0.145	-	-	-	<0.5	0.00246	0.112	0.112	0.112	0.00493	1
C14orf143	AMP	(-)	0.144	-	-	-	<0.5	0.00246	0.112	0.112	0.112	0.00493	1
CUL1	AMP	(7q36.1)	0.144	-	-	-	<0.5	0.00246	0.112	0.112	0.112	0.00493	1
ST8SIA2	AMP	(15q26)	0.144	-	-	-	<0.5	0.00253	0.114	0.114	0.114	0.00505	1
SLC35B4	AMP	(7q33)	0.144	-	-	-	<0.5	0.00256	0.115	0.115	0.115	0.00511	1
C7orf33	AMP	(7q36.1)	0.144	-	-	-	<0.5	0.00262	0.116	0.116	0.116	0.00524	1
C20orf152	AMP	(-)	0.144	-	-	-	<0.5	0.00262	0.116	0.116	0.116	0.00524	1
LRRC14B	AMP	(5p15.33)	0.144	-	-	-	<0.5	0.00262	0.116	0.116	0.116	0.00524	1
MYST2	AMP	(-)	0.144	-	-	-	<0.5	0.00265	0.116	0.116	0.116	0.0053	1
SND1	AMP	(7q31.3)	0.144	-	-	-	<0.5	0.00265	0.116	0.116	0.116	0.0053	1
EPHB6	AMP	(7q33-q35)	0.144	-	-	-	<0.5	0.00268	0.116	0.116	0.116	0.00536	1
FKBP6	AMP	(7q11.23)	0.144	-	-	-	<0.5	0.00268	0.116	0.116	0.116	0.00536	1
MTMR12	AMP	(5p15.33)	0.144	-	-	-	<0.5	0.00271	0.116	0.116	0.116	0.00542	1
EZH2	AMP	(7q35-q36)	0.144	-	-	-	<0.5	0.00271	0.116	0.116	0.116	0.00542	1
CST1	AMP	(20p11.2)	0.144	-	-	-	<0.5	0.00271	0.116	0.116	0.116	0.00542	1
TTC37	AMP	(5q15)	0.144	-	-	-	<0.5	0.00271	0.116	0.116	0.116	0.00542	1
ADAMTS12	AMP	(5q35)	0.144	-	-	-	<0.5	0.00271	0.116	0.116	0.116	0.00542	1
PLCE1	DEL	(10q23)	0.144	-	-	-	<0.5	0.00256	0.115	0.115	0.115	0.00511	1
KRTAP2-2	DEL	(17q12-q21)	0.144	-	-	-	<0.5	0.00262	0.116	0.116	0.116	0.00524	1
EMX2OS	DEL	(10q26.11)	0.144	-	-	-	<0.5	0.00265	0.116	0.116	0.116	0.0053	1
GOLGA7B	DEL	(10q24.2)	0.144	-	-	-	<0.5	0.00268	0.116	0.116	0.116	0.00536	1
SORCS3	DEL	(10q23-q25)	0.144	-	-	-	<0.5	0.00271	0.116	0.116	0.116	0.00542	1
SLC16A12	DEL	(10q23.32)	0.144	-	-	-	<0.5	0.00271	0.116	0.116	0.116	0.00542	1
OLIG2	DEL	(21q22.11)	0.144	-	-	-	<0.5	0.00271	0.116	0.116	0.116	0.00542	1
OPN4	DEL	(10q22)	0.144	-	-	-	<0.5	0.00271	0.116	0.116	0.116	0.00542	1
KLHL25	AMP	(15q25.3)	0.143	-	-	-	<0.5	0.00277	0.118	0.118	0.118	0.00554	1
FLJ43663	AMP	(-)	0.143	-	-	-	<0.5	0.0028	0.118	0.118	0.118	0.00561	1
HRG	AMP	(3q27)	0.143	-	-	-	<0.5	0.00283	0.118	0.118	0.118	0.00567	1
UQCC	AMP	(20q11.22)	0.143	-	-	-	<0.5	0.00283	0.118	0.118	0.118	0.00567	1
RCE1	AMP	(11q13)	0.143	-	-	-	<0.5	0.00286	0.118	0.118	0.118	0.00573	1
RFC2	AMP	(7q11.23)	0.143	-	-	-	<0.5	0.00286	0.118	0.118	0.118	0.00573	1
PIGU	AMP	(20q11.22)	0.143	-	-	-	<0.5	0.00286	0.118	0.118	0.118	0.00573	1
RGMA	AMP	(15q26.1)	0.143	-	-	-	<0.5	0.00293	0.119	0.119	0.119	0.00585	1
BRAF	AMP	(7q34)	0.143	-	-	-	<0.5	0.00293	0.119	0.119	0.119	0.00585	1
NEK8	AMP	(17q11.1)	0.143	-	-	-	<0.5	0.00296	0.119	0.119	0.119	0.00591	1
ABHD12	AMP	(20p11.21)	0.143	-	-	-	<0.5	0.00296	0.119	0.119	0.119	0.00591	1
LOC255167	AMP	(-)	0.143	-	-	-	<0.5	0.00296	0.119	0.119	0.119	0.00591	1
ZNF479	AMP	(7p11.2)	0.143	-	-	-	<0.5	0.00299	0.119	0.119	0.119	0.00598	1
GPR68	AMP	(14q31)	0.143	-	-	-	<0.5	0.00299	0.119	0.119	0.119	0.00598	1
GPRC5D	DEL	(12p13.3)	0.143	-	-	-	<0.5	0.0028	0.118	0.118	0.118	0.00561	1
DMRT1	DEL	(9p24.3)	0.143	-	-	-	<0.5	0.0028	0.118	0.118	0.118	0.00561	1
WIPF2	DEL	(17q21.2)	0.143	-	-	-	<0.5	0.0028	0.118	0.118	0.118	0.00561	1
ELL2	DEL	(5q15)	0.143	-	-	-	<0.5	0.0028	0.118	0.118	0.118	0.00561	1
ARHGAP32	DEL	(11q24.3)	0.143	-	-	-	<0.5	0.00283	0.118	0.118	0.118	0.00567	1
LOC100130581	DEL	(-)	0.143	-	-	-	<0.5	0.00283	0.118	0.118	0.118	0.00567	1
FAM107B	DEL	(10p14)	0.143	-	-	-	<0.5	0.00283	0.118	0.118	0.118	0.00567	1
KRTAP9-9	DEL	(17q21.2)	0.143	-	-	-	<0.5	0.00286	0.118	0.118	0.118	0.00573	1
KIF13B	DEL	(8p21)	0.143	-	-	-	<0.5	0.00293	0.119	0.119	0.119	0.00585	1
IPMK	DEL	(10q21.1)	0.143	-	-	-	<0.5	0.00296	0.119	0.119	0.119	0.00591	1
ODZ1	DEL	(-)	0.143	-	-	-	<0.5	0.00296	0.119	0.119	0.119	0.00591	1
IFIT5	DEL	(10q23.31)	0.143	-	-	-	<0.5	0.00296	0.119	0.119	0.119	0.00591	1
CPEB3	DEL	(10q23.33)	0.143	-	-	-	<0.5	0.00296	0.119	0.119	0.119	0.00591	1
PFKFB3	DEL	(10p15.1)	0.143	-	-	-	<0.5	0.00299	0.119	0.119	0.119	0.00598	1
GRIN2B	DEL	(12p12)	0.143	-	-	-	<0.5	0.00299	0.119	0.119	0.119	0.00598	1
PHYHIPL	DEL	(10q21.1)	0.143	-	-	-	<0.5	0.00302	0.119	0.119	0.119	0.00604	1
LOC284788	AMP	(-)	0.142	-	-	-	<0.5	0.00302	0.119	0.119	0.119	0.00604	1
ARHGEF35	AMP	(7q35)	0.142	-	-	-	<0.5	0.00302	0.119	0.119	0.119	0.00604	1
RPL13AP17	AMP	(7q21.11)	0.142	-	-	-	<0.5	0.0032	0.125	0.125	0.125	0.00641	1
AGK	AMP	(7q34)	0.142	-	-	-	<0.5	0.0032	0.125	0.125	0.125	0.00641	1
UGT3A2	AMP	(5p13.2)	0.142	-	-	-	<0.5	0.0032	0.125	0.125	0.125	0.00641	1
CRYGS	AMP	-3	0.142	-	-	-	<0.5	0.00323	0.126	0.126	0.126	0.00647	1
DNAH5	AMP	(5p15.2)	0.142	-	-	-	<0.5	0.00336	0.129	0.129	0.129	0.00672	1
FLJ33360	AMP	(-)	0.142	-	-	-	<0.5	0.00342	0.132	0.132	0.132	0.00684	1
MLL3	AMP	(7q36)	0.142	-	-	-	<0.5	0.00348	0.132	0.132	0.132	0.00696	1
INSIG1	AMP	(7q36)	0.142	-	-	-	<0.5	0.00348	0.132	0.132	0.132	0.00696	1
RNASEN	AMP	(-)	0.142	-	-	-	<0.5	0.00351	0.132	0.132	0.132	0.00702	1
AK7	AMP	(14q32.31)	0.142	-	-	-	<0.5	0.00351	0.132	0.132	0.132	0.00702	1
C5orf55	AMP	(5p15.33)	0.142	-	-	-	<0.5	0.00354	0.132	0.132	0.132	0.00709	1
FAM174B	AMP	(15q26.1)	0.142	-	-	-	<0.5	0.00354	0.132	0.132	0.132	0.00709	1
NXPH1	AMP	(7p22)	0.142	-	-	-	<0.5	0.00354	0.132	0.132	0.132	0.00709	1
LIPA	DEL	(10q23.2-q23.3)	0.142	-	-	-	<0.5	0.00305	0.12	0.12	0.12	0.0061	1
GOLGA8DP	DEL	(15q11.2)	0.142	-	-	-	<0.5	0.0032	0.125	0.125	0.125	0.00641	1
MIR511-2	DEL	(10p12.33)	0.142	-	-	-	<0.5	0.00336	0.129	0.129	0.129	0.00672	1
MEF2A	DEL	(15q26)	0.142	-	-	-	<0.5	0.00336	0.129	0.129	0.129	0.00672	1
KIF11	DEL	(10q24.1)	0.142	-	-	-	<0.5	0.00348	0.132	0.132	0.132	0.00696	1
ANXA2P3	DEL	(10q21.3)	0.142	-	-	-	<0.5	0.00348	0.132	0.132	0.132	0.00696	1
KCNE1	DEL	(21q22.1-q22.2)	0.142	-	-	-	<0.5	0.00348	0.132	0.132	0.132	0.00696	1
KRTAP2-1	DEL	(17q12-q21)	0.142	-	-	-	<0.5	0.00354	0.132	0.132	0.132	0.00709	1
TTC37	DEL	(5q15)	0.142	-	-	-	<0.5	0.00354	0.132	0.132	0.132	0.00709	1
DGKI	AMP	(7q32.3-q33)	0.141	-	-	-	<0.5	0.0036	0.134	0.134	0.134	0.00721	1
KRTAP9-9	AMP	(17q21.2)	0.141	-	-	-	<0.5	0.0036	0.134	0.134	0.134	0.00721	1
TBXAS1	AMP	(7q34-q35)	0.141	-	-	-	<0.5	0.00364	0.134	0.134	0.134	0.00727	1
SPAG9	AMP	-17	0.141	-	-	-	<0.5	0.00364	0.134	0.134	0.134	0.00727	1
MIR1289-1	AMP	-20	0.141	-	-	-	<0.5	0.0037	0.135	0.135	0.135	0.00739	1
LOC401431	AMP	(-)	0.141	-	-	-	<0.5	0.0037	0.135	0.135	0.135	0.00739	1
PROS1	AMP	(3q11.1)	0.141	-	-	-	<0.5	0.00394	0.141	0.141	0.141	0.00789	1
TRIO	AMP	(5p14-p15.1)	0.141	-	-	-	<0.5	0.00407	0.144	0.144	0.144	0.00813	1
C14orf102	AMP	(-)	0.141	-	-	-	<0.5	0.0041	0.144	0.144	0.144	0.00819	1
SLC45A2	AMP	(5p13.3)	0.141	-	-	-	<0.5	0.0041	0.144	0.144	0.144	0.00819	1
SPAG11A	DEL	(8p23.1)	0.141	-	-	-	<0.5	0.0036	0.134	0.134	0.134	0.00721	1
ZWINT	DEL	(10q21-q22)	0.141	-	-	-	<0.5	0.0036	0.134	0.134	0.134	0.00721	1
RFX3	DEL	(9p24.2)	0.141	-	-	-	<0.5	0.0037	0.135	0.135	0.135	0.00739	1
BAHD1	DEL	(15q14)	0.141	-	-	-	<0.5	0.0037	0.135	0.135	0.135	0.00739	1
COL11A1	DEL	(1p21)	0.141	-	-	-	<0.5	0.0037	0.135	0.135	0.135	0.00739	1
GRK5	DEL	(10q24-qter)	0.141	-	-	-	<0.5	0.00376	0.137	0.137	0.137	0.00752	1
GRIA3	DEL	(Xq25)	0.141	-	-	-	<0.5	0.00379	0.137	0.137	0.137	0.00758	1
IDI1	DEL	(10p15.3)	0.141	-	-	-	<0.5	0.00379	0.137	0.137	0.137	0.00758	1
LARP4B	DEL	(10p15.3)	0.141	-	-	-	<0.5	0.00382	0.138	0.138	0.138	0.00764	1
LOC441666	DEL	(-)	0.141	-	-	-	<0.5	0.00385	0.139	0.139	0.139	0.0077	1
HTR7P1	DEL	(12p13.2)	0.141	-	-	-	<0.5	0.00391	0.141	0.141	0.141	0.00782	1
MIR346	DEL	(10q23.2)	0.141	-	-	-	<0.5	0.00394	0.141	0.141	0.141	0.00789	1
BUB1B	DEL	(15q15)	0.141	-	-	-	<0.5	0.00394	0.141	0.141	0.141	0.00789	1
MKRN3	DEL	(15q11-q13)	0.141	-	-	-	<0.5	0.00397	0.142	0.142	0.142	0.00795	1
REEP3	DEL	(10q21.3)	0.141	-	-	-	<0.5	0.00404	0.144	0.144	0.144	0.00807	1
THRA	DEL	(17q21.1)	0.141	-	-	-	<0.5	0.0041	0.144	0.144	0.144	0.00819	1
FAM81B	DEL	(5q15)	0.141	-	-	-	<0.5	0.0041	0.144	0.144	0.144	0.00819	1
CSTF2T	DEL	(10q11)	0.141	-	-	-	<0.5	0.0041	0.144	0.144	0.144	0.00819	1
USP6NL	DEL	(10p13)	0.141	-	-	-	<0.5	0.00419	0.147	0.147	0.147	0.00838	1
CHD2	AMP	(15q26)	0.14	-	-	-	<0.5	0.00441	0.154	0.154	0.154	0.00881	1
SEZ6	AMP	(17q11.2)	0.14	-	-	-	<0.5	0.00441	0.154	0.154	0.154	0.00881	1
AKR1B1	AMP	(7q35)	0.14	-	-	-	<0.5	0.0045	0.156	0.156	0.156	0.009	1
RBM33	AMP	(7q36.3)	0.14	-	-	-	<0.5	0.0045	0.156	0.156	0.156	0.009	1
SUB1	AMP	(5p13.3)	0.14	-	-	-	<0.5	0.00456	0.156	0.156	0.156	0.00912	1
EDEM2	AMP	(20q11.22)	0.14	-	-	-	<0.5	0.00456	0.156	0.156	0.156	0.00912	1
MIR29A	AMP	(7q32.3)	0.14	-	-	-	<0.5	0.00456	0.156	0.156	0.156	0.00912	1
STIP1	AMP	(11q13)	0.14	-	-	-	<0.5	0.00456	0.156	0.156	0.156	0.00912	1
LOC255025	AMP	(-)	0.14	-	-	-	<0.5	0.00459	0.156	0.156	0.156	0.00918	1
CYP46A1	AMP	(14q32.1)	0.14	-	-	-	<0.5	0.00462	0.156	0.156	0.156	0.00924	1
ST7OT2	AMP	(-)	0.14	-	-	-	<0.5	0.00462	0.156	0.156	0.156	0.00924	1
NINL	AMP	(20p11.22-p11.1)	0.14	-	-	-	<0.5	0.00465	0.156	0.156	0.156	0.0093	1
NCAPG2	AMP	(7q36.3)	0.14	-	-	-	<0.5	0.00468	0.156	0.156	0.156	0.00936	1
WBSCR26	AMP	(-)	0.14	-	-	-	<0.5	0.00468	0.156	0.156	0.156	0.00936	1
CDH9	AMP	(5p14)	0.14	-	-	-	<0.5	0.00468	0.156	0.156	0.156	0.00936	1
PMS2L11	AMP	(-)	0.14	-	-	-	<0.5	0.00481	0.157	0.157	0.157	0.00961	1
MKLN1	AMP	(7q32)	0.14	-	-	-	<0.5	0.00481	0.157	0.157	0.157	0.00961	1
GART	DEL	(21q22.11)	0.14	-	-	-	<0.5	0.00456	0.156	0.156	0.156	0.00912	1
DEFB105A	DEL	(8p23.1)	0.14	-	-	-	<0.5	0.00465	0.156	0.156	0.156	0.0093	1
GABRA5	DEL	(15q12)	0.14	-	-	-	<0.5	0.00468	0.156	0.156	0.156	0.00936	1
DIP2C	DEL	(10p15.3)	0.14	-	-	-	<0.5	0.00468	0.156	0.156	0.156	0.00936	1
APBA2	DEL	(15q11-q12)	0.14	-	-	-	<0.5	0.00468	0.156	0.156	0.156	0.00936	1
FLJ45983	DEL	(-)	0.14	-	-	-	<0.5	0.00468	0.156	0.156	0.156	0.00936	1
CDH23	DEL	(10q22.1)	0.14	-	-	-	<0.5	0.00468	0.156	0.156	0.156	0.00936	1
C10orf113	DEL	(10p12.31)	0.14	-	-	-	<0.5	0.00468	0.156	0.156	0.156	0.00936	1
TTC23	DEL	(15q26.3)	0.14	-	-	-	<0.5	0.00471	0.157	0.157	0.157	0.00943	1
LPAR4	DEL	(Xq21.1)	0.14	-	-	-	<0.5	0.00471	0.157	0.157	0.157	0.00943	1
SNURF	DEL	(15q12)	0.14	-	-	-	<0.5	0.00474	0.157	0.157	0.157	0.00949	1
C10orf47	DEL	(-)	0.14	-	-	-	<0.5	0.00477	0.157	0.157	0.157	0.00955	1
PTRF	DEL	(17q21.31)	0.14	-	-	-	<0.5	0.00481	0.157	0.157	0.157	0.00961	1
C7orf28B	AMP	(-)	0.139	-	-	-	<0.5	0.00484	0.157	0.157	0.157	0.00967	1
SOX2OT	AMP	(-)	0.139	-	-	-	<0.5	0.00484	0.157	0.157	0.157	0.00967	1
FAM115A	AMP	(7q35)	0.139	-	-	-	<0.5	0.0049	0.159	0.159	0.159	0.0098	1
FASTKD3	AMP	(5p15.31)	0.139	-	-	-	<0.5	0.00493	0.159	0.159	0.159	0.00986	1
EML1	AMP	(14q32)	0.139	-	-	-	<0.5	0.00493	0.159	0.159	0.159	0.00986	1
NKX2-4	AMP	(20p11.22)	0.139	-	-	-	<0.5	0.00511	0.161	0.161	0.161	0.0102	1
ODZ4	AMP	(-)	0.139	-	-	-	<0.5	0.00521	0.163	0.163	0.163	0.0104	1
TBC1D3C	AMP	(17q21.1)	0.139	-	-	-	<0.5	0.00524	0.163	0.163	0.163	0.0105	1
AHCY	AMP	(20q11.22)	0.139	-	-	-	<0.5	0.00524	0.163	0.163	0.163	0.0105	1
RXFP3	AMP	(5p15.1-p14)	0.139	-	-	-	<0.5	0.00524	0.163	0.163	0.163	0.0105	1
ST7OT1	AMP	(-)	0.139	-	-	-	<0.5	0.00533	0.165	0.165	0.165	0.0107	1
IDE	DEL	(10q23-q25)	0.139	-	-	-	<0.5	0.00484	0.157	0.157	0.157	0.00967	1
AMY2B	DEL	(1p21)	0.139	-	-	-	<0.5	0.00484	0.157	0.157	0.157	0.00967	1
RERG	DEL	(12p13.1)	0.139	-	-	-	<0.5	0.00484	0.157	0.157	0.157	0.00967	1
FRMPD1	DEL	(9p13.1)	0.139	-	-	-	<0.5	0.00484	0.157	0.157	0.157	0.00967	1
TAF3	DEL	(10p15.1)	0.139	-	-	-	<0.5	0.00493	0.159	0.159	0.159	0.00986	1
ENTPD1	DEL	(10q23.1-q24.1)	0.139	-	-	-	<0.5	0.00493	0.159	0.159	0.159	0.00986	1
DEFA5	DEL	(8p23.1)	0.139	-	-	-	<0.5	0.00496	0.159	0.159	0.159	0.00992	1
STAT5B	DEL	(17q11.2)	0.139	-	-	-	<0.5	0.00496	0.159	0.159	0.159	0.00992	1
ZCCHC7	DEL	(9p13.1)	0.139	-	-	-	<0.5	0.00502	0.16	0.16	0.16	0.01	1
CDKN2A	DEL	(9p21)	0.139	-	-	-	<0.5	0.00502	0.16	0.16	0.16	0.01	1
SPANXC	DEL	(Xq27.2)	0.139	-	-	-	<0.5	0.00505	0.161	0.161	0.161	0.0101	1
DISP2	DEL	(15q14)	0.139	-	-	-	<0.5	0.00505	0.161	0.161	0.161	0.0101	1
NCRNA00200	DEL	(-)	0.139	-	-	-	<0.5	0.00508	0.161	0.161	0.161	0.0102	1
MIR614	DEL	(12p13.1)	0.139	-	-	-	<0.5	0.00511	0.161	0.161	0.161	0.0102	1
SLC16A9	DEL	(10q21.3)	0.139	-	-	-	<0.5	0.00511	0.161	0.161	0.161	0.0102	1
DHTKD1	DEL	(10p14)	0.139	-	-	-	<0.5	0.00511	0.161	0.161	0.161	0.0102	1
GSG1	DEL	(12p13.31)	0.139	-	-	-	<0.5	0.00521	0.163	0.163	0.163	0.0104	1
MTAP	DEL	(9p21)	0.139	-	-	-	<0.5	0.00524	0.163	0.163	0.163	0.0105	1
RTN4IP1	DEL	(6q21)	0.139	-	-	-	<0.5	0.00527	0.164	0.164	0.164	0.0105	1
GDNF	AMP	(5p13.1-p12)	0.138	-	-	-	<0.5	0.00533	0.165	0.165	0.165	0.0107	1
PLK1S1	AMP	(20p11.23)	0.138	-	-	-	<0.5	0.00539	0.166	0.166	0.166	0.0108	1
UBE2Q2P1	AMP	(15q25.2)	0.138	-	-	-	<0.5	0.00539	0.166	0.166	0.166	0.0108	1
MAD1L1	AMP	(7p22)	0.138	-	-	-	<0.5	0.00542	0.166	0.166	0.166	0.0108	1
GINS1	AMP	(20p11.21)	0.138	-	-	-	<0.5	0.00542	0.166	0.166	0.166	0.0108	1
SETD3	AMP	(14q32.2)	0.138	-	-	-	<0.5	0.00542	0.166	0.166	0.166	0.0108	1
MAFK	AMP	(7p22)	0.138	-	-	-	<0.5	0.00548	0.167	0.167	0.167	0.011	1
XRN2	AMP	(20p11.2-p11.1)	0.138	-	-	-	<0.5	0.00551	0.168	0.168	0.168	0.011	1
ZFAND2A	AMP	(7p22.3)	0.138	-	-	-	<0.5	0.00567	0.172	0.172	0.172	0.0113	1
ALDOC	AMP	-17	0.138	-	-	-	<0.5	0.0057	0.172	0.172	0.172	0.0114	1
UGT3A1	AMP	(5p13.2)	0.138	-	-	-	<0.5	0.00576	0.172	0.172	0.172	0.0115	1
KNG1	AMP	(3q21-qter)	0.138	-	-	-	<0.5	0.00576	0.172	0.172	0.172	0.0115	1
ZBED4	AMP	(22q13.33)	0.138	-	-	-	<0.5	0.00585	0.172	0.172	0.172	0.0117	1
C5orf49	AMP	(5p15.31)	0.138	-	-	-	<0.5	0.00585	0.172	0.172	0.172	0.0117	1
SDHAP3	AMP	(5p15.33)	0.138	-	-	-	<0.5	0.00588	0.172	0.172	0.172	0.0118	1
ADCY2	AMP	(5p15.3)	0.138	-	-	-	<0.5	0.00588	0.172	0.172	0.172	0.0118	1
PNPLA4	DEL	(Xp22.3)	0.138	-	-	-	<0.5	0.00533	0.165	0.165	0.165	0.0107	1
MRC1	DEL	(10p13)	0.138	-	-	-	<0.5	0.00536	0.165	0.165	0.165	0.0107	1
ADARB2	DEL	(10p15.3)	0.138	-	-	-	<0.5	0.00548	0.167	0.167	0.167	0.011	1
DGCR6	DEL	(22q11.21)	0.138	-	-	-	<0.5	0.00567	0.172	0.172	0.172	0.0113	1
CPN1	DEL	(10q24.2)	0.138	-	-	-	<0.5	0.00576	0.172	0.172	0.172	0.0115	1
B3GAT2	DEL	(6q12)	0.138	-	-	-	<0.5	0.00576	0.172	0.172	0.172	0.0115	1
NDUFAF2	DEL	(5q12.1)	0.138	-	-	-	<0.5	0.00576	0.172	0.172	0.172	0.0115	1
ATE1	DEL	(10q26)	0.138	-	-	-	<0.5	0.00579	0.172	0.172	0.172	0.0116	1
ARL5B	DEL	(10p13)	0.138	-	-	-	<0.5	0.00582	0.172	0.172	0.172	0.0116	1
FLJ42709	DEL	(-)	0.138	-	-	-	<0.5	0.00585	0.172	0.172	0.172	0.0117	1
PFKP	DEL	(10p15.3-p15.2)	0.138	-	-	-	<0.5	0.00585	0.172	0.172	0.172	0.0117	1
FAM90A7	DEL	(-)	0.138	-	-	-	<0.5	0.00585	0.172	0.172	0.172	0.0117	1
GLB1L2	DEL	(11q25)	0.138	-	-	-	<0.5	0.00588	0.172	0.172	0.172	0.0118	1
NEBL	DEL	(10p12)	0.138	-	-	-	<0.5	0.00588	0.172	0.172	0.172	0.0118	1
FAM47A	DEL	(Xp21.1)	0.138	-	-	-	<0.5	0.00588	0.172	0.172	0.172	0.0118	1
COX8A	AMP	(11q12-q13)	0.137	-	-	-	<0.5	0.00595	0.174	0.174	0.174	0.0119	1
PER4	AMP	(-)	0.137	-	-	-	<0.5	0.00595	0.174	0.174	0.174	0.0119	1
ADAMTSL3	AMP	(15q25.2)	0.137	-	-	-	<0.5	0.00601	0.175	0.175	0.175	0.012	1
NAA38	AMP	(7q31.1-q31.3)	0.137	-	-	-	<0.5	0.00604	0.176	0.176	0.176	0.0121	1
FYB	AMP	(5p13.1)	0.137	-	-	-	<0.5	0.00619	0.178	0.178	0.178	0.0124	1
C1QTNF3	AMP	(5p13)	0.137	-	-	-	<0.5	0.00622	0.178	0.178	0.178	0.0124	1
RPN2	AMP	(20q12-q13.1)	0.137	-	-	-	<0.5	0.00622	0.178	0.178	0.178	0.0124	1
PLEKHA5	AMP	(12p12)	0.137	-	-	-	0.5	0.00628	0.178	0.178	0.178	0.0126	1
TBCCD1	AMP	(3q27.3)	0.137	-	-	-	<0.5	0.00635	0.179	0.179	0.179	0.0127	1
RSPH10B2	AMP	(7p22.1)	0.137	-	-	-	<0.5	0.00638	0.179	0.179	0.179	0.0128	1
POMZP3	AMP	(7q11.2)	0.137	-	-	-	<0.5	0.00656	0.183	0.183	0.183	0.0131	1
KCNK4	AMP	(11q13)	0.137	-	-	-	<0.5	0.00656	0.183	0.183	0.183	0.0131	1
UBE3C	AMP	(7q36.3)	0.137	-	-	-	<0.5	0.00665	0.185	0.185	0.185	0.0133	1
NIPBL	AMP	(5p13.2)	0.137	-	-	-	<0.5	0.00675	0.187	0.187	0.187	0.0135	1
PYROXD1	AMP	(12p12.1)	0.137	-	-	-	0.5	0.00678	0.187	0.187	0.187	0.0136	1
SLCO3A1	AMP	(15q26)	0.137	-	-	-	<0.5	0.00684	0.188	0.188	0.188	0.0137	1
FTSJ2	AMP	(7p22)	0.137	-	-	-	<0.5	0.00684	0.188	0.188	0.188	0.0137	1
P704P	AMP	(-)	0.137	-	-	-	<0.5	0.00687	0.188	0.188	0.188	0.0137	1
ITIH5	DEL	(10p14)	0.137	-	-	-	<0.5	0.00607	0.176	0.176	0.176	0.0121	1
C10orf53	DEL	(10q11.23)	0.137	-	-	-	<0.5	0.00619	0.178	0.178	0.178	0.0124	1
PRKG1	DEL	(10q11.2)	0.137	-	-	-	<0.5	0.00619	0.178	0.178	0.178	0.0124	1
SHB	DEL	-9	0.137	-	-	-	<0.5	0.00619	0.178	0.178	0.178	0.0124	1
ITGA8	DEL	(10p13)	0.137	-	-	-	<0.5	0.00622	0.178	0.178	0.178	0.0124	1
KCNK18	DEL	(10q26.11)	0.137	-	-	-	<0.5	0.00628	0.178	0.178	0.178	0.0126	1
CUBN	DEL	(10p12)	0.137	-	-	-	<0.5	0.00628	0.178	0.178	0.178	0.0126	1
TTLL2	DEL	(6q27)	0.137	-	-	-	<0.5	0.00628	0.178	0.178	0.178	0.0126	1
IL15RA	DEL	(10p15.1)	0.137	-	-	-	<0.5	0.00628	0.178	0.178	0.178	0.0126	1
ODZ2	DEL	(-)	0.137	-	-	-	<0.5	0.00628	0.178	0.178	0.178	0.0126	1
SFMBT2	DEL	(10p15.1)	0.137	-	-	-	<0.5	0.00638	0.179	0.179	0.179	0.0128	1
LOC283761	DEL	(-)	0.137	-	-	-	<0.5	0.00638	0.179	0.179	0.179	0.0128	1
FLJ42289	DEL	(-)	0.137	-	-	-	<0.5	0.00638	0.179	0.179	0.179	0.0128	1
CDKN1B	DEL	(12p13.1-p12)	0.137	-	-	-	<0.5	0.00647	0.182	0.182	0.182	0.0129	1
ANKRD16	DEL	(10p15.1)	0.137	-	-	-	<0.5	0.00656	0.183	0.183	0.183	0.0131	1
ROBO3	DEL	(11q24)	0.137	-	-	-	<0.5	0.00656	0.183	0.183	0.183	0.0131	1
PCSK1	DEL	(5q15-q21)	0.137	-	-	-	<0.5	0.00665	0.185	0.185	0.185	0.0133	1
PSAP	DEL	(10q21-q22)	0.137	-	-	-	<0.5	0.00672	0.186	0.186	0.186	0.0134	1
MIR583	DEL	(5q15)	0.137	-	-	-	<0.5	0.00675	0.187	0.187	0.187	0.0135	1
C1orf152	DEL	(-)	0.137	-	-	-	<0.5	0.00687	0.188	0.188	0.188	0.0137	1
CFTR	AMP	(7q31-q32)	0.136	-	-	-	<0.5	0.00687	0.188	0.188	0.188	0.0137	1
SDF2	AMP	(17q11.2)	0.136	-	-	-	<0.5	0.00693	0.189	0.189	0.189	0.0139	1
PODXL	AMP	(7q32-q33)	0.136	-	-	-	<0.5	0.00696	0.189	0.189	0.189	0.0139	1
WDR70	AMP	(5p13.2)	0.136	-	-	-	<0.5	0.00702	0.189	0.189	0.189	0.014	1
PRO1768	AMP	(-)	0.136	-	-	-	<0.5	0.00702	0.189	0.189	0.189	0.014	1
UPK3B	AMP	(7q11.2)	0.136	-	-	-	<0.5	0.00702	0.189	0.189	0.189	0.014	1
LITAF	AMP	(16p13.3-p12)	0.136	-	-	-	<0.5	0.00702	0.189	0.189	0.189	0.014	1
CEP250	AMP	(20q11.22)	0.136	-	-	-	<0.5	0.00718	0.192	0.192	0.192	0.0144	1
STAG3L4	AMP	(7q11.21)	0.136	-	-	-	<0.5	0.00727	0.194	0.194	0.194	0.0145	1
SERPINA11	AMP	(14q32.13)	0.136	-	-	-	<0.5	0.0073	0.194	0.194	0.194	0.0146	1
SERPINA9	AMP	(14q32.1)	0.136	-	-	-	<0.5	0.00739	0.195	0.195	0.195	0.0148	1
DPP6	AMP	(7q36.2)	0.136	-	-	-	<0.5	0.00745	0.196	0.196	0.196	0.0149	1
EIF3B	AMP	(7p22)	0.136	-	-	-	<0.5	0.00749	0.196	0.196	0.196	0.015	1
ZNF862	AMP	(7q36.1)	0.136	-	-	-	<0.5	0.00749	0.196	0.196	0.196	0.015	1
GPER	AMP	(7p22)	0.136	-	-	-	<0.5	0.00764	0.199	0.199	0.199	0.0153	1
HMGB3L1	AMP	(-)	0.136	-	-	-	<0.5	0.00767	0.199	0.199	0.199	0.0153	1
IGF2BP2	AMP	(3q27.2)	0.136	-	-	-	<0.5	0.00767	0.199	0.199	0.199	0.0153	1
RHOBTB1	DEL	(10q22.1)	0.136	-	-	-	<0.5	0.00696	0.189	0.189	0.189	0.0139	1
MIR1289-2	DEL	-5	0.136	-	-	-	<0.5	0.00702	0.189	0.189	0.189	0.014	1
UCN3	DEL	(10p15.1)	0.136	-	-	-	<0.5	0.00702	0.189	0.189	0.189	0.014	1
FAM188A	DEL	(10p13)	0.136	-	-	-	<0.5	0.00702	0.189	0.189	0.189	0.014	1
ARHGAP11A	DEL	(15q13.3)	0.136	-	-	-	<0.5	0.00702	0.189	0.189	0.189	0.014	1
ASCC1	DEL	(10q22.1)	0.136	-	-	-	<0.5	0.00718	0.192	0.192	0.192	0.0144	1
CBARA1	DEL	(-)	0.136	-	-	-	<0.5	0.0073	0.194	0.194	0.194	0.0146	1
ATP5C1	DEL	(10p14)	0.136	-	-	-	<0.5	0.0073	0.194	0.194	0.194	0.0146	1
MMRN2	DEL	(10q23.31)	0.136	-	-	-	<0.5	0.00733	0.195	0.195	0.195	0.0147	1
C12orf36	DEL	(12p13.1)	0.136	-	-	-	<0.5	0.00739	0.195	0.195	0.195	0.0148	1
MIR613	DEL	(12p13.1)	0.136	-	-	-	<0.5	0.00739	0.195	0.195	0.195	0.0148	1
ITPRIP	DEL	(10q25.1)	0.136	-	-	-	<0.5	0.00739	0.195	0.195	0.195	0.0148	1
GFRA1	DEL	(10q25-q26)	0.136	-	-	-	<0.5	0.00749	0.196	0.196	0.196	0.015	1
SPA17	DEL	(11q24.2)	0.136	-	-	-	<0.5	0.00767	0.199	0.199	0.199	0.0153	1
C9orf68	DEL	(-)	0.136	-	-	-	<0.5	0.00767	0.199	0.199	0.199	0.0153	1
C17orf53	DEL	(17q21.31)	0.136	-	-	-	<0.5	0.00767	0.199	0.199	0.199	0.0153	1
C7orf50	AMP	(7p22.3)	0.135	-	-	-	<0.5	0.00773	0.2	0.2	0.2	0.0155	1
C11orf80	AMP	(11q13.2)	0.135	-	-	-	<0.5	0.00773	0.2	0.2	0.2	0.0155	1
SLC6A3	AMP	(5p15.3)	0.135	-	-	-	<0.5	0.00789	0.202	0.202	0.202	0.0158	1
CTSF	AMP	(11q13.2)	0.135	-	-	-	<0.5	0.00798	0.202	0.202	0.202	0.016	1
PSMD2	AMP	(3q27.3)	0.135	-	-	-	<0.5	0.00798	0.202	0.202	0.202	0.016	1
ELFN1	AMP	(7p22.3)	0.135	-	-	-	<0.5	0.00798	0.202	0.202	0.202	0.016	1
MRPL36	AMP	(5p15.3)	0.135	-	-	-	<0.5	0.00798	0.202	0.202	0.202	0.016	1
C14orf86	AMP	(-)	0.135	-	-	-	<0.5	0.00804	0.203	0.203	0.203	0.0161	1
MIR339	AMP	(7p22.3)	0.135	-	-	-	<0.5	0.00823	0.207	0.207	0.207	0.0165	1
PAPOLA	AMP	(14q32.1-q32.2)	0.135	-	-	-	<0.5	0.00835	0.208	0.208	0.208	0.0167	1
SLC1A3	AMP	(5p13)	0.135	-	-	-	<0.5	0.00835	0.208	0.208	0.208	0.0167	1
TPPP	AMP	(5p15.33)	0.135	-	-	-	<0.5	0.00847	0.21	0.21	0.21	0.0169	1
C9	AMP	(5p14-p12)	0.135	-	-	-	<0.5	0.00859	0.211	0.211	0.211	0.0172	1
MDFIC	AMP	(7q31.1-q31.2)	0.135	-	-	-	<0.5	0.00863	0.211	0.211	0.211	0.0173	1
MIR1321	DEL	(Xq21.2)	0.135	-	-	-	<0.5	0.00773	0.2	0.2	0.2	0.0155	1
LOC442459	DEL	(-)	0.135	-	-	-	<0.5	0.00773	0.2	0.2	0.2	0.0155	1
DEFA6	DEL	(8p23.1)	0.135	-	-	-	<0.5	0.00782	0.202	0.202	0.202	0.0156	1
NAGLU	DEL	(17q21.2)	0.135	-	-	-	<0.5	0.00792	0.202	0.202	0.202	0.0158	1
APOLD1	DEL	(12p13.2)	0.135	-	-	-	<0.5	0.00795	0.202	0.202	0.202	0.0159	1
MCPH1	DEL	(8p23.1)	0.135	-	-	-	<0.5	0.00798	0.202	0.202	0.202	0.016	1
LRRC28	DEL	(15q26.3)	0.135	-	-	-	<0.5	0.00798	0.202	0.202	0.202	0.016	1
ALDH18A1	DEL	(10q24.3-q24.6)	0.135	-	-	-	<0.5	0.00798	0.202	0.202	0.202	0.016	1
GABRA1	DEL	(5q34)	0.135	-	-	-	<0.5	0.00801	0.203	0.203	0.203	0.016	1
ZBTB5	DEL	(9p13.1)	0.135	-	-	-	<0.5	0.00819	0.207	0.207	0.207	0.0164	1
CCDC109A	DEL	(-)	0.135	-	-	-	<0.5	0.00823	0.207	0.207	0.207	0.0165	1
ZMYND11	DEL	(10p14)	0.135	-	-	-	<0.5	0.00829	0.208	0.208	0.208	0.0166	1
LRCH2	DEL	(Xq24)	0.135	-	-	-	<0.5	0.00829	0.208	0.208	0.208	0.0166	1
FEZ1	DEL	(11q24.2)	0.135	-	-	-	<0.5	0.00832	0.208	0.208	0.208	0.0166	1
PCSK5	DEL	-9	0.135	-	-	-	<0.5	0.00835	0.208	0.208	0.208	0.0167	1
AIM1	DEL	(6q21)	0.135	-	-	-	<0.5	0.00838	0.208	0.208	0.208	0.0168	1
ZNF675	DEL	(19p12)	0.135	-	-	-	<0.5	0.00838	0.208	0.208	0.208	0.0168	1
B3GAT1	DEL	(11q25)	0.135	-	-	-	<0.5	0.00844	0.209	0.209	0.209	0.0169	1
KIAA1267	DEL	(-)	0.135	-	-	-	<0.5	0.00853	0.21	0.21	0.21	0.0171	1
ZC3H12B	DEL	(Xq12)	0.135	-	-	-	<0.5	0.00853	0.21	0.21	0.21	0.0171	1
SLC24A3	AMP	(20p13)	0.134	-	-	-	<0.5	0.00863	0.211	0.211	0.211	0.0173	1
C14orf1	AMP	(14q24.3)	0.134	-	-	-	<0.5	0.00872	0.212	0.212	0.212	0.0174	1
SPDYE6	AMP	(7q22.1)	0.134	-	-	-	<0.5	0.00875	0.213	0.213	0.213	0.0175	1
SH2B2	AMP	(7q22.1)	0.134	-	-	-	<0.5	0.00875	0.213	0.213	0.213	0.0175	1
TMEM168	AMP	(7q31.32)	0.134	-	-	-	<0.5	0.00878	0.213	0.213	0.213	0.0176	1
EPHA6	AMP	(3q12.1)	0.134	-	-	-	<0.5	0.00881	0.213	0.213	0.213	0.0176	1
IRX1	AMP	(5p15.33)	0.134	-	-	-	<0.5	0.00887	0.213	0.213	0.213	0.0177	1
ATXN3	AMP	(14q21)	0.134	-	-	-	<0.5	0.00887	0.213	0.213	0.213	0.0177	1
CXorf22	AMP	(Xp21.1)	0.134	-	-	-	<0.5	0.00887	0.213	0.213	0.213	0.0177	1
SH3TC1	AMP	(4p16.1)	0.134	-	-	-	<0.5	0.0089	0.214	0.214	0.214	0.0178	1
ZMAT3	AMP	(3q26.32)	0.134	-	-	-	<0.5	0.00906	0.216	0.216	0.216	0.0181	1
TMEM41A	AMP	(3q27.2)	0.134	-	-	-	<0.5	0.00909	0.216	0.216	0.216	0.0182	1
CLPTM1L	AMP	(5p15.33)	0.134	-	-	-	<0.5	0.00909	0.216	0.216	0.216	0.0182	1
MYO18A	AMP	(17q11.2)	0.134	-	-	-	<0.5	0.00915	0.217	0.217	0.217	0.0183	1
DLGAP4	AMP	(20q11.23)	0.134	-	-	-	<0.5	0.00921	0.217	0.217	0.217	0.0184	1
TAS2R46	AMP	(12p13.2)	0.134	-	-	-	<0.5	0.00921	0.217	0.217	0.217	0.0184	1
SCAND1	AMP	(20q11.1-q11.23)	0.134	-	-	-	<0.5	0.00921	0.217	0.217	0.217	0.0184	1
SFXN4	DEL	(10q26.11)	0.134	-	-	-	<0.5	0.00863	0.211	0.211	0.211	0.0173	1
TNKS2	DEL	(10q23.3)	0.134	-	-	-	<0.5	0.00869	0.212	0.212	0.212	0.0174	1
RPA4	DEL	(Xq21)	0.134	-	-	-	<0.5	0.00872	0.212	0.212	0.212	0.0174	1
ELOVL7	DEL	(5q12)	0.134	-	-	-	<0.5	0.00872	0.212	0.212	0.212	0.0174	1
CDH13	DEL	(16q23.3)	0.134	-	-	-	<0.5	0.00881	0.213	0.213	0.213	0.0176	1
EFNA5	DEL	(5q21)	0.134	-	-	-	<0.5	0.00881	0.213	0.213	0.213	0.0176	1
ADD3	DEL	(10q25.2)	0.134	-	-	-	<0.5	0.00896	0.215	0.215	0.215	0.0179	1
TCF7L2	DEL	(10q25.3)	0.134	-	-	-	<0.5	0.00896	0.215	0.215	0.215	0.0179	1
MLLT10	DEL	(10p12)	0.134	-	-	-	<0.5	0.00906	0.216	0.216	0.216	0.0181	1
MIR511-1	DEL	(10p12.33)	0.134	-	-	-	<0.5	0.00912	0.216	0.216	0.216	0.0182	1
CISD1	DEL	(10q21.3)	0.134	-	-	-	<0.5	0.00912	0.216	0.216	0.216	0.0182	1
GHITM	DEL	(10q23.1)	0.134	-	-	-	<0.5	0.00921	0.217	0.217	0.217	0.0184	1
PPAPDC2	DEL	(9p24)	0.134	-	-	-	<0.5	0.00921	0.217	0.217	0.217	0.0184	1
SLC6A4	AMP	(17q11.2)	0.133	-	-	-	<0.5	0.00933	0.218	0.218	0.218	0.0187	1
C20orf173	AMP	(20q11.22)	0.133	-	-	-	<0.5	0.00943	0.22	0.22	0.22	0.0189	1
PLEKHG4B	AMP	(5p15.33)	0.133	-	-	-	<0.5	0.00943	0.22	0.22	0.22	0.0189	1
LMBR1	AMP	(7q36.3)	0.133	-	-	-	<0.5	0.00964	0.223	0.223	0.223	0.0193	1
C12orf35	AMP	(-)	0.133	-	-	-	<0.5	0.00964	0.223	0.223	0.223	0.0193	1
SLC7A14	AMP	(3q26.2)	0.133	-	-	-	<0.5	0.0097	0.224	0.224	0.224	0.0194	1
ZNF652	AMP	(17q21.32)	0.133	-	-	-	<0.5	0.00977	0.224	0.224	0.224	0.0195	1
MCTP1	AMP	(5q15)	0.133	-	-	-	<0.5	0.00977	0.224	0.224	0.224	0.0195	1
PHF20	AMP	(20q11.22-q11.23)	0.133	-	-	-	<0.5	0.00989	0.224	0.224	0.224	0.0198	1
FLRT1	AMP	(11q12-q13)	0.133	-	-	-	<0.5	0.00992	0.225	0.225	0.225	0.0198	1
CALM1	AMP	(14q32.11)	0.133	-	-	-	<0.5	0.01	0.225	0.225	0.225	0.02	1
ITPK1	AMP	(14q32.12)	0.133	-	-	-	<0.5	0.01	0.225	0.225	0.225	0.02	1
IFRD1	AMP	(7q31.1)	0.133	-	-	-	<0.5	0.01	0.225	0.225	0.225	0.02	1
TERC	AMP	(3q26.2)	0.133	-	-	-	<0.5	0.0101	0.225	0.225	0.225	0.0201	1
INTS4	AMP	(11q14.1)	0.133	-	-	-	<0.5	0.0101	0.225	0.225	0.225	0.0201	1
CDK1	DEL	(10q21.2)	0.133	-	-	-	<0.5	0.00927	0.218	0.218	0.218	0.0185	1
STMN4	DEL	(8p21.2)	0.133	-	-	-	<0.5	0.0093	0.218	0.218	0.218	0.0186	1
FGFR2	DEL	(10q25.3-q26)	0.133	-	-	-	<0.5	0.00933	0.218	0.218	0.218	0.0187	1
LOC84856	DEL	(-)	0.133	-	-	-	<0.5	0.00943	0.22	0.22	0.22	0.0189	1
RCL1	DEL	(9p24.1-p23)	0.133	-	-	-	<0.5	0.00955	0.222	0.222	0.222	0.0191	1
PPP1R14D	DEL	(15q11.2-q14)	0.133	-	-	-	<0.5	0.00955	0.222	0.222	0.222	0.0191	1
CYP2C9	DEL	(10q24.1)	0.133	-	-	-	<0.5	0.00958	0.222	0.222	0.222	0.0192	1
SNORD115-10	DEL	(15q11.2)	0.133	-	-	-	<0.5	0.00967	0.223	0.223	0.223	0.0193	1
IGSF3	DEL	(1p13)	0.133	-	-	-	<0.5	0.00977	0.224	0.224	0.224	0.0195	1
GLB1L3	DEL	(11q25)	0.133	-	-	-	<0.5	0.00983	0.224	0.224	0.224	0.0197	1
FRRS1	DEL	(1p21.3)	0.133	-	-	-	<0.5	0.00983	0.224	0.224	0.224	0.0197	1
COL4A6	DEL	(Xq22)	0.133	-	-	-	<0.5	0.00986	0.224	0.224	0.224	0.0197	1
KIF2A	DEL	(5q12-q13)	0.133	-	-	-	<0.5	0.00989	0.224	0.224	0.224	0.0198	1
DEFB103B	DEL	(8p23.1)	0.133	-	-	-	<0.5	0.00989	0.224	0.224	0.224	0.0198	1
NFKB2	DEL	(10q24)	0.133	-	-	-	<0.5	0.00989	0.224	0.224	0.224	0.0198	1
LRRK1	DEL	(15q26.3)	0.133	-	-	-	<0.5	0.01	0.225	0.225	0.225	0.0201	1
KRTAP4-11	DEL	(17q12-q21)	0.133	-	-	-	<0.5	0.0101	0.225	0.225	0.225	0.0201	1
CCDC15	DEL	(11q24.2)	0.133	-	-	-	<0.5	0.0101	0.225	0.225	0.225	0.0201	1
ARHGAP21	DEL	(10p12.31)	0.133	-	-	-	<0.5	0.0101	0.225	0.225	0.225	0.0201	1
GPR146	AMP	(7p22.3)	0.132	-	-	-	<0.5	0.0101	0.225	0.225	0.225	0.0201	1
ZNF92	AMP	(7q11.21)	0.132	-	-	-	<0.5	0.0101	0.225	0.225	0.225	0.0203	1
LOC285692	AMP	(-)	0.132	-	-	-	<0.5	0.0101	0.225	0.225	0.225	0.0203	1
MKRN3	AMP	(15q11-q13)	0.132	-	-	-	<0.5	0.0101	0.225	0.225	0.225	0.0203	1
SH3GL3	AMP	(15q24)	0.132	-	-	-	<0.5	0.0103	0.228	0.228	0.228	0.0206	1
DNAJB6	AMP	(7q36.3)	0.132	-	-	-	<0.5	0.0104	0.229	0.229	0.229	0.0208	1
LOC154822	AMP	(-)	0.132	-	-	-	<0.5	0.0105	0.23	0.23	0.23	0.0211	1
DGKG	AMP	(3q27-q28)	0.132	-	-	-	<0.5	0.0106	0.23	0.23	0.23	0.0212	1
ANKRD7	AMP	(7q31)	0.132	-	-	-	<0.5	0.0107	0.232	0.232	0.232	0.0214	1
ACTN3	AMP	(11q13-q14)	0.132	-	-	-	<0.5	0.0108	0.232	0.232	0.232	0.0216	1
C18orf1	AMP	(-)	0.132	-	-	-	<0.5	0.0108	0.232	0.232	0.232	0.0216	1
CHRFAM7A	AMP	(15q13.2)	0.132	-	-	-	<0.5	0.0108	0.232	0.232	0.232	0.0217	1
FAM20C	AMP	(7p22.3)	0.132	-	-	-	<0.5	0.0109	0.234	0.234	0.234	0.0219	1
ST6GAL1	AMP	(3q27-q28)	0.132	-	-	-	<0.5	0.0109	0.234	0.234	0.234	0.0219	1
SCIN	AMP	(7p21.3)	0.132	-	-	-	<0.5	0.0112	0.239	0.239	0.239	0.0222	1
LPP	AMP	(3q27-q28)	0.132	-	-	-	<0.5	0.0113	0.241	0.241	0.241	0.0225	1
MIR451	AMP	(-)	0.132	-	-	-	<0.5	0.0115	0.241	0.241	0.241	0.0229	1
LRGUK	AMP	(7q33)	0.132	-	-	-	<0.5	0.0115	0.241	0.241	0.241	0.0229	1
BRIX1	AMP	(5p13.2)	0.132	-	-	-	<0.5	0.0115	0.241	0.241	0.241	0.0229	1
C10orf114	DEL	(10p12.31)	0.132	-	-	-	<0.5	0.0101	0.225	0.225	0.225	0.0202	1
UBE3A	DEL	(15q11.2)	0.132	-	-	-	<0.5	0.0102	0.227	0.227	0.227	0.0205	1
FAM160B1	DEL	(10q26.11)	0.132	-	-	-	<0.5	0.0103	0.228	0.228	0.228	0.0206	1
ISCA1P1	DEL	(5q12.1)	0.132	-	-	-	<0.5	0.0103	0.228	0.228	0.228	0.0206	1
GRHPR	DEL	(9q12)	0.132	-	-	-	<0.5	0.0103	0.228	0.228	0.228	0.0206	1
RAB11FIP2	DEL	(10q26.12)	0.132	-	-	-	<0.5	0.0104	0.228	0.228	0.228	0.0207	1
RIOK3	DEL	(18q11.2)	0.132	-	-	-	<0.5	0.0104	0.229	0.229	0.229	0.0208	1
KIAA1467	DEL	(12p13.1)	0.132	-	-	-	<0.5	0.0105	0.23	0.23	0.23	0.021	1
FAM118B	DEL	(11q24.2)	0.132	-	-	-	<0.5	0.0105	0.23	0.23	0.23	0.021	1
OR8D1	DEL	(11q25)	0.132	-	-	-	<0.5	0.0105	0.23	0.23	0.23	0.0211	1
AGPAT5	DEL	(8p23.1)	0.132	-	-	-	<0.5	0.0106	0.23	0.23	0.23	0.0212	1
KDM4C	DEL	(9p24-p23)	0.132	-	-	-	<0.5	0.0106	0.23	0.23	0.23	0.0212	1
C22orf25	DEL	(-)	0.132	-	-	-	<0.5	0.0106	0.23	0.23	0.23	0.0212	1
CRTAM	DEL	(11q24.1)	0.132	-	-	-	<0.5	0.0107	0.232	0.232	0.232	0.0214	1
MIR651	DEL	(Xp22.31)	0.132	-	-	-	<0.5	0.0108	0.232	0.232	0.232	0.0216	1
PDLIM1	DEL	(10q23.1)	0.132	-	-	-	<0.5	0.0108	0.232	0.232	0.232	0.0216	1
MIR648	DEL	(22q11.21)	0.132	-	-	-	<0.5	0.0108	0.232	0.232	0.232	0.0216	1
MSMB	DEL	(10q11.2)	0.132	-	-	-	<0.5	0.0108	0.232	0.232	0.232	0.0216	1
ADAMTS8	DEL	(11q25)	0.132	-	-	-	<0.5	0.0108	0.232	0.232	0.232	0.0216	1
CHM	DEL	(Xq21.1-q21.3)	0.132	-	-	-	<0.5	0.0108	0.232	0.232	0.232	0.0216	1
TRPC5	DEL	(Xq23)	0.132	-	-	-	<0.5	0.0113	0.24	0.24	0.24	0.0224	1
DEFB1	DEL	(8p23.1)	0.132	-	-	-	<0.5	0.0114	0.241	0.241	0.241	0.0226	1
LOC254312	DEL	(-)	0.132	-	-	-	<0.5	0.0114	0.241	0.241	0.241	0.0227	1
FAM171A1	DEL	(10p13)	0.132	-	-	-	<0.5	0.0114	0.241	0.241	0.241	0.0227	1
C18orf45	DEL	(-)	0.132	-	-	-	<0.5	0.0115	0.241	0.241	0.241	0.0228	1
NRGN	DEL	(11q24)	0.132	-	-	-	<0.5	0.0115	0.241	0.241	0.241	0.0229	1
MIR101-2	DEL	(9p24.1)	0.132	-	-	-	<0.5	0.0115	0.241	0.241	0.241	0.0229	1
INTS9	DEL	(8p21.1)	0.132	-	-	-	<0.5	0.0115	0.241	0.241	0.241	0.0229	1
TRMT2B	DEL	(Xq22.1)	0.132	-	-	-	<0.5	0.0115	0.241	0.241	0.241	0.0229	1
AUTS2	AMP	(7p13)	0.131	-	-	-	<0.5	0.0117	0.243	0.243	0.243	0.0233	1
DDX23	AMP	(12q13.11)	0.131	-	-	-	<0.5	0.0117	0.243	0.243	0.243	0.0233	1
KCNIP4	AMP	(4p15.32)	0.131	-	-	-	<0.5	0.0118	0.244	0.244	0.244	0.0235	1
SEMA3C	AMP	(7q21-q31)	0.131	-	-	-	<0.5	0.0118	0.244	0.244	0.244	0.0235	1
C3orf70	AMP	(3q27)	0.131	-	-	-	<0.5	0.0118	0.244	0.244	0.244	0.0235	1
CPEB2	AMP	(4p15.33)	0.131	-	-	-	<0.5	0.012	0.246	0.246	0.246	0.0239	1
C14orf23	AMP	(14q11.2)	0.131	-	-	-	<0.5	0.012	0.246	0.246	0.246	0.0239	1
BCL11B	AMP	(14q32)	0.131	-	-	-	<0.5	0.012	0.246	0.246	0.246	0.0239	1
CXADRP3	AMP	(18p11.21)	0.131	-	-	-	<0.5	0.0121	0.246	0.246	0.246	0.024	1
RICTOR	AMP	(5p13.1)	0.131	-	-	-	<0.5	0.0121	0.246	0.246	0.246	0.024	1
CLDN11	AMP	(3q26.2-q26.3)	0.131	-	-	-	<0.5	0.0121	0.246	0.246	0.246	0.024	1
SENP2	AMP	(3q28)	0.131	-	-	-	<0.5	0.0121	0.246	0.246	0.246	0.024	1
INTS4L1	AMP	(7q11.21)	0.131	-	-	-	<0.5	0.0121	0.246	0.246	0.246	0.0241	1
TTC7B	AMP	(14q32.12)	0.131	-	-	-	<0.5	0.0123	0.247	0.247	0.247	0.0244	1
DAP	AMP	(5p15.2)	0.131	-	-	-	<0.5	0.0123	0.248	0.248	0.248	0.0245	1
OR4E2	AMP	-14	0.131	-	-	-	<0.5	0.0124	0.249	0.249	0.249	0.0247	1
CTAGE4	AMP	(7q35)	0.131	-	-	-	<0.5	0.0126	0.251	0.251	0.251	0.025	1
PRKD1	AMP	(14q11)	0.131	-	-	-	<0.5	0.0127	0.251	0.251	0.251	0.0252	1
NUP155	AMP	(5p13.1)	0.131	-	-	-	<0.5	0.0127	0.251	0.251	0.251	0.0252	1
CPEB1	AMP	(15q25.1)	0.131	-	-	-	<0.5	0.0127	0.252	0.252	0.252	0.0253	1
PCDH15	DEL	(10q21.1)	0.131	-	-	-	<0.5	0.0115	0.241	0.241	0.241	0.0229	1
DBT	DEL	(1p31)	0.131	-	-	-	<0.5	0.0116	0.241	0.241	0.241	0.023	1
ZNF488	DEL	(10q11.22)	0.131	-	-	-	<0.5	0.0116	0.241	0.241	0.241	0.023	1
UNC93A	DEL	(6q27)	0.131	-	-	-	<0.5	0.0116	0.241	0.241	0.241	0.023	1
DCUN1D5	DEL	(11q22.3)	0.131	-	-	-	<0.5	0.0116	0.242	0.242	0.242	0.0231	1
LNPEP	DEL	(5q15)	0.131	-	-	-	<0.5	0.0118	0.244	0.244	0.244	0.0235	1
PPYR1	DEL	(10q11.2)	0.131	-	-	-	<0.5	0.0118	0.244	0.244	0.244	0.0235	1
UBE2D1	DEL	(10q21.1)	0.131	-	-	-	<0.5	0.012	0.246	0.246	0.246	0.0239	1
DNAJC1	DEL	(10p11.23)	0.131	-	-	-	<0.5	0.012	0.246	0.246	0.246	0.024	1
ASB13	DEL	(10p15.1)	0.131	-	-	-	<0.5	0.012	0.246	0.246	0.246	0.024	1
LOC642826	DEL	(-)	0.131	-	-	-	<0.5	0.012	0.246	0.246	0.246	0.024	1
AKAP7	DEL	(6q23.2)	0.131	-	-	-	<0.5	0.0121	0.246	0.246	0.246	0.0241	1
OR8B2	DEL	(11q24.1)	0.131	-	-	-	<0.5	0.0121	0.246	0.246	0.246	0.0241	1
OR8G5	DEL	(11q24.1)	0.131	-	-	-	<0.5	0.0121	0.246	0.246	0.246	0.0242	1
CHRFAM7A	DEL	(15q13.2)	0.131	-	-	-	<0.5	0.0121	0.246	0.246	0.246	0.0242	1
JAK1	DEL	(1p32.3-p31.3)	0.131	-	-	-	<0.5	0.0122	0.247	0.247	0.247	0.0243	1
RSU1	DEL	(10p13)	0.131	-	-	-	<0.5	0.0122	0.247	0.247	0.247	0.0243	1
KLHL4	DEL	(Xq21.3)	0.131	-	-	-	<0.5	0.0123	0.247	0.247	0.247	0.0244	1
SFTA1P	DEL	(10p14)	0.131	-	-	-	<0.5	0.0125	0.251	0.251	0.251	0.025	1
RCAN1	DEL	(21q22.1-q22.2)	0.131	-	-	-	<0.5	0.0125	0.251	0.251	0.251	0.025	1
MIR548M	DEL	(Xq21.33)	0.131	-	-	-	<0.5	0.0126	0.251	0.251	0.251	0.0251	1
ST3GAL4	DEL	(11q23-q24)	0.131	-	-	-	<0.5	0.0126	0.251	0.251	0.251	0.0251	1
FXN	DEL	(9q21.11)	0.131	-	-	-	<0.5	0.0126	0.251	0.251	0.251	0.0251	1
DLG5	DEL	(10q23)	0.131	-	-	-	<0.5	0.0127	0.251	0.251	0.251	0.0252	1
PIP5K1B	DEL	(9q13)	0.131	-	-	-	<0.5	0.0127	0.251	0.251	0.251	0.0252	1
KIRREL3	DEL	(11q24)	0.131	-	-	-	<0.5	0.0127	0.252	0.252	0.252	0.0253	1
ESYT2	AMP	(7q36.3)	0.13	-	-	-	<0.5	0.0128	0.253	0.253	0.253	0.0255	1
MARK2	AMP	(11q13.1)	0.13	-	-	-	<0.5	0.013	0.254	0.254	0.254	0.0258	1
C17orf63	AMP	(-)	0.13	-	-	-	<0.5	0.013	0.254	0.254	0.254	0.0259	1
C5orf42	AMP	(5p13.2)	0.13	-	-	-	<0.5	0.013	0.255	0.255	0.255	0.0259	1
CTTNBP2	AMP	(7q31)	0.13	-	-	-	<0.5	0.0132	0.256	0.256	0.256	0.0262	1
ITGA2	AMP	(5q11.2)	0.13	-	-	-	<0.5	0.0132	0.256	0.256	0.256	0.0262	1
INTS4L2	AMP	(7q11.21)	0.13	-	-	-	<0.5	0.0132	0.256	0.256	0.256	0.0262	1
TMEM106B	AMP	(7p21.3)	0.13	-	-	-	<0.5	0.0132	0.257	0.257	0.257	0.0264	1
NARS2	AMP	(11q14.1)	0.13	-	-	-	<0.5	0.0133	0.257	0.257	0.257	0.0264	1
SPTBN2	AMP	(11q13.2)	0.13	-	-	-	<0.5	0.0135	0.258	0.258	0.258	0.0269	1
DCUN1D1	AMP	(3q26.3)	0.13	-	-	-	<0.5	0.0135	0.258	0.258	0.258	0.0269	1
C20orf4	AMP	(-)	0.13	-	-	-	<0.5	0.0135	0.258	0.258	0.258	0.0269	1
C20orf26	AMP	(20p11.23)	0.13	-	-	-	<0.5	0.0136	0.258	0.258	0.258	0.027	1
SLC13A2	AMP	(17p13.2)	0.13	-	-	-	<0.5	0.0136	0.258	0.258	0.258	0.027	1
TRPC4AP	AMP	(20q11.23)	0.13	-	-	-	<0.5	0.0137	0.26	0.26	0.26	0.0272	1
EML5	AMP	(14q31.3)	0.13	-	-	-	<0.5	0.0138	0.261	0.261	0.261	0.0274	1
MIR595	AMP	(7q36.3)	0.13	-	-	-	<0.5	0.014	0.264	0.264	0.264	0.0279	1
C9orf123	DEL	(9p24.1)	0.13	-	-	-	<0.5	0.0128	0.252	0.252	0.252	0.0254	1
SLC30A7	DEL	(1p21.1)	0.13	-	-	-	<0.5	0.0128	0.252	0.252	0.252	0.0254	1
PPA1	DEL	(10q11.1-q24)	0.13	-	-	-	<0.5	0.0128	0.253	0.253	0.253	0.0256	1
IGSF9B	DEL	(11q25)	0.13	-	-	-	<0.5	0.0129	0.254	0.254	0.254	0.0258	1
NPC1	DEL	(18q11.2)	0.13	-	-	-	<0.5	0.0129	0.254	0.254	0.254	0.0258	1
VPS26B	DEL	(11q25)	0.13	-	-	-	<0.5	0.0129	0.254	0.254	0.254	0.0258	1
PAFAH1B2	DEL	(11q23)	0.13	-	-	-	<0.5	0.013	0.254	0.254	0.254	0.0259	1
HSD17B7P2	DEL	(10p11.1)	0.13	-	-	-	<0.5	0.0132	0.256	0.256	0.256	0.0262	1
NMT2	DEL	(10p13)	0.13	-	-	-	<0.5	0.0132	0.256	0.256	0.256	0.0262	1
GLIS3	DEL	(9p24.2)	0.13	-	-	-	<0.5	0.0132	0.256	0.256	0.256	0.0263	1
STT3A	DEL	(11q23.3)	0.13	-	-	-	<0.5	0.0134	0.258	0.258	0.258	0.0267	1
THBS1	DEL	(15q15)	0.13	-	-	-	<0.5	0.0135	0.258	0.258	0.258	0.0268	1
OPTN	DEL	(10p14)	0.13	-	-	-	<0.5	0.0135	0.258	0.258	0.258	0.0269	1
ARID5B	DEL	(10q11.22)	0.13	-	-	-	<0.5	0.0135	0.258	0.258	0.258	0.0269	1
FAM23A	DEL	(-)	0.13	-	-	-	<0.5	0.0135	0.258	0.258	0.258	0.0269	1
FAM135A	DEL	(6q13)	0.13	-	-	-	<0.5	0.0135	0.258	0.258	0.258	0.0269	1
LDB3	DEL	(10q22.3-q23.2)	0.13	-	-	-	<0.5	0.0136	0.258	0.258	0.258	0.027	1
ERMP1	DEL	(9p24)	0.13	-	-	-	<0.5	0.0136	0.258	0.258	0.258	0.027	1
C12orf60	DEL	(12p12.3)	0.13	-	-	-	<0.5	0.0136	0.258	0.258	0.258	0.027	1
LOC285733	DEL	(-)	0.13	-	-	-	<0.5	0.0136	0.258	0.258	0.258	0.027	1
PTF1A	DEL	(10p12.31)	0.13	-	-	-	<0.5	0.0137	0.26	0.26	0.26	0.0273	1
PHF21A	DEL	(11p11.2)	0.13	-	-	-	<0.5	0.0139	0.263	0.263	0.263	0.0277	1
INSL6	DEL	(9p24)	0.13	-	-	-	<0.5	0.0139	0.263	0.263	0.263	0.0277	1
CABLES1	DEL	(18q11.2)	0.13	-	-	-	<0.5	0.0139	0.263	0.263	0.263	0.0277	1
EXTL3	DEL	(8p22-p12)	0.13	-	-	-	<0.5	0.014	0.264	0.264	0.264	0.0279	1
FLJ42393	AMP	(-)	0.129	-	-	-	<0.5	0.0141	0.265	0.265	0.265	0.0281	1
FAM47A	AMP	(Xp21.1)	0.129	-	-	-	<0.5	0.0142	0.266	0.266	0.266	0.0282	1
RIN2	AMP	(20p11.22)	0.129	-	-	-	<0.5	0.0142	0.266	0.266	0.266	0.0282	1
MEF2C	AMP	(5q14)	0.129	-	-	-	<0.5	0.0142	0.266	0.266	0.266	0.0283	1
PTPRN2	AMP	(7q36)	0.129	-	-	-	<0.5	0.0142	0.266	0.266	0.266	0.0283	1
NRIP1	AMP	(21q11.2)	0.129	-	-	-	<0.5	0.0144	0.267	0.267	0.267	0.0286	1
NPAS3	AMP	(14q12-q13)	0.129	-	-	-	<0.5	0.0144	0.267	0.267	0.267	0.0286	1
ANKRD30B	AMP	(18p11.21)	0.129	-	-	-	<0.5	0.0145	0.267	0.267	0.267	0.029	1
EGFLAM	AMP	(5p13.2-p13.1)	0.129	-	-	-	<0.5	0.0146	0.267	0.267	0.267	0.029	1
C18orf19	AMP	(-)	0.129	-	-	-	<0.5	0.0146	0.267	0.267	0.267	0.029	1
RBM39	AMP	(20q11.22)	0.129	-	-	-	<0.5	0.0147	0.267	0.267	0.267	0.0293	1
RAB34	AMP	(17q11.2)	0.129	-	-	-	<0.5	0.0147	0.267	0.267	0.267	0.0293	1
GGT7	AMP	(20q11.22)	0.129	-	-	-	<0.5	0.0147	0.267	0.267	0.267	0.0293	1
ARL4A	AMP	(7p21.3)	0.129	-	-	-	<0.5	0.0147	0.267	0.267	0.267	0.0293	1
ECE2	AMP	(3q27.1)	0.129	-	-	-	<0.5	0.0147	0.267	0.267	0.267	0.0293	1
ARL13B	AMP	(3q11)	0.129	-	-	-	<0.5	0.0148	0.267	0.267	0.267	0.0294	1
PPP1R16B	AMP	(20q11.23)	0.129	-	-	-	<0.5	0.0148	0.267	0.267	0.267	0.0295	1
MLLT6	AMP	(17q21)	0.129	-	-	-	<0.5	0.0148	0.267	0.267	0.267	0.0295	1
THRSP	AMP	(11q14.1)	0.129	-	-	-	<0.5	0.0148	0.267	0.267	0.267	0.0295	1
SSTR4	AMP	-20	0.129	-	-	-	<0.5	0.0149	0.268	0.268	0.268	0.0297	1
RPGRIP1	AMP	(14q11.2)	0.129	-	-	-	<0.5	0.0151	0.269	0.269	0.269	0.03	1
ANP32D	AMP	(12q13.12)	0.129	-	-	-	<0.5	0.0151	0.269	0.269	0.269	0.03	1
ZSCAN2	AMP	(15q25.2)	0.129	-	-	-	<0.5	0.0151	0.269	0.269	0.269	0.03	1
SLCO1B1	AMP	(12p12)	0.129	-	-	-	0.5	0.0151	0.269	0.269	0.269	0.0301	1
RECQL	AMP	(12p12.1)	0.129	-	-	-	0.5	0.0152	0.27	0.27	0.27	0.0302	1
FAM131A	AMP	(3q27.1)	0.129	-	-	-	<0.5	0.0153	0.27	0.27	0.27	0.0304	1
ADAP1	AMP	(7p22.3)	0.129	-	-	-	<0.5	0.0153	0.27	0.27	0.27	0.0304	1
FCN1	AMP	(9q34)	0.129	-	-	-	<0.5	0.0153	0.27	0.27	0.27	0.0306	1
C22orf34	AMP	(22q13.33)	0.129	-	-	-	<0.5	0.0153	0.27	0.27	0.27	0.0306	1
DICER1	AMP	(14q32.13)	0.129	-	-	-	<0.5	0.0153	0.27	0.27	0.27	0.0306	1
ELP3	DEL	(8p21.1)	0.129	-	-	-	<0.5	0.0142	0.266	0.266	0.266	0.0282	1
OR6M1	DEL	(11q24.1)	0.129	-	-	-	<0.5	0.0142	0.266	0.266	0.266	0.0283	1
EI24	DEL	(11q24.2)	0.129	-	-	-	<0.5	0.0144	0.267	0.267	0.267	0.0286	1
C10orf67	DEL	(10p12.31)	0.129	-	-	-	<0.5	0.0144	0.267	0.267	0.267	0.0286	1
DCPS	DEL	(11q24)	0.129	-	-	-	<0.5	0.0144	0.267	0.267	0.267	0.0286	1
PSTK	DEL	(10q26.13)	0.129	-	-	-	<0.5	0.0144	0.267	0.267	0.267	0.0286	1
GOLGA6L1	DEL	(15q11.2)	0.129	-	-	-	<0.5	0.0145	0.267	0.267	0.267	0.0288	1
CELF2	DEL	(10p13)	0.129	-	-	-	<0.5	0.0145	0.267	0.267	0.267	0.029	1
ZBTB16	DEL	(11q23)	0.129	-	-	-	<0.5	0.0145	0.267	0.267	0.267	0.029	1
POU2F3	DEL	(11q23.3)	0.129	-	-	-	<0.5	0.0146	0.267	0.267	0.267	0.029	1
RBP3	DEL	(10q11.2)	0.129	-	-	-	<0.5	0.0146	0.267	0.267	0.267	0.0291	1
HTR3B	DEL	(11q23.1)	0.129	-	-	-	<0.5	0.0146	0.267	0.267	0.267	0.0291	1
MCM10	DEL	(10p13)	0.129	-	-	-	<0.5	0.0146	0.267	0.267	0.267	0.0291	1
PDE4DIP	DEL	(1q21.1)	0.129	-	-	-	<0.5	0.0147	0.267	0.267	0.267	0.0293	1
RNASET2	DEL	(6q27)	0.129	-	-	-	<0.5	0.0148	0.267	0.267	0.267	0.0294	1
FMN1	DEL	(15q13-q14)	0.129	-	-	-	<0.5	0.0148	0.267	0.267	0.267	0.0294	1
NRG1	DEL	(8p21-p12)	0.129	-	-	-	<0.5	0.0148	0.267	0.267	0.267	0.0294	1
LOC91948	DEL	(-)	0.129	-	-	-	<0.5	0.0148	0.267	0.267	0.267	0.0294	1
LOC100190938	DEL	(-)	0.129	-	-	-	<0.5	0.0149	0.268	0.268	0.268	0.0296	1
UBASH3B	DEL	(11q24.1)	0.129	-	-	-	<0.5	0.0149	0.268	0.268	0.268	0.0297	1
TJP1	DEL	(15q13)	0.129	-	-	-	<0.5	0.015	0.269	0.269	0.269	0.0299	1
LOC650623	DEL	(-)	0.129	-	-	-	<0.5	0.015	0.269	0.269	0.269	0.0299	1
VCL	DEL	(10q22.1-q23)	0.129	-	-	-	<0.5	0.0151	0.269	0.269	0.269	0.03	1
C9orf71	DEL	(-)	0.129	-	-	-	<0.5	0.0151	0.269	0.269	0.269	0.03	1
TRDMT1	DEL	(10p15.1)	0.129	-	-	-	<0.5	0.0152	0.27	0.27	0.27	0.0303	1
ATP10A	DEL	(15q12)	0.129	-	-	-	<0.5	0.0153	0.27	0.27	0.27	0.0304	1
CHSY1	DEL	(15q26.3)	0.129	-	-	-	<0.5	0.0153	0.27	0.27	0.27	0.0305	1
PEX26	DEL	(22q11.21)	0.129	-	-	-	<0.5	0.0153	0.27	0.27	0.27	0.0306	1
ELAVL2	DEL	(9p21)	0.129	-	-	-	<0.5	0.0154	0.27	0.27	0.27	0.0306	1
LRRTM3	DEL	(10q22.1)	0.129	-	-	-	<0.5	0.0154	0.27	0.27	0.27	0.0306	1
PLD1	AMP	(3q26)	0.128	-	-	-	<0.5	0.0154	0.271	0.271	0.271	0.0307	1
PHF12	AMP	(17q11.2)	0.128	-	-	-	<0.5	0.0154	0.271	0.271	0.271	0.0307	1
TNFRSF17	AMP	(16p13.1)	0.128	-	-	-	<0.5	0.0158	0.276	0.276	0.276	0.0314	1
CRNKL1	AMP	(20p11.2)	0.128	-	-	-	<0.5	0.016	0.277	0.277	0.277	0.032	1
ATXN7	AMP	(3p21.1-p12)	0.128	-	-	-	<0.5	0.0161	0.277	0.277	0.277	0.0322	1
OSMR	AMP	(5p13.2)	0.128	-	-	-	<0.5	0.0162	0.277	0.277	0.277	0.0322	1
2015-03-06	AMP	(5p15.2)	0.128	-	-	-	<0.5	0.0162	0.277	0.277	0.277	0.0322	1
DNM1L	AMP	(12p11.21)	0.128	-	-	-	<0.5	0.0162	0.277	0.277	0.277	0.0322	1
ZNF277	AMP	(7q31.1)	0.128	-	-	-	0.5	0.0162	0.277	0.277	0.277	0.0323	1
TMEM106C	AMP	(12q13.1)	0.128	-	-	-	<0.5	0.0162	0.277	0.277	0.277	0.0323	1
MAP3K13	AMP	(3q27)	0.128	-	-	-	<0.5	0.0164	0.277	0.277	0.277	0.0326	1
ERAL1	AMP	(17q11.2)	0.128	-	-	-	<0.5	0.0164	0.277	0.277	0.277	0.0326	1
CTNND2	AMP	(5p15.2)	0.128	-	-	-	<0.5	0.0164	0.277	0.277	0.277	0.0327	1
ARHGAP5	AMP	(14q12)	0.128	-	-	-	<0.5	0.0164	0.277	0.277	0.277	0.0327	1
RALYL	AMP	(8q21.2)	0.128	-	-	-	<0.5	0.0165	0.278	0.278	0.278	0.0329	1
SNORD115-3	AMP	(15q11.2)	0.128	-	-	-	<0.5	0.0167	0.28	0.28	0.28	0.0333	1
ZNF273	AMP	(7q11.21)	0.128	-	-	-	<0.5	0.0168	0.28	0.28	0.28	0.0335	1
ROPN1L	AMP	(5p15)	0.128	-	-	-	<0.5	0.0168	0.28	0.28	0.28	0.0335	1
ZNF365	DEL	(10q21.2)	0.128	-	-	-	<0.5	0.0156	0.273	0.273	0.273	0.031	1
OR8B12	DEL	-11	0.128	-	-	-	<0.5	0.0159	0.277	0.277	0.277	0.0316	1
ANKRD29	DEL	(18q11.2)	0.128	-	-	-	<0.5	0.0159	0.277	0.277	0.277	0.0317	1
COMMD3	DEL	(10p12.2)	0.128	-	-	-	<0.5	0.016	0.277	0.277	0.277	0.0319	1
MIR548H-4	DEL	(-)	0.128	-	-	-	<0.5	0.016	0.277	0.277	0.277	0.0319	1
FLI1	DEL	(11q24.1-q24.3)	0.128	-	-	-	<0.5	0.016	0.277	0.277	0.277	0.0319	1
C9orf53	DEL	(9p21.3)	0.128	-	-	-	<0.5	0.016	0.277	0.277	0.277	0.032	1
WWC1	DEL	(5q34)	0.128	-	-	-	<0.5	0.0161	0.277	0.277	0.277	0.0321	1
OTUD7A	DEL	(15q13.1)	0.128	-	-	-	<0.5	0.0161	0.277	0.277	0.277	0.0321	1
NCRNA00202	DEL	(-)	0.128	-	-	-	<0.5	0.0161	0.277	0.277	0.277	0.0321	1
C10orf120	DEL	(10q26.13)	0.128	-	-	-	<0.5	0.0161	0.277	0.277	0.277	0.0321	1
SIDT2	DEL	(11q23.3)	0.128	-	-	-	<0.5	0.0161	0.277	0.277	0.277	0.0322	1
OR10S1	DEL	(11q24.1)	0.128	-	-	-	<0.5	0.0161	0.277	0.277	0.277	0.0322	1
SLC37A2	DEL	(11q24.2)	0.128	-	-	-	<0.5	0.0162	0.277	0.277	0.277	0.0322	1
RPUSD4	DEL	(11q24.2)	0.128	-	-	-	<0.5	0.0162	0.277	0.277	0.277	0.0322	1
PTK2B	DEL	(8p21.1)	0.128	-	-	-	<0.5	0.0162	0.277	0.277	0.277	0.0322	1
NSUN6	DEL	(10p13)	0.128	-	-	-	<0.5	0.0162	0.277	0.277	0.277	0.0323	1
MIAT	DEL	(22q12.1)	0.128	-	-	-	<0.5	0.0162	0.277	0.277	0.277	0.0323	1
ZNF254	DEL	(19p13)	0.128	-	-	-	<0.5	0.0163	0.277	0.277	0.277	0.0324	1
CCDC25	DEL	(8p21.1)	0.128	-	-	-	<0.5	0.0163	0.277	0.277	0.277	0.0325	1
KIAA1432	DEL	(9p24.1)	0.128	-	-	-	<0.5	0.0163	0.277	0.277	0.277	0.0325	1
RLN2	DEL	(9p24.1)	0.128	-	-	-	<0.5	0.0164	0.277	0.277	0.277	0.0326	1
TMEM180	DEL	(10q24.32)	0.128	-	-	-	<0.5	0.0164	0.277	0.277	0.277	0.0326	1
SCML4	DEL	(6q21)	0.128	-	-	-	<0.5	0.0164	0.277	0.277	0.277	0.0326	1
TMEM136	DEL	(11q23.3)	0.128	-	-	-	<0.5	0.0164	0.277	0.277	0.277	0.0326	1
EPB41L2	DEL	(6q23)	0.128	-	-	-	<0.5	0.0164	0.277	0.277	0.277	0.0327	1
MLANA	DEL	(9p24.1)	0.128	-	-	-	<0.5	0.0165	0.277	0.277	0.277	0.0328	1
OTUD1	DEL	(10p12.31)	0.128	-	-	-	<0.5	0.0165	0.277	0.277	0.277	0.0328	1
LOC100128239	DEL	(-)	0.128	-	-	-	<0.5	0.0167	0.28	0.28	0.28	0.0333	1
EYA4	DEL	(6q23)	0.128	-	-	-	<0.5	0.0167	0.28	0.28	0.28	0.0333	1
C14orf145	DEL	(-)	0.128	-	-	-	<0.5	0.0168	0.28	0.28	0.28	0.0334	1
C9orf46	DEL	(-)	0.128	-	-	-	<0.5	0.0168	0.28	0.28	0.28	0.0335	1
PNOC	DEL	(8p21)	0.128	-	-	-	<0.5	0.0168	0.28	0.28	0.28	0.0335	1
DOCK4	AMP	(7q31.1)	0.127	-	-	-	<0.5	0.017	0.281	0.281	0.281	0.0338	1
FOXG1	AMP	(14q11-q13)	0.127	-	-	-	<0.5	0.017	0.281	0.281	0.281	0.0338	1
FAM173B	AMP	(5p15.2)	0.127	-	-	-	<0.5	0.017	0.281	0.281	0.281	0.0338	1
FAM117A	AMP	(17q21.33)	0.127	-	-	-	<0.5	0.0171	0.282	0.282	0.282	0.0339	1
KIAA1409	AMP	(-)	0.127	-	-	-	<0.5	0.0174	0.286	0.286	0.286	0.0344	1
KLHL24	AMP	(3q27.1)	0.127	-	-	-	<0.5	0.0176	0.287	0.287	0.287	0.0347	1
ZNF138	AMP	(7q11.21)	0.127	-	-	-	<0.5	0.0176	0.287	0.287	0.287	0.0348	1
LIFR	AMP	(5p13-p12)	0.127	-	-	-	<0.5	0.0176	0.287	0.287	0.287	0.0348	1
LOC388152	AMP	(-)	0.127	-	-	-	<0.5	0.0177	0.287	0.287	0.287	0.0351	1
FERMT3	AMP	(11q13.1)	0.127	-	-	-	0.5	0.0179	0.289	0.289	0.289	0.0355	1
PRKAR1B	AMP	(7pter-p22)	0.127	-	-	-	<0.5	0.0179	0.289	0.289	0.289	0.0355	1
NPAS4	AMP	(11q13.2)	0.127	-	-	-	<0.5	0.0179	0.289	0.289	0.289	0.0355	1
CAPRIN1	DEL	(11p13)	0.127	-	-	-	<0.5	0.0169	0.28	0.28	0.28	0.0335	1
SGK1	DEL	(6q23)	0.127	-	-	-	<0.5	0.0169	0.28	0.28	0.28	0.0335	1
HDAC8	DEL	(Xq13)	0.127	-	-	-	<0.5	0.017	0.281	0.281	0.281	0.0337	1
TBL1X	DEL	(Xp22.3)	0.127	-	-	-	<0.5	0.017	0.281	0.281	0.281	0.0338	1
PLBD1	DEL	(12p13.1)	0.127	-	-	-	<0.5	0.017	0.281	0.281	0.281	0.0338	1
TMEM2	DEL	(9q21.13)	0.127	-	-	-	<0.5	0.0171	0.282	0.282	0.282	0.0339	1
LOC143188	DEL	(-)	0.127	-	-	-	<0.5	0.0173	0.285	0.285	0.285	0.0343	1
OR4F21	DEL	(8p23.3)	0.127	-	-	-	<0.5	0.0176	0.287	0.287	0.287	0.0347	1
TJP2	DEL	(9q13-q21)	0.127	-	-	-	<0.5	0.0176	0.287	0.287	0.287	0.0348	1
FAM7A3	DEL	(-)	0.127	-	-	-	<0.5	0.0176	0.287	0.287	0.287	0.0348	1
KIF3A	DEL	(5q31)	0.127	-	-	-	<0.5	0.0176	0.287	0.287	0.287	0.0348	1
COL19A1	DEL	(6q12-q13)	0.127	-	-	-	<0.5	0.0176	0.287	0.287	0.287	0.0348	1
DEFB4A	DEL	(8p23.1)	0.127	-	-	-	<0.5	0.0176	0.287	0.287	0.287	0.0349	1
RG9MTD3	DEL	(-)	0.127	-	-	-	<0.5	0.0176	0.287	0.287	0.287	0.0349	1
LOC651250	DEL	(-)	0.127	-	-	-	<0.5	0.0176	0.287	0.287	0.287	0.0349	1
POLE	DEL	(12q24.3)	0.127	-	-	-	<0.5	0.0176	0.287	0.287	0.287	0.0349	1
CENPW	DEL	(6q22.32)	0.127	-	-	-	<0.5	0.0177	0.287	0.287	0.287	0.0351	1
FAM74A1	DEL	(9p13.1)	0.127	-	-	-	<0.5	0.0177	0.287	0.287	0.287	0.0351	1
GPR19	DEL	(12p12.3)	0.127	-	-	-	<0.5	0.0177	0.287	0.287	0.287	0.0351	1
SIK3	DEL	(11q23.3)	0.127	-	-	-	<0.5	0.0178	0.288	0.288	0.288	0.0352	1
RPSAP58	DEL	(19p12)	0.127	-	-	-	<0.5	0.018	0.29	0.29	0.29	0.0357	1
SPATA19	DEL	(11q25)	0.127	-	-	-	<0.5	0.0181	0.291	0.291	0.291	0.0358	1
PRKCI	AMP	(3q26.3)	0.126	-	-	-	<0.5	0.0184	0.293	0.293	0.293	0.0364	1
BCL6	AMP	(3q27)	0.126	-	-	-	<0.5	0.0184	0.293	0.293	0.293	0.0364	1
COX19	AMP	(7p22.3)	0.126	-	-	-	<0.5	0.0184	0.293	0.293	0.293	0.0364	1
FER1L4	AMP	(20q11.23)	0.126	-	-	-	<0.5	0.0184	0.293	0.293	0.293	0.0364	1
ZNF519	AMP	(18p11.21)	0.126	-	-	-	<0.5	0.0185	0.293	0.293	0.293	0.0365	1
ACSS2	AMP	(20q11.22)	0.126	-	-	-	<0.5	0.0185	0.293	0.293	0.293	0.0367	1
FAM133B	AMP	(7q21.2)	0.126	-	-	-	<0.5	0.0186	0.294	0.294	0.294	0.0368	1
SRC	AMP	(20q12-q13)	0.126	-	-	-	<0.5	0.0186	0.294	0.294	0.294	0.0368	1
APOBEC3B	AMP	(22q13.1-q13.2)	0.126	-	-	-	<0.5	0.0186	0.294	0.294	0.294	0.0369	1
FAM103A1	AMP	(15q25.2)	0.126	-	-	-	<0.5	0.0187	0.294	0.294	0.294	0.037	1
LOC339047	AMP	(-)	0.126	-	-	-	<0.5	0.0187	0.294	0.294	0.294	0.037	1
SUN1	AMP	(7p22.3)	0.126	-	-	-	<0.5	0.0188	0.294	0.294	0.294	0.0371	1
CST4	AMP	(20p11.2)	0.126	-	-	-	<0.5	0.0188	0.295	0.295	0.295	0.0372	1
C16orf58	AMP	(16p11.2)	0.126	-	-	-	<0.5	0.0189	0.295	0.295	0.295	0.0373	1
BLM	AMP	(15q26.1)	0.126	-	-	-	<0.5	0.0189	0.295	0.295	0.295	0.0373	1
CDK6	AMP	(7q21-q22)	0.126	-	-	-	<0.5	0.019	0.295	0.295	0.295	0.0375	1
TAS2R30	AMP	(12p13.2)	0.126	-	-	-	<0.5	0.0192	0.296	0.296	0.296	0.0379	1
ITGA1	AMP	(5q11.1)	0.126	-	-	-	<0.5	0.0193	0.296	0.296	0.296	0.0381	1
OR2T2	AMP	(1q44)	0.126	-	-	-	<0.5	0.0194	0.296	0.296	0.296	0.0383	1
MOAP1	AMP	(14q32.12)	0.126	-	-	-	<0.5	0.0194	0.296	0.296	0.296	0.0383	1
OR2G6	AMP	(1q44)	0.126	-	-	-	<0.5	0.0194	0.296	0.296	0.296	0.0383	1
DPP3	AMP	(11q12-q13.1)	0.126	-	-	-	<0.5	0.0194	0.296	0.296	0.296	0.0384	1
UBE2F	DEL	(2q37.3)	0.126	-	-	-	<0.5	0.0184	0.293	0.293	0.293	0.0364	1
EXTL2	DEL	(1p21)	0.126	-	-	-	<0.5	0.0184	0.293	0.293	0.293	0.0364	1
LOC572558	DEL	(-)	0.126	-	-	-	<0.5	0.0184	0.293	0.293	0.293	0.0364	1
TRIM29	DEL	(11q23.3)	0.126	-	-	-	<0.5	0.0184	0.293	0.293	0.293	0.0365	1
GBF1	DEL	(10q24)	0.126	-	-	-	<0.5	0.0184	0.293	0.293	0.293	0.0365	1
MGST1	DEL	(12p12.3-p12.1)	0.126	-	-	-	<0.5	0.0184	0.293	0.293	0.293	0.0365	1
BUD13	DEL	(11q23.3)	0.126	-	-	-	<0.5	0.0185	0.293	0.293	0.293	0.0365	1
TRIP12	DEL	(2q36.3)	0.126	-	-	-	<0.5	0.0185	0.293	0.293	0.293	0.0365	1
LOC415056	DEL	(-)	0.126	-	-	-	<0.5	0.0185	0.293	0.293	0.293	0.0366	1
KRTAP2-4	DEL	(17q21.2)	0.126	-	-	-	<0.5	0.0185	0.293	0.293	0.293	0.0367	1
AFAP1L2	DEL	(10q26.11)	0.126	-	-	-	<0.5	0.0186	0.294	0.294	0.294	0.0369	1
OR10G4	DEL	(11q24.1)	0.126	-	-	-	<0.5	0.0187	0.294	0.294	0.294	0.037	1
ACOT2	DEL	(14q24.3)	0.126	-	-	-	<0.5	0.0187	0.294	0.294	0.294	0.037	1
LDB1	DEL	(10q24-q25)	0.126	-	-	-	<0.5	0.0187	0.294	0.294	0.294	0.037	1
MIR585	DEL	(5q35.1)	0.126	-	-	-	<0.5	0.0189	0.295	0.295	0.295	0.0373	1
HIAT1	DEL	(1p21.3)	0.126	-	-	-	<0.5	0.0189	0.295	0.295	0.295	0.0373	1
KCNJ5	DEL	(11q24)	0.126	-	-	-	<0.5	0.0189	0.295	0.295	0.295	0.0373	1
SEC63	DEL	(6q21)	0.126	-	-	-	<0.5	0.0189	0.295	0.295	0.295	0.0374	1
EPHX2	DEL	(8p21)	0.126	-	-	-	<0.5	0.0189	0.295	0.295	0.295	0.0375	1
TCP10	DEL	(6q27)	0.126	-	-	-	<0.5	0.019	0.295	0.295	0.295	0.0375	1
EXD1	DEL	(15q15.1)	0.126	-	-	-	<0.5	0.019	0.295	0.295	0.295	0.0376	1
CACNB2	DEL	(10p12)	0.126	-	-	-	<0.5	0.0191	0.296	0.296	0.296	0.0377	1
PRB3	DEL	(12p13.2)	0.126	-	-	-	<0.5	0.0191	0.296	0.296	0.296	0.0378	1
SLC39A12	DEL	(10p12.33)	0.126	-	-	-	<0.5	0.0191	0.296	0.296	0.296	0.0378	1
ZNF202	DEL	(11q23.3)	0.126	-	-	-	<0.5	0.0192	0.296	0.296	0.296	0.0379	1
ZNF681	DEL	(19p12)	0.126	-	-	-	<0.5	0.0193	0.296	0.296	0.296	0.0381	1
LOC145845	DEL	(-)	0.126	-	-	-	<0.5	0.0193	0.296	0.296	0.296	0.0381	1
IPO11	DEL	(5q12.1)	0.126	-	-	-	<0.5	0.0193	0.296	0.296	0.296	0.0381	1
ZNF91	DEL	(19p12)	0.126	-	-	-	<0.5	0.0193	0.296	0.296	0.296	0.0383	1
CASP12	DEL	(11q22.3)	0.126	-	-	-	<0.5	0.0193	0.296	0.296	0.296	0.0383	1
UHRF2	DEL	(9p24.1)	0.126	-	-	-	<0.5	0.0194	0.296	0.296	0.296	0.0384	1
DMRTA1	DEL	(9p21.3)	0.126	-	-	-	<0.5	0.0194	0.296	0.296	0.296	0.0384	1
BLCAP	AMP	(20q11.23)	0.125	-	-	-	<0.5	0.0195	0.296	0.296	0.296	0.0386	1
VIPR2	AMP	(7q36.3)	0.125	-	-	-	<0.5	0.0195	0.296	0.296	0.296	0.0386	1
COX7B2	AMP	(4p12)	0.125	-	-	-	<0.5	0.0196	0.296	0.296	0.296	0.0387	1
NDUFV2	AMP	(18p11.22)	0.125	-	-	-	<0.5	0.0197	0.296	0.296	0.296	0.0389	1
TAS2R42	AMP	(12p13)	0.125	-	-	-	<0.5	0.0197	0.296	0.296	0.296	0.0389	1
TBC1D3H	AMP	(17q12)	0.125	-	-	-	<0.5	0.0197	0.296	0.296	0.296	0.0389	1
DSN1	AMP	(20q11.23)	0.125	-	-	-	<0.5	0.0197	0.296	0.296	0.296	0.0389	1
SNX5	AMP	(20p11)	0.125	-	-	-	<0.5	0.0197	0.296	0.296	0.296	0.0389	1
MAGEL2	AMP	(15q11-q12)	0.125	-	-	-	<0.5	0.0197	0.296	0.296	0.296	0.0389	1
KRTAP4-8	AMP	(17q12-q21)	0.125	-	-	-	<0.5	0.0198	0.296	0.296	0.296	0.039	1
LOC339568	AMP	(-)	0.125	-	-	-	<0.5	0.0199	0.296	0.296	0.296	0.0393	1
LRRN3	AMP	(7q31.1)	0.125	-	-	-	0.5	0.0199	0.296	0.296	0.296	0.0393	1
PLXNA4	AMP	(7q32.3)	0.125	-	-	-	0.5	0.02	0.296	0.296	0.296	0.0395	1
RPL39L	AMP	(3q27.3)	0.125	-	-	-	<0.5	0.02	0.296	0.296	0.296	0.0395	1
KCNE3	AMP	(11q13.4)	0.125	-	-	-	<0.5	0.0201	0.296	0.296	0.296	0.0397	1
PGM2L1	AMP	(11q13.3)	0.125	-	-	-	<0.5	0.0202	0.296	0.296	0.296	0.0398	1
IMMP2L	AMP	(7q31)	0.125	-	-	-	<0.5	0.0203	0.296	0.296	0.296	0.04	1
LOC100130264	AMP	(-)	0.125	-	-	-	<0.5	0.0203	0.296	0.296	0.296	0.04	1
BNC1	AMP	(15q25.1)	0.125	-	-	-	<0.5	0.0203	0.296	0.296	0.296	0.04	1
EPHA3	AMP	(3p11.2)	0.125	-	-	-	<0.5	0.0203	0.296	0.296	0.296	0.04	1
TBC1D29	AMP	(17q11.2)	0.125	-	-	-	<0.5	0.0203	0.296	0.296	0.296	0.04	1
ZNF670	AMP	(1q44)	0.125	-	-	-	<0.5	0.0203	0.296	0.296	0.296	0.0401	1
SDCCAG8	AMP	(1q43)	0.125	-	-	-	<0.5	0.0203	0.296	0.296	0.296	0.0401	1
TPST1	AMP	(7q11.21)	0.125	-	-	-	<0.5	0.0204	0.296	0.296	0.296	0.0402	1
ATP9A	AMP	(20q13.2)	0.125	-	-	-	<0.5	0.0204	0.296	0.296	0.296	0.0402	1
GHSR	AMP	(3q26.31)	0.125	-	-	-	<0.5	0.0205	0.296	0.296	0.296	0.0405	1
PELI3	AMP	(11q13.2)	0.125	-	-	-	<0.5	0.0205	0.296	0.296	0.296	0.0405	1
SNORD123	AMP	(5p15.2)	0.125	-	-	-	<0.5	0.0206	0.296	0.296	0.296	0.0407	1
FAM9A	DEL	(Xp22.32)	0.125	-	-	-	<0.5	0.0195	0.296	0.296	0.296	0.0386	1
TMEM47	DEL	(Xp11.4)	0.125	-	-	-	<0.5	0.0195	0.296	0.296	0.296	0.0386	1
SCARA5	DEL	(8p21.1)	0.125	-	-	-	<0.5	0.0195	0.296	0.296	0.296	0.0386	1
NCAM1	DEL	(11q23.2)	0.125	-	-	-	<0.5	0.0197	0.296	0.296	0.296	0.0389	1
PPP1R3B	DEL	(8p23.1)	0.125	-	-	-	<0.5	0.0199	0.296	0.296	0.296	0.0393	1
HYLS1	DEL	(11q24)	0.125	-	-	-	<0.5	0.0199	0.296	0.296	0.296	0.0393	1
AKR1CL1	DEL	(10p15.2)	0.125	-	-	-	<0.5	0.02	0.296	0.296	0.296	0.0394	1
NTRK3	DEL	(15q24-q25)	0.125	-	-	-	<0.5	0.02	0.296	0.296	0.296	0.0394	1
C1orf59	DEL	(-)	0.125	-	-	-	<0.5	0.02	0.296	0.296	0.296	0.0394	1
CAST	DEL	(5q15)	0.125	-	-	-	<0.5	0.02	0.296	0.296	0.296	0.0394	1
GJD2	DEL	(15q13.1)	0.125	-	-	-	<0.5	0.0201	0.296	0.296	0.296	0.0396	1
LOC643486	DEL	(-)	0.125	-	-	-	<0.5	0.0201	0.296	0.296	0.296	0.0396	1
PITX3	DEL	(10q24.32)	0.125	-	-	-	<0.5	0.0201	0.296	0.296	0.296	0.0396	1
RPL13AP20	DEL	(12p13.1)	0.125	-	-	-	<0.5	0.0201	0.296	0.296	0.296	0.0396	1
PLCH2	DEL	(1p36.32)	0.125	-	-	-	<0.5	0.0201	0.296	0.296	0.296	0.0397	1
ASB1	DEL	(2q37)	0.125	-	-	-	<0.5	0.0201	0.296	0.296	0.296	0.0397	1
MYO3A	DEL	(10p11.1)	0.125	-	-	-	<0.5	0.0202	0.296	0.296	0.296	0.0398	1
RAMP1	DEL	(2q36-q37.1)	0.125	-	-	-	<0.5	0.0202	0.296	0.296	0.296	0.0398	1
SYNCRIP	DEL	(6q14-q15)	0.125	-	-	-	<0.5	0.0203	0.296	0.296	0.296	0.04	1
VWA2	DEL	(10q25.3)	0.125	-	-	-	<0.5	0.0203	0.296	0.296	0.296	0.04	1
CYP2C19	DEL	(10q24)	0.125	-	-	-	<0.5	0.0203	0.296	0.296	0.296	0.0401	1
HS1BP3	DEL	(2p24.1)	0.125	-	-	-	<0.5	0.0203	0.296	0.296	0.296	0.0401	1
CUL3	DEL	(2q36.2)	0.125	-	-	-	<0.5	0.0203	0.296	0.296	0.296	0.0401	1
TXLNB	DEL	(6q23.3)	0.125	-	-	-	<0.5	0.0203	0.296	0.296	0.296	0.0401	1
PITRM1	DEL	(10p15.2)	0.125	-	-	-	<0.5	0.0203	0.296	0.296	0.296	0.0401	1
ARHGEF12	DEL	(11q23.3)	0.125	-	-	-	<0.5	0.0203	0.296	0.296	0.296	0.0401	1
ZW10	DEL	(11q23)	0.125	-	-	-	<0.5	0.0203	0.296	0.296	0.296	0.0401	1
FAM157A	DEL	(3q29)	0.125	-	-	-	<0.5	0.0205	0.296	0.296	0.296	0.0405	1
FGF13	DEL	(Xq26.3)	0.125	-	-	-	<0.5	0.0205	0.296	0.296	0.296	0.0405	1
BEX4	DEL	(Xq22.1-q22.3)	0.125	-	-	-	<0.5	0.0205	0.296	0.296	0.296	0.0405	1
GPR143	DEL	(Xp22.3)	0.125	-	-	-	<0.5	0.0205	0.296	0.296	0.296	0.0405	1
AKR1C3	DEL	(10p15-p14)	0.125	-	-	-	<0.5	0.0205	0.296	0.296	0.296	0.0405	1
OR2L2	AMP	(1q44)	0.124	-	-	-	<0.5	0.0207	0.296	0.296	0.296	0.0408	1
TMIGD1	AMP	(17q11.2)	0.124	-	-	-	<0.5	0.0208	0.296	0.296	0.296	0.0411	1
GPR85	AMP	(7q31)	0.124	-	-	-	<0.5	0.0209	0.296	0.296	0.296	0.0412	1
CYP3A5	AMP	(7q21.1)	0.124	-	-	-	<0.5	0.0209	0.296	0.296	0.296	0.0412	1
MGC72080	AMP	(-)	0.124	-	-	-	<0.5	0.0209	0.296	0.296	0.296	0.0412	1
ERGIC3	AMP	(20pter-q12)	0.124	-	-	-	<0.5	0.0209	0.296	0.296	0.296	0.0413	1
RAI14	AMP	(5p13.3-p13.2)	0.124	-	-	-	<0.5	0.0209	0.296	0.296	0.296	0.0413	1
SKIL	AMP	(3q26)	0.124	-	-	-	<0.5	0.0209	0.296	0.296	0.296	0.0413	1
GYS2	AMP	(12p12.2-p11.2)	0.124	-	-	-	0.5	0.0209	0.296	0.296	0.296	0.0413	1
CNTN1	AMP	(12q11-q12)	0.124	-	-	-	<0.5	0.0209	0.296	0.296	0.296	0.0413	1
LOC284233	AMP	(-)	0.124	-	-	-	<0.5	0.021	0.296	0.296	0.296	0.0415	1
EIF1AX	AMP	(Xp22.13)	0.124	-	-	-	0.5	0.021	0.296	0.296	0.296	0.0415	1
RPRD1B	AMP	(20q11.21-q12)	0.124	-	-	-	<0.5	0.021	0.296	0.296	0.296	0.0415	1
FCHO2	AMP	(5q13.2)	0.124	-	-	-	<0.5	0.021	0.296	0.296	0.296	0.0415	1
EIF2B5	AMP	(3q27.3)	0.124	-	-	-	<0.5	0.021	0.296	0.296	0.296	0.0415	1
B3GNT2	AMP	(2p15)	0.124	-	-	-	<0.5	0.0212	0.296	0.296	0.296	0.0419	1
CPNE1	AMP	(20q11.22)	0.124	-	-	-	<0.5	0.0212	0.296	0.296	0.296	0.0419	1
LOC729609	AMP	(-)	0.124	-	-	-	0.5	0.0213	0.296	0.296	0.296	0.042	1
MAGEB16	AMP	(Xp21.1)	0.124	-	-	-	<0.5	0.0213	0.296	0.296	0.296	0.042	1
ZFP64	AMP	(20q13.11-q13.13)	0.124	-	-	-	<0.5	0.0213	0.296	0.296	0.296	0.042	1
SMYD3	AMP	(1q44)	0.124	-	-	-	<0.5	0.0213	0.296	0.296	0.296	0.0421	1
TMEM98	AMP	(17q11.2)	0.124	-	-	-	<0.5	0.0213	0.296	0.296	0.296	0.0421	1
VPS8	AMP	(3q27.2)	0.124	-	-	-	<0.5	0.0213	0.296	0.296	0.296	0.0421	1
NOMO1	AMP	(16p13.11)	0.124	-	-	-	<0.5	0.0213	0.296	0.296	0.296	0.0421	1
C14orf64	AMP	(14q32.2)	0.124	-	-	-	<0.5	0.0215	0.296	0.296	0.296	0.0424	1
ALG10	AMP	(12p11.21)	0.124	-	-	-	<0.5	0.0215	0.296	0.296	0.296	0.0424	1
SMURF1	AMP	(7q21.1-q31.1)	0.124	-	-	-	<0.5	0.0215	0.296	0.296	0.296	0.0424	1
C11orf84	AMP	(11q13.1)	0.124	-	-	-	<0.5	0.0216	0.296	0.296	0.296	0.0426	1
MLL2	AMP	(12q13.12)	0.124	-	-	-	<0.5	0.0216	0.296	0.296	0.296	0.0426	1
C20orf132	AMP	(-)	0.124	-	-	-	<0.5	0.0216	0.296	0.296	0.296	0.0426	1
LOC493754	AMP	(-)	0.124	-	-	-	<0.5	0.0216	0.296	0.296	0.296	0.0426	1
CST9L	AMP	(20p11.21)	0.124	-	-	-	<0.5	0.0217	0.296	0.296	0.296	0.0427	1
SYT10	AMP	(12p11)	0.124	-	-	-	<0.5	0.0217	0.296	0.296	0.296	0.0428	1
KLHL6	AMP	(3q27.3)	0.124	-	-	-	<0.5	0.0217	0.296	0.296	0.296	0.0428	1
TRRAP	AMP	(7q21.2-q22.1)	0.124	-	-	-	<0.5	0.0217	0.296	0.296	0.296	0.0428	1
INSM1	AMP	(20p11.2)	0.124	-	-	-	<0.5	0.0217	0.296	0.296	0.296	0.0428	1
IPW	AMP	(15q11-q12)	0.124	-	-	-	<0.5	0.0217	0.296	0.296	0.296	0.0428	1
VDR	AMP	(12q12-q14)	0.124	-	-	-	<0.5	0.0218	0.297	0.297	0.297	0.0429	1
SST	AMP	(3q28)	0.124	-	-	-	<0.5	0.0218	0.297	0.297	0.297	0.0431	1
RLN1	DEL	(9p24.1)	0.124	-	-	-	<0.5	0.0207	0.296	0.296	0.296	0.0408	1
ILKAP	DEL	(2q37.3)	0.124	-	-	-	<0.5	0.0207	0.296	0.296	0.296	0.0408	1
PRKCZ	DEL	(1p36.33-p36.2)	0.124	-	-	-	<0.5	0.0207	0.296	0.296	0.296	0.0408	1
AVEN	DEL	(15q13.1)	0.124	-	-	-	<0.5	0.0208	0.296	0.296	0.296	0.041	1
MIR185	DEL	(22q11.21)	0.124	-	-	-	<0.5	0.0208	0.296	0.296	0.296	0.0411	1
C10orf18	DEL	(-)	0.124	-	-	-	<0.5	0.0209	0.296	0.296	0.296	0.0412	1
C19orf2	DEL	(-)	0.124	-	-	-	<0.5	0.0209	0.296	0.296	0.296	0.0412	1
TNKS	DEL	(8p23.1)	0.124	-	-	-	<0.5	0.0209	0.296	0.296	0.296	0.0413	1
TRAF3IP1	DEL	(2q37.3)	0.124	-	-	-	<0.5	0.0209	0.296	0.296	0.296	0.0413	1
DUPD1	DEL	(10q22.3)	0.124	-	-	-	<0.5	0.0209	0.296	0.296	0.296	0.0413	1
BLK	DEL	(8p23-p22)	0.124	-	-	-	<0.5	0.0209	0.296	0.296	0.296	0.0413	1
LOC147727	DEL	(-)	0.124	-	-	-	<0.5	0.021	0.296	0.296	0.296	0.0415	1
TAGLN	DEL	(11q23.2)	0.124	-	-	-	<0.5	0.021	0.296	0.296	0.296	0.0415	1
IL33	DEL	(9p24.1)	0.124	-	-	-	<0.5	0.021	0.296	0.296	0.296	0.0415	1
PRMT6	DEL	(1p13.2)	0.124	-	-	-	<0.5	0.021	0.296	0.296	0.296	0.0415	1
TEX13B	DEL	(Xq23)	0.124	-	-	-	<0.5	0.0211	0.296	0.296	0.296	0.0416	1
ADRA1A	DEL	(8p21.2)	0.124	-	-	-	<0.5	0.0212	0.296	0.296	0.296	0.0418	1
CD274	DEL	(9p24.1)	0.124	-	-	-	<0.5	0.0212	0.296	0.296	0.296	0.0418	1
GRIK4	DEL	(11q23.3)	0.124	-	-	-	<0.5	0.0213	0.296	0.296	0.296	0.0421	1
QTRT1	DEL	(19p13.3)	0.124	-	-	-	<0.5	0.0213	0.296	0.296	0.296	0.0421	1
TPD52L3	DEL	(9p24.1)	0.124	-	-	-	<0.5	0.0213	0.296	0.296	0.296	0.0421	1
LOC100216001	DEL	(-)	0.124	-	-	-	<0.5	0.0214	0.296	0.296	0.296	0.0422	1
CNTNAP3	DEL	(9q12)	0.124	-	-	-	<0.5	0.0215	0.296	0.296	0.296	0.0424	1
MIR223	DEL	(Xq12)	0.124	-	-	-	<0.5	0.0216	0.296	0.296	0.296	0.0426	1
OIT3	DEL	(10q22.2-q22.3)	0.124	-	-	-	<0.5	0.0217	0.296	0.296	0.296	0.0427	1
C5orf43	DEL	(-)	0.124	-	-	-	<0.5	0.0217	0.296	0.296	0.296	0.0427	1
TBCEL	DEL	(11q23.3)	0.124	-	-	-	<0.5	0.0217	0.296	0.296	0.296	0.0428	1
ECT2L	DEL	(6q24.1)	0.124	-	-	-	<0.5	0.0217	0.296	0.296	0.296	0.0428	1
QRSL1	DEL	(6q21)	0.124	-	-	-	<0.5	0.0217	0.296	0.296	0.296	0.0428	1
PDZD8	DEL	(10q26.12)	0.124	-	-	-	<0.5	0.0217	0.296	0.296	0.296	0.0428	1
TRA2B	AMP	(3q26.2-q27)	0.123	-	-	-	<0.5	0.0219	0.297	0.297	0.297	0.0432	1
MAGEF1	AMP	(3q13)	0.123	-	-	-	<0.5	0.0219	0.297	0.297	0.297	0.0432	1
RAB12	AMP	(18p11.22)	0.123	-	-	-	<0.5	0.0219	0.297	0.297	0.297	0.0432	1
ASNS	AMP	(7q21.3)	0.123	-	-	-	<0.5	0.022	0.297	0.297	0.297	0.0433	1
COL2A1	AMP	(12q12-q13.2)	0.123	-	-	-	<0.5	0.022	0.297	0.297	0.297	0.0433	1
TFB2M	AMP	(1q44)	0.123	-	-	-	<0.5	0.022	0.297	0.297	0.297	0.0433	1
BCAT1	AMP	(12p12.1)	0.123	-	-	-	1	0.0221	0.297	0.297	0.297	0.0436	1
CHRDL2	AMP	-11	0.123	-	-	-	<0.5	0.0221	0.297	0.297	0.297	0.0436	1
NFATC2	AMP	(20q13.2)	0.123	-	-	-	<0.5	0.0223	0.299	0.299	0.299	0.0441	1
ZNF727	AMP	(7q11.21)	0.123	-	-	-	<0.5	0.0223	0.299	0.299	0.299	0.0441	1
LRRC34	AMP	(3q26.2)	0.123	-	-	-	<0.5	0.0224	0.299	0.299	0.299	0.0441	1
VKORC1L1	AMP	(7q11.21)	0.123	-	-	-	<0.5	0.0224	0.299	0.299	0.299	0.0442	1
SLC29A2	AMP	(11q13)	0.123	-	-	-	<0.5	0.0225	0.299	0.299	0.299	0.0444	1
CCS	AMP	(11q13.2)	0.123	-	-	-	<0.5	0.0225	0.299	0.299	0.299	0.0444	1
EIF3IP1	AMP	(7q31)	0.123	-	-	-	<0.5	0.0225	0.299	0.299	0.299	0.0444	1
H1FNT	AMP	(12q13.11)	0.123	-	-	-	<0.5	0.0225	0.3	0.3	0.3	0.0444	1
AKAP13	AMP	(15q24-q25)	0.123	-	-	-	<0.5	0.0225	0.3	0.3	0.3	0.0445	1
ALG12	AMP	(22q13.33)	0.123	-	-	-	<0.5	0.0227	0.3	0.3	0.3	0.0447	1
LOC100192426	AMP	(-)	0.123	-	-	-	<0.5	0.0227	0.3	0.3	0.3	0.0448	1
SLIT3	AMP	(5q35)	0.123	-	-	-	<0.5	0.0227	0.3	0.3	0.3	0.0449	1
DHRS4	AMP	(14q11.2)	0.123	-	-	-	<0.5	0.0227	0.3	0.3	0.3	0.0449	1
VRK1	AMP	(14q32.2)	0.123	-	-	-	<0.5	0.0228	0.3	0.3	0.3	0.045	1
BCL7C	AMP	(16p11)	0.123	-	-	-	<0.5	0.0229	0.301	0.301	0.301	0.0452	1
ZNF680	AMP	(7q11.21)	0.123	-	-	-	<0.5	0.023	0.301	0.301	0.301	0.0453	1
EFTUD1	AMP	(15q25.2)	0.123	-	-	-	<0.5	0.023	0.301	0.301	0.301	0.0453	1
C14orf165	AMP	(-)	0.123	-	-	-	<0.5	0.0233	0.302	0.302	0.302	0.0458	1
KIAA0664P3	AMP	(-)	0.123	-	-	-	<0.5	0.0234	0.302	0.302	0.302	0.0459	1
KIAA0947	AMP	(5p15)	0.123	-	-	-	<0.5	0.0234	0.302	0.302	0.302	0.0459	1
NTAN1	AMP	(16p13)	0.123	-	-	-	<0.5	0.0234	0.302	0.302	0.302	0.0459	1
F2RL1	AMP	(5q13)	0.123	-	-	-	<0.5	0.0234	0.302	0.302	0.302	0.0459	1
KCNMB2	AMP	(3q26.32)	0.123	-	-	-	<0.5	0.0234	0.302	0.302	0.302	0.0459	1
MIR597	DEL	(8p23.1)	0.123	-	-	-	<0.5	0.0219	0.297	0.297	0.297	0.0432	1
TRPM1	DEL	(15q13.3)	0.123	-	-	-	<0.5	0.0219	0.297	0.297	0.297	0.0432	1
C9orf57	DEL	(9q21.2)	0.123	-	-	-	<0.5	0.0219	0.297	0.297	0.297	0.0432	1
ARHGAP11B	DEL	(15q13.2)	0.123	-	-	-	<0.5	0.022	0.297	0.297	0.297	0.0434	1
ALDH1B1	DEL	(9p13)	0.123	-	-	-	<0.5	0.0221	0.297	0.297	0.297	0.0436	1
SPINT1	DEL	(15q13.3)	0.123	-	-	-	<0.5	0.0221	0.297	0.297	0.297	0.0436	1
DKFZP434L187	DEL	(-)	0.123	-	-	-	0.5	0.0221	0.297	0.297	0.297	0.0436	1
MIR605	DEL	(10q21.1)	0.123	-	-	-	<0.5	0.0221	0.298	0.298	0.298	0.0437	1
ANXA1	DEL	(9q21.13)	0.123	-	-	-	<0.5	0.0221	0.298	0.298	0.298	0.0437	1
XPNPEP1	DEL	(10q25.3)	0.123	-	-	-	<0.5	0.0223	0.299	0.299	0.299	0.0439	1
VAV3	DEL	(1p13.3)	0.123	-	-	-	<0.5	0.0224	0.299	0.299	0.299	0.0442	1
SLC25A24	DEL	(1p13.2)	0.123	-	-	-	<0.5	0.0224	0.299	0.299	0.299	0.0442	1
NT5C2	DEL	(10q24.32)	0.123	-	-	-	<0.5	0.0225	0.299	0.299	0.299	0.0444	1
ESCO2	DEL	(8p21.1)	0.123	-	-	-	<0.5	0.0226	0.3	0.3	0.3	0.0445	1
FAM102B	DEL	(1p13.3)	0.123	-	-	-	<0.5	0.0227	0.3	0.3	0.3	0.0448	1
UNC13B	DEL	(9p13.3)	0.123	-	-	-	<0.5	0.0227	0.3	0.3	0.3	0.0448	1
MIR548F1	DEL	(10q21.1)	0.123	-	-	-	<0.5	0.0228	0.3	0.3	0.3	0.0449	1
C5orf35	DEL	(-)	0.123	-	-	-	<0.5	0.0228	0.3	0.3	0.3	0.045	1
NCOA4	DEL	(10q11.2)	0.123	-	-	-	<0.5	0.0228	0.3	0.3	0.3	0.045	1
GDF2	DEL	(10q11.22)	0.123	-	-	-	<0.5	0.0228	0.3	0.3	0.3	0.045	1
ZCCHC16	DEL	(Xq23)	0.123	-	-	-	<0.5	0.0228	0.3	0.3	0.3	0.045	1
DDX47	DEL	(12p13.2)	0.123	-	-	-	<0.5	0.0229	0.301	0.301	0.301	0.0452	1
AGAP7	DEL	(10q11.23)	0.123	-	-	-	<0.5	0.0229	0.301	0.301	0.301	0.0452	1
KLHL32	DEL	(6q16.3)	0.123	-	-	-	<0.5	0.0229	0.301	0.301	0.301	0.0452	1
ERN2	DEL	(16p12.2)	0.123	-	-	-	<0.5	0.023	0.301	0.301	0.301	0.0453	1
KLHL13	DEL	(Xq23-q24)	0.123	-	-	-	<0.5	0.023	0.301	0.301	0.301	0.0453	1
FAM75A2	DEL	(-)	0.123	-	-	-	<0.5	0.0231	0.302	0.302	0.302	0.0455	1
PRSS55	DEL	(8p23.1)	0.123	-	-	-	<0.5	0.0232	0.302	0.302	0.302	0.0456	1
MYB	DEL	(6q22-q23)	0.123	-	-	-	<0.5	0.0232	0.302	0.302	0.302	0.0456	1
CADM1	DEL	(11q23.2)	0.123	-	-	-	<0.5	0.0232	0.302	0.302	0.302	0.0457	1
STL	DEL	(-)	0.123	-	-	-	<0.5	0.0233	0.302	0.302	0.302	0.0457	1
TAS2R46	DEL	(12p13.2)	0.123	-	-	-	<0.5	0.0234	0.302	0.302	0.302	0.0459	1
MFHAS1	DEL	(8p23.1)	0.123	-	-	-	<0.5	0.0234	0.302	0.302	0.302	0.0459	1
ORAI2	AMP	(7q22.1)	0.122	-	-	-	<0.5	0.0234	0.302	0.302	0.302	0.046	1
PRKAA1	AMP	(5p13.1)	0.122	-	-	-	<0.5	0.0234	0.302	0.302	0.302	0.046	1
HTRA1	AMP	(10q26.3)	0.122	-	-	-	<0.5	0.0235	0.303	0.303	0.303	0.0461	1
CAPZA2	AMP	(7q31.2-q31.3)	0.122	-	-	-	<0.5	0.0236	0.303	0.303	0.303	0.0463	1
CD93	AMP	(20p11.21)	0.122	-	-	-	<0.5	0.0236	0.303	0.303	0.303	0.0463	1
TSHZ2	AMP	(20q13.2)	0.122	-	-	-	<0.5	0.0238	0.304	0.304	0.304	0.0466	1
VSTM2L	AMP	(20q11.23)	0.122	-	-	-	<0.5	0.0238	0.305	0.305	0.305	0.0467	1
DAD1	AMP	(14q11.2)	0.122	-	-	-	<0.5	0.024	0.306	0.306	0.306	0.047	1
HEATR5A	AMP	(14q12)	0.122	-	-	-	<0.5	0.024	0.306	0.306	0.306	0.0471	1
ZNF695	AMP	(1q44)	0.122	-	-	-	<0.5	0.0242	0.306	0.306	0.306	0.0475	1
BICD1	AMP	(12p11.2-p11.1)	0.122	-	-	-	0.5	0.0243	0.306	0.306	0.306	0.0476	1
TAS2R31	AMP	(12p13.2)	0.122	-	-	-	<0.5	0.0243	0.306	0.306	0.306	0.0476	1
CSTL1	AMP	(20p11.21)	0.122	-	-	-	<0.5	0.0243	0.306	0.306	0.306	0.0477	1
CCDC132	AMP	(7q21.3)	0.122	-	-	-	<0.5	0.0243	0.306	0.306	0.306	0.0477	1
ZMAT5	AMP	(22cen-q12.3)	0.122	-	-	-	<0.5	0.0243	0.306	0.306	0.306	0.0477	1
SALL4	AMP	(20q13.2)	0.122	-	-	-	<0.5	0.0245	0.307	0.307	0.307	0.0481	1
AKAP6	AMP	(14q12)	0.122	-	-	-	<0.5	0.0245	0.307	0.307	0.307	0.0481	1
PACRGL	AMP	(4p15.31)	0.122	-	-	-	<0.5	0.0246	0.307	0.307	0.307	0.0481	1
CAV2	AMP	(7q31)	0.122	-	-	-	<0.5	0.0246	0.308	0.308	0.308	0.0483	1
LGALS12	AMP	(11q13)	0.122	-	-	-	0.5	0.0246	0.308	0.308	0.308	0.0483	1
CDK11B	AMP	(1p36.33)	0.122	-	-	-	<0.5	0.025	0.311	0.311	0.311	0.0489	1
PMS2L4	AMP	(-)	0.122	-	-	-	<0.5	0.025	0.311	0.311	0.311	0.049	1
GALC	AMP	(14q31)	0.122	-	-	-	<0.5	0.025	0.311	0.311	0.311	0.049	1
SNN	AMP	(16p13)	0.122	-	-	-	<0.5	0.0251	0.311	0.311	0.311	0.0491	1
VN1R5	AMP	(1q44)	0.122	-	-	-	<0.5	0.0251	0.311	0.311	0.311	0.0491	1
GRID1	DEL	(10q22)	0.122	-	-	-	<0.5	0.0234	0.302	0.302	0.302	0.046	1
PSMD7	DEL	(16q22.3)	0.122	-	-	-	<0.5	0.0234	0.302	0.302	0.302	0.046	1
LOC729020	DEL	(-)	0.122	-	-	-	<0.5	0.0237	0.304	0.304	0.304	0.0465	1
PARD3	DEL	(10p11.22)	0.122	-	-	-	<0.5	0.0237	0.304	0.304	0.304	0.0465	1
GABARAPL3	DEL	(15q26.1)	0.122	-	-	-	<0.5	0.0237	0.304	0.304	0.304	0.0465	1
CREBL2	DEL	(12p13.2)	0.122	-	-	-	<0.5	0.0238	0.304	0.304	0.304	0.0466	1
SCG3	DEL	-15	0.122	-	-	-	<0.5	0.0238	0.305	0.305	0.305	0.0467	1
ZMIZ1	DEL	(10q22.3)	0.122	-	-	-	<0.5	0.0239	0.305	0.305	0.305	0.0468	1
SGSM1	DEL	(22q11.23)	0.122	-	-	-	<0.5	0.024	0.306	0.306	0.306	0.047	1
ADAMTS17	DEL	(15q24)	0.122	-	-	-	<0.5	0.0241	0.306	0.306	0.306	0.0473	1
SENP2	DEL	(3q28)	0.122	-	-	-	<0.5	0.0242	0.306	0.306	0.306	0.0475	1
METTL4	DEL	(18p11.31)	0.122	-	-	-	<0.5	0.0243	0.306	0.306	0.306	0.0476	1
BMS1	DEL	(10q11.21)	0.122	-	-	-	<0.5	0.0243	0.306	0.306	0.306	0.0476	1
CRYBB2	DEL	(22q11.23)	0.122	-	-	-	<0.5	0.0243	0.306	0.306	0.306	0.0476	1
SORL1	DEL	(11q23.2-q24.4)	0.122	-	-	-	<0.5	0.0243	0.306	0.306	0.306	0.0476	1
C6orf123	DEL	(6q27)	0.122	-	-	-	<0.5	0.0243	0.306	0.306	0.306	0.0477	1
TMCO5A	DEL	(15q14)	0.122	-	-	-	<0.5	0.0243	0.306	0.306	0.306	0.0477	1
SMC5	DEL	(9q21.11)	0.122	-	-	-	<0.5	0.0243	0.306	0.306	0.306	0.0477	1
ARSD	DEL	(Xp22.3)	0.122	-	-	-	<0.5	0.0243	0.306	0.306	0.306	0.0477	1
GCNT1	DEL	(9q13)	0.122	-	-	-	<0.5	0.0243	0.306	0.306	0.306	0.0477	1
IFNA1	DEL	(9p22)	0.122	-	-	-	<0.5	0.0243	0.306	0.306	0.306	0.0477	1
SNRPN	DEL	(15q12)	0.122	-	-	-	<0.5	0.0245	0.307	0.307	0.307	0.0481	1
ASB18	DEL	(2q37.2)	0.122	-	-	-	<0.5	0.0245	0.307	0.307	0.307	0.0481	1
RP1L1	DEL	(8p23.1)	0.122	-	-	-	<0.5	0.0246	0.307	0.307	0.307	0.0481	1
LRP6	DEL	(12p13.2)	0.122	-	-	-	<0.5	0.0246	0.308	0.308	0.308	0.0483	1
APTX	DEL	(9p13.3)	0.122	-	-	-	<0.5	0.0248	0.309	0.309	0.309	0.0485	1
ATP6V0A1	DEL	(17q21)	0.122	-	-	-	<0.5	0.0249	0.311	0.311	0.311	0.0488	1
C8orf80	DEL	(-)	0.122	-	-	-	<0.5	0.025	0.311	0.311	0.311	0.049	1
DRP2	DEL	(Xq22)	0.122	-	-	-	<0.5	0.0251	0.311	0.311	0.311	0.0491	1
ETV6	DEL	(12p13)	0.122	-	-	-	<0.5	0.0251	0.311	0.311	0.311	0.0492	1
BMPR1A	DEL	(10q22.3)	0.122	-	-	-	<0.5	0.0252	0.312	0.312	0.312	0.0493	1
SLC2A2	AMP	(3q26.2-q27)	0.121	-	-	-	<0.5	0.0253	0.313	0.313	0.313	0.0496	1
FGFR1	AMP	(8p12)	0.121	-	-	-	<0.5	0.0254	0.313	0.313	0.313	0.0497	1
ZPLD1	AMP	(3q12.3)	0.121	-	-	-	<0.5	0.0254	0.314	0.314	0.314	0.0498	1
SLCO1C1	AMP	(12p12.2)	0.121	-	-	-	0.5	0.0255	0.314	0.314	0.314	0.0499	1
PRH1	AMP	(12p13.2)	0.121	-	-	-	<0.5	0.0256	0.314	0.314	0.314	0.05	1
C14orf128	AMP	(-)	0.121	-	-	-	<0.5	0.0257	0.314	0.314	0.314	0.0502	1
MYL9	AMP	(20q11.23)	0.121	-	-	-	<0.5	0.0257	0.314	0.314	0.314	0.0502	1
SEMA5A	AMP	(5p15.2)	0.121	-	-	-	<0.5	0.0257	0.314	0.314	0.314	0.0502	1
G2E3	AMP	(14q12)	0.121	-	-	-	<0.5	0.0257	0.314	0.314	0.314	0.0503	1
TFEC	AMP	(7q31.2)	0.121	-	-	-	<0.5	0.0259	0.315	0.315	0.315	0.0506	1
ARHGEF5	AMP	(7q35)	0.121	-	-	-	<0.5	0.0259	0.315	0.315	0.315	0.0507	1
SPAG4	AMP	(20q11.2)	0.121	-	-	-	<0.5	0.026	0.316	0.316	0.316	0.0508	1
ZFAND6	AMP	(15q24.3)	0.121	-	-	-	<0.5	0.0261	0.316	0.316	0.316	0.051	1
MEF2A	AMP	(15q26)	0.121	-	-	-	<0.5	0.0261	0.316	0.316	0.316	0.051	1
DEFB108B	AMP	(11q13.4)	0.121	-	-	-	<0.5	0.0264	0.317	0.317	0.317	0.0516	1
NFKBIZ	AMP	(3p12-q12)	0.121	-	-	-	<0.5	0.0264	0.317	0.317	0.317	0.0516	1
DBH	AMP	(9q34)	0.121	-	-	-	<0.5	0.0265	0.318	0.318	0.318	0.0518	1
PPP1R3A	AMP	(7q31.1)	0.121	-	-	-	<0.5	0.0266	0.318	0.318	0.318	0.0519	1
RNF24	AMP	(20p13)	0.121	-	-	-	<0.5	0.0266	0.318	0.318	0.318	0.0519	1
YEATS2	AMP	(3q27.3)	0.121	-	-	-	<0.5	0.0269	0.319	0.319	0.319	0.0526	1
HIRA	AMP	(22q11.2)	0.121	-	-	-	<0.5	0.0269	0.319	0.319	0.319	0.0526	1
C6orf141	AMP	(6p12.3)	0.121	-	-	-	<0.5	0.0269	0.319	0.319	0.319	0.0526	1
PIPOX	AMP	(17p13.2)	0.121	-	-	-	<0.5	0.0272	0.322	0.322	0.322	0.0532	1
SYNPR	AMP	(3p14.3)	0.121	-	-	-	<0.5	0.0273	0.323	0.323	0.323	0.0534	1
MAMDC2	DEL	(9q21.2)	0.121	-	-	-	<0.5	0.0254	0.314	0.314	0.314	0.0498	1
C11orf10	DEL	(-)	0.121	-	-	-	<0.5	0.0254	0.314	0.314	0.314	0.0498	1
GUCY2F	DEL	(Xq22)	0.121	-	-	-	<0.5	0.0255	0.314	0.314	0.314	0.0498	1
LCA5	DEL	(6q14)	0.121	-	-	-	<0.5	0.0256	0.314	0.314	0.314	0.05	1
DIAPH2	DEL	(Xq22)	0.121	-	-	-	<0.5	0.0256	0.314	0.314	0.314	0.05	1
NLGN4X	DEL	(Xp22.33)	0.121	-	-	-	<0.5	0.0257	0.314	0.314	0.314	0.0502	1
SOBP	DEL	(6q21)	0.121	-	-	-	<0.5	0.0257	0.314	0.314	0.314	0.0502	1
SERPINA7	DEL	(Xq21-q22)	0.121	-	-	-	<0.5	0.0257	0.314	0.314	0.314	0.0502	1
KLF6	DEL	(10p15)	0.121	-	-	-	<0.5	0.0258	0.315	0.315	0.315	0.0504	1
ALDH8A1	DEL	(6q24.1-q25.1)	0.121	-	-	-	<0.5	0.0258	0.315	0.315	0.315	0.0505	1
TTC12	DEL	(11q23.2)	0.121	-	-	-	<0.5	0.0259	0.315	0.315	0.315	0.0506	1
ARMCX6	DEL	(Xq21.33-q22.3)	0.121	-	-	-	<0.5	0.0259	0.315	0.315	0.315	0.0507	1
CSDA	DEL	(12p13.1)	0.121	-	-	-	<0.5	0.0259	0.315	0.315	0.315	0.0507	1
ZNF536	DEL	(19q13.11)	0.121	-	-	-	<0.5	0.0259	0.315	0.315	0.315	0.0507	1
FAM47B	DEL	(Xp21.1)	0.121	-	-	-	<0.5	0.0261	0.316	0.316	0.316	0.051	1
YAP1	DEL	(11q13)	0.121	-	-	-	<0.5	0.0261	0.316	0.316	0.316	0.051	1
MCART1	DEL	(-)	0.121	-	-	-	<0.5	0.0262	0.317	0.317	0.317	0.0513	1
C9orf23	DEL	(-)	0.121	-	-	-	<0.5	0.0263	0.317	0.317	0.317	0.0514	1
MIR30A	DEL	(6q13)	0.121	-	-	-	<0.5	0.0264	0.317	0.317	0.317	0.0516	1
XKR6	DEL	(8p23.1)	0.121	-	-	-	<0.5	0.0264	0.317	0.317	0.317	0.0516	1
PPIF	DEL	(10q22-q23)	0.121	-	-	-	<0.5	0.0264	0.317	0.317	0.317	0.0516	1
CLEC6A	DEL	(12p13)	0.121	-	-	-	<0.5	0.0264	0.317	0.317	0.317	0.0516	1
REEP5	DEL	(5q22-q23)	0.121	-	-	-	<0.5	0.0264	0.317	0.317	0.317	0.0516	1
PIGW	DEL	(17q21.1)	0.121	-	-	-	<0.5	0.0264	0.317	0.317	0.317	0.0517	1
MMP13	DEL	(11q22.3)	0.121	-	-	-	<0.5	0.0264	0.317	0.317	0.317	0.0517	1
CCDC123	DEL	(-)	0.121	-	-	-	<0.5	0.0264	0.317	0.317	0.317	0.0517	1
RHD	DEL	(1p36.11)	0.121	-	-	-	<0.5	0.0265	0.318	0.318	0.318	0.0519	1
RNF214	DEL	(11q23.3)	0.121	-	-	-	<0.5	0.0267	0.319	0.319	0.319	0.0522	1
MSRA	DEL	(8p23.1)	0.121	-	-	-	<0.5	0.0267	0.319	0.319	0.319	0.0523	1
C10orf95	DEL	(10q24.32)	0.121	-	-	-	<0.5	0.0268	0.319	0.319	0.319	0.0524	1
TTC14	DEL	(3q27.2)	0.121	-	-	-	<0.5	0.0268	0.319	0.319	0.319	0.0524	1
TMTC2	DEL	(12q21.31)	0.121	-	-	-	0.5	0.0268	0.319	0.319	0.319	0.0525	1
APBB1IP	DEL	(10p12.1)	0.121	-	-	-	<0.5	0.027	0.32	0.32	0.32	0.0527	1
CD53	DEL	(1p13)	0.121	-	-	-	<0.5	0.027	0.321	0.321	0.321	0.0529	1
C10orf107	DEL	(10q21.3)	0.121	-	-	-	<0.5	0.0272	0.323	0.323	0.323	0.0533	1
MCTP2	DEL	(15q26.2)	0.121	-	-	-	<0.5	0.0272	0.323	0.323	0.323	0.0533	1
LMO3	DEL	(12p13)	0.121	-	-	-	<0.5	0.0273	0.323	0.323	0.323	0.0534	1
HIP1	AMP	(7q11.23)	0.12	-	-	-	<0.5	0.0274	0.324	0.324	0.324	0.0537	1
EMID2	AMP	(-)	0.12	-	-	-	<0.5	0.0274	0.324	0.324	0.324	0.0537	1
C11orf95	AMP	(11q13)	0.12	-	-	-	0.5	0.0276	0.325	0.325	0.325	0.054	1
CRYBA1	AMP	(17q11.2-q12)	0.12	-	-	-	<0.5	0.0278	0.326	0.326	0.326	0.0544	1
SUMO1P1	AMP	(20q13.2)	0.12	-	-	-	<0.5	0.0278	0.326	0.326	0.326	0.0544	1
CDC45	AMP	(22q11.21)	0.12	-	-	-	<0.5	0.0278	0.326	0.326	0.326	0.0545	1
IGF2BP1	AMP	(17q21.32)	0.12	-	-	-	<0.5	0.0279	0.327	0.327	0.327	0.0546	1
TMEM130	AMP	(7q22.1)	0.12	-	-	-	<0.5	0.0281	0.327	0.327	0.327	0.0549	1
C15orf42	AMP	(-)	0.12	-	-	-	<0.5	0.0282	0.328	0.328	0.328	0.0551	1
MET	AMP	(7q31)	0.12	-	-	-	<0.5	0.0283	0.33	0.33	0.33	0.0554	1
KPNA7	AMP	(7q22.1)	0.12	-	-	-	<0.5	0.0285	0.331	0.331	0.331	0.0557	1
C20orf194	AMP	(20p13)	0.12	-	-	-	<0.5	0.0286	0.332	0.332	0.332	0.056	1
EGLN3	AMP	(14q12)	0.12	-	-	-	<0.5	0.0286	0.332	0.332	0.332	0.0561	1
ZNF217	AMP	(20q13.2)	0.12	-	-	-	<0.5	0.0288	0.333	0.333	0.333	0.0563	1
RIPK2	AMP	(8q21)	0.12	-	-	-	<0.5	0.0288	0.333	0.333	0.333	0.0564	1
RTP4	AMP	(3q27.3)	0.12	-	-	-	<0.5	0.0288	0.333	0.333	0.333	0.0564	1
PAK1	AMP	(11q13-q14)	0.12	-	-	-	<0.5	0.029	0.335	0.335	0.335	0.0567	1
TMEM212	AMP	(3q26.31)	0.12	-	-	-	<0.5	0.0292	0.336	0.336	0.336	0.0571	1
C7orf64	AMP	(-)	0.12	-	-	-	<0.5	0.0292	0.336	0.336	0.336	0.0571	1
NDUFS4	AMP	(5q11.1)	0.12	-	-	-	<0.5	0.0294	0.336	0.336	0.336	0.0574	1
COL5A1	AMP	(9q34.2-q34.3)	0.12	-	-	-	<0.5	0.0294	0.336	0.336	0.336	0.0574	1
ZNF394	AMP	(7q22.1)	0.12	-	-	-	<0.5	0.0294	0.336	0.336	0.336	0.0575	1
FST	AMP	(5q11.2)	0.12	-	-	-	<0.5	0.0294	0.336	0.336	0.336	0.0575	1
USP32	AMP	(17q23.3)	0.12	-	-	-	0.5	0.0296	0.336	0.336	0.336	0.0579	1
C20orf12	AMP	(-)	0.12	-	-	-	<0.5	0.0296	0.336	0.336	0.336	0.0579	1
FGD4	AMP	(12p11.1)	0.12	-	-	-	0.5	0.0296	0.336	0.336	0.336	0.0579	1
PLCXD3	AMP	(5p13.1)	0.12	-	-	-	<0.5	0.0297	0.336	0.336	0.336	0.058	1
WFIKKN2	AMP	(17q21.33)	0.12	-	-	-	<0.5	0.0297	0.336	0.336	0.336	0.058	1
NBR1	DEL	(17q21.31)	0.12	-	-	-	<0.5	0.0275	0.325	0.325	0.325	0.0538	1
CLDN23	DEL	(8p23.1)	0.12	-	-	-	<0.5	0.0275	0.325	0.325	0.325	0.0538	1
BCL2L10	DEL	(15q21)	0.12	-	-	-	<0.5	0.0276	0.325	0.325	0.325	0.0539	1
GUCY2C	DEL	(12p12)	0.12	-	-	-	<0.5	0.0276	0.325	0.325	0.325	0.0539	1
GPRIN2	DEL	(10q11.22)	0.12	-	-	-	<0.5	0.0277	0.325	0.325	0.325	0.0542	1
LOC728554	DEL	(-)	0.12	-	-	-	<0.5	0.0277	0.325	0.325	0.325	0.0542	1
AHCYL1	DEL	(1p13)	0.12	-	-	-	<0.5	0.0278	0.326	0.326	0.326	0.0543	1
MAPK8IP1	DEL	(11p11.2)	0.12	-	-	-	<0.5	0.0278	0.326	0.326	0.326	0.0544	1
MTMR15	DEL	(-)	0.12	-	-	-	<0.5	0.0278	0.326	0.326	0.326	0.0545	1
BCL2L13	DEL	(22q11)	0.12	-	-	-	<0.5	0.028	0.327	0.327	0.327	0.0547	1
ERI1	DEL	(8p23.1)	0.12	-	-	-	<0.5	0.028	0.327	0.327	0.327	0.0548	1
DCTN5	DEL	(16p12.1)	0.12	-	-	-	<0.5	0.0281	0.328	0.328	0.328	0.055	1
SEZ6L	DEL	(22q12.1)	0.12	-	-	-	<0.5	0.0282	0.328	0.328	0.328	0.0551	1
ABTB2	DEL	(11p13)	0.12	-	-	-	<0.5	0.0283	0.329	0.329	0.329	0.0554	1
C10orf118	DEL	(10q26.11)	0.12	-	-	-	<0.5	0.0285	0.331	0.331	0.331	0.0558	1
SNORD115-4	DEL	(15q11.2)	0.12	-	-	-	<0.5	0.0285	0.331	0.331	0.331	0.0558	1
ATF7IP	DEL	(12p13.1)	0.12	-	-	-	<0.5	0.0288	0.333	0.333	0.333	0.0563	1
FGFR1OP	DEL	(6q27)	0.12	-	-	-	<0.5	0.0292	0.336	0.336	0.336	0.0571	1
NBPF4	DEL	(1p13.3)	0.12	-	-	-	<0.5	0.0293	0.336	0.336	0.336	0.0572	1
PVRL1	DEL	(11q23-q24)	0.12	-	-	-	<0.5	0.0294	0.336	0.336	0.336	0.0574	1
LOC399959	DEL	(-)	0.12	-	-	-	<0.5	0.0294	0.336	0.336	0.336	0.0574	1
KEAP1	DEL	(19p13.2)	0.12	-	-	-	<0.5	0.0294	0.336	0.336	0.336	0.0574	1
ITGA2B	DEL	(17q21.32)	0.12	-	-	-	<0.5	0.0294	0.336	0.336	0.336	0.0574	1
UBE2R2	DEL	(9p11.2)	0.12	-	-	-	<0.5	0.0294	0.336	0.336	0.336	0.0575	1
GBX2	DEL	(2q37.2)	0.12	-	-	-	<0.5	0.0294	0.336	0.336	0.336	0.0575	1
TTC39C	DEL	(18q11.2)	0.12	-	-	-	<0.5	0.0296	0.336	0.336	0.336	0.0578	1
ANKRD20A3	DEL	(9q12)	0.12	-	-	-	<0.5	0.0296	0.336	0.336	0.336	0.0578	1
BACE1	DEL	(11q23-q24)	0.12	-	-	-	<0.5	0.0296	0.336	0.336	0.336	0.0578	1
PGA3	DEL	(11q13)	0.12	-	-	-	<0.5	0.0296	0.336	0.336	0.336	0.0579	1
SORD	DEL	(15q15-q21.1)	0.12	-	-	-	<0.5	0.0296	0.336	0.336	0.336	0.0579	1
RAB27B	DEL	(18q21.2)	0.12	-	-	-	<0.5	0.0296	0.336	0.336	0.336	0.0579	1
GSDMA	DEL	(17q21.2)	0.12	-	-	-	<0.5	0.0296	0.336	0.336	0.336	0.0579	1
BIRC3	DEL	(11q22)	0.12	-	-	-	<0.5	0.0297	0.336	0.336	0.336	0.058	1
SC5DL	DEL	(11q23.3)	0.12	-	-	-	<0.5	0.0297	0.336	0.336	0.336	0.058	1
FLJ10661	DEL	(-)	0.12	-	-	-	<0.5	0.0297	0.336	0.336	0.336	0.058	1
MTERF	AMP	(7q21-q22)	0.119	-	-	-	<0.5	0.0299	0.337	0.337	0.337	0.0583	1
ECT2	AMP	(3q26.1-q26.2)	0.119	-	-	-	<0.5	0.0299	0.337	0.337	0.337	0.0583	1
SEH1L	AMP	(18p11.21)	0.119	-	-	-	<0.5	0.0299	0.337	0.337	0.337	0.0583	1
MIR569	AMP	(3q26.2)	0.119	-	-	-	<0.5	0.0299	0.337	0.337	0.337	0.0583	1
ARL15	AMP	(5p15.2)	0.119	-	-	-	<0.5	0.03	0.337	0.337	0.337	0.0586	1
MTMR15	AMP	(-)	0.119	-	-	-	0.5	0.03	0.337	0.337	0.337	0.0587	1
ADCY6	AMP	(12q12-q13)	0.119	-	-	-	<0.5	0.0302	0.338	0.338	0.338	0.059	1
LINGO1	AMP	(15q24)	0.119	-	-	-	<0.5	0.0302	0.338	0.338	0.338	0.059	1
ZNF789	AMP	(7q22.1)	0.119	-	-	-	<0.5	0.0304	0.339	0.339	0.339	0.0595	1
TTLL8	AMP	(22q13.33)	0.119	-	-	-	<0.5	0.0304	0.339	0.339	0.339	0.0595	1
ABCC13	AMP	(21q11.2)	0.119	-	-	-	<0.5	0.0304	0.339	0.339	0.339	0.0595	1
BEND2	AMP	(Xp22.22)	0.119	-	-	-	<0.5	0.0304	0.339	0.339	0.339	0.0595	1
KIAA0406	AMP	(-)	0.119	-	-	-	<0.5	0.0305	0.339	0.339	0.339	0.0596	1
C17orf98	AMP	(17q12)	0.119	-	-	-	<0.5	0.0305	0.339	0.339	0.339	0.0596	1
TM2D3	AMP	(15q26.3)	0.119	-	-	-	<0.5	0.0306	0.339	0.339	0.339	0.0597	1
DCBLD2	AMP	(3q12.2)	0.119	-	-	-	<0.5	0.0307	0.339	0.339	0.339	0.0599	1
APOBEC3C	AMP	(22q13.1-q13.2)	0.119	-	-	-	<0.5	0.0307	0.339	0.339	0.339	0.0599	1
GABRG1	AMP	(4p12)	0.119	-	-	-	<0.5	0.0307	0.339	0.339	0.339	0.0599	1
CUX1	AMP	(7q22.1)	0.119	-	-	-	<0.5	0.0308	0.339	0.339	0.339	0.0601	1
TAC1	AMP	(7q21-q22)	0.119	-	-	-	<0.5	0.0309	0.339	0.339	0.339	0.0604	1
PTPRM	AMP	(18p11.2)	0.119	-	-	-	<0.5	0.0309	0.339	0.339	0.339	0.0604	1
NOMO3	AMP	(16p13)	0.119	-	-	-	<0.5	0.031	0.339	0.339	0.339	0.0606	1
ATP5G1	AMP	(17q21.32)	0.119	-	-	-	<0.5	0.0311	0.339	0.339	0.339	0.0607	1
NUBPL	AMP	(14q12)	0.119	-	-	-	<0.5	0.0311	0.339	0.339	0.339	0.0607	1
ANKRD26	AMP	(10p12.1)	0.119	-	-	-	<0.5	0.0311	0.339	0.339	0.339	0.0607	1
PTPRT	AMP	(20q12-q13)	0.119	-	-	-	<0.5	0.0311	0.339	0.339	0.339	0.0608	1
TUBB6	AMP	(18p11.21)	0.119	-	-	-	<0.5	0.0312	0.339	0.339	0.339	0.0609	1
KIAA0232	AMP	(4p16.1)	0.119	-	-	-	<0.5	0.0313	0.339	0.339	0.339	0.0612	1
BCKDK	AMP	(16p11.2)	0.119	-	-	-	<0.5	0.0313	0.339	0.339	0.339	0.0612	1
PELO	AMP	(5q11.2)	0.119	-	-	-	<0.5	0.0313	0.339	0.339	0.339	0.0612	1
LOC442308	AMP	(-)	0.119	-	-	-	<0.5	0.0314	0.339	0.339	0.339	0.0614	1
LOC150197	AMP	(-)	0.119	-	-	-	<0.5	0.0314	0.339	0.339	0.339	0.0614	1
MAGI2	AMP	(7q21)	0.119	-	-	-	<0.5	0.0314	0.339	0.339	0.339	0.0614	1
GRPR	AMP	(Xp22.2)	0.119	-	-	-	<0.5	0.0314	0.339	0.339	0.339	0.0614	1
NPTX2	AMP	(7q21.3-q22.1)	0.119	-	-	-	<0.5	0.0315	0.339	0.339	0.339	0.0615	1
TBPL1	DEL	(6q22.1-q22.3)	0.119	-	-	-	<0.5	0.0299	0.337	0.337	0.337	0.0584	1
TNFRSF10C	DEL	(8p22-p21)	0.119	-	-	-	<0.5	0.0299	0.337	0.337	0.337	0.0584	1
VCX3B	DEL	(Xp22.31)	0.119	-	-	-	<0.5	0.03	0.337	0.337	0.337	0.0586	1
OGFRL1	DEL	(6q13)	0.119	-	-	-	<0.5	0.03	0.337	0.337	0.337	0.0587	1
VCAM1	DEL	(1p32-p31)	0.119	-	-	-	<0.5	0.0302	0.338	0.338	0.338	0.059	1
SYT15	DEL	(10q11.1)	0.119	-	-	-	<0.5	0.0303	0.339	0.339	0.339	0.0591	1
FBXL20	DEL	(17q21.2)	0.119	-	-	-	<0.5	0.0303	0.339	0.339	0.339	0.0593	1
CBL	DEL	(11q23.3-qter)	0.119	-	-	-	<0.5	0.0303	0.339	0.339	0.339	0.0593	1
RHOBTB2	DEL	(8p21.2)	0.119	-	-	-	<0.5	0.0304	0.339	0.339	0.339	0.0595	1
SOX12	DEL	(20p13)	0.119	-	-	-	<0.5	0.0304	0.339	0.339	0.339	0.0595	1
C10orf50	DEL	(-)	0.119	-	-	-	<0.5	0.0305	0.339	0.339	0.339	0.0596	1
MYST4	DEL	(-)	0.119	-	-	-	<0.5	0.0305	0.339	0.339	0.339	0.0596	1
FZD3	DEL	(8p21)	0.119	-	-	-	<0.5	0.0306	0.339	0.339	0.339	0.0597	1
NBPF6	DEL	(1p13.3)	0.119	-	-	-	<0.5	0.0306	0.339	0.339	0.339	0.0597	1
MIR125B1	DEL	(11q24.1)	0.119	-	-	-	<0.5	0.0307	0.339	0.339	0.339	0.0599	1
ZNF714	DEL	(19p12)	0.119	-	-	-	<0.5	0.0307	0.339	0.339	0.339	0.0599	1
MOBKL2B	DEL	(-)	0.119	-	-	-	<0.5	0.0307	0.339	0.339	0.339	0.0601	1
MIR1179	DEL	-15	0.119	-	-	-	<0.5	0.0308	0.339	0.339	0.339	0.0601	1
FAM9B	DEL	(Xp22.31)	0.119	-	-	-	<0.5	0.031	0.339	0.339	0.339	0.0606	1
TNFRSF10A	DEL	(8p21)	0.119	-	-	-	<0.5	0.031	0.339	0.339	0.339	0.0606	1
ARRDC3	DEL	(5q14.3)	0.119	-	-	-	<0.5	0.0311	0.339	0.339	0.339	0.0607	1
PEBP4	DEL	(8p21.3)	0.119	-	-	-	<0.5	0.0311	0.339	0.339	0.339	0.0609	1
KNG1	DEL	(3q21-qter)	0.119	-	-	-	<0.5	0.0312	0.339	0.339	0.339	0.0611	1
SORCS1	DEL	(10q23-q25)	0.119	-	-	-	<0.5	0.0313	0.339	0.339	0.339	0.0612	1
ACTBL2	DEL	(5q11.2)	0.119	-	-	-	<0.5	0.0313	0.339	0.339	0.339	0.0612	1
ANKK1	DEL	(11q23.2)	0.119	-	-	-	<0.5	0.0313	0.339	0.339	0.339	0.0612	1
SPRED2	DEL	(2p14)	0.119	-	-	-	<0.5	0.0313	0.339	0.339	0.339	0.0612	1
ADAM12	DEL	(10q26)	0.119	-	-	-	<0.5	0.0314	0.339	0.339	0.339	0.0614	1
KIAA1045	DEL	(9p13.2)	0.119	-	-	-	<0.5	0.0314	0.339	0.339	0.339	0.0614	1
CETN1	DEL	(18p11.32)	0.119	-	-	-	<0.5	0.0314	0.339	0.339	0.339	0.0614	1
TRIB3	DEL	(20p13-p12.2)	0.119	-	-	-	<0.5	0.0314	0.339	0.339	0.339	0.0614	1
EVI5	DEL	(1p22)	0.119	-	-	-	<0.5	0.0315	0.339	0.339	0.339	0.0615	1
GLIPR2	DEL	(9p13.3)	0.119	-	-	-	<0.5	0.0316	0.339	0.339	0.339	0.0617	1
MIR762	AMP	-16	0.118	-	-	-	<0.5	0.0316	0.339	0.339	0.339	0.0617	1
C6	AMP	-5	0.118	-	-	-	<0.5	0.0317	0.339	0.339	0.339	0.0619	1
DGCR5	AMP	(22q11)	0.118	-	-	-	<0.5	0.0317	0.339	0.339	0.339	0.062	1
LRRC30	AMP	(18p11.23)	0.118	-	-	-	<0.5	0.0318	0.339	0.339	0.339	0.0622	1
BCHE	AMP	(3q26.1-q26.2)	0.118	-	-	-	<0.5	0.032	0.34	0.34	0.34	0.0625	1
CCL23	AMP	(17q11.2)	0.118	-	-	-	<0.5	0.032	0.34	0.34	0.34	0.0626	1
OR2L1P	AMP	(1q44)	0.118	-	-	-	<0.5	0.032	0.34	0.34	0.34	0.0627	1
LARGE	AMP	(22q12.3)	0.118	-	-	-	<0.5	0.032	0.34	0.34	0.34	0.0627	1
GABARAPL3	AMP	(15q26.1)	0.118	-	-	-	<0.5	0.032	0.34	0.34	0.34	0.0627	1
LANCL2	AMP	(7q31.1-q31.33)	0.118	-	-	-	<0.5	0.0321	0.341	0.341	0.341	0.0628	1
CARD16	AMP	(11q23)	0.118	-	-	-	<0.5	0.0322	0.341	0.341	0.341	0.0629	1
RIN1	AMP	(11q13.2)	0.118	-	-	-	<0.5	0.0322	0.341	0.341	0.341	0.063	1
ABCC6P2	AMP	(16p13.11)	0.118	-	-	-	<0.5	0.0323	0.341	0.341	0.341	0.0632	1
MPP7	AMP	(10p12.1)	0.118	-	-	-	<0.5	0.0323	0.341	0.341	0.341	0.0632	1
YIPF7	AMP	(4p13)	0.118	-	-	-	<0.5	0.0323	0.341	0.341	0.341	0.0633	1
TOP1	AMP	(20q12-q13.1)	0.118	-	-	-	<0.5	0.0323	0.341	0.341	0.341	0.0633	1
ZNHIT3	AMP	(17q21.1)	0.118	-	-	-	<0.5	0.0323	0.341	0.341	0.341	0.0633	1
TTC33	AMP	(5p13.1)	0.118	-	-	-	<0.5	0.0323	0.341	0.341	0.341	0.0633	1
MPPE1	AMP	(18p11.21)	0.118	-	-	-	<0.5	0.0325	0.341	0.341	0.341	0.0635	1
MFI2	AMP	(3q28-q29)	0.118	-	-	-	<0.5	0.0327	0.341	0.341	0.341	0.0638	1
ARNT2	AMP	(15q25.1)	0.118	-	-	-	<0.5	0.0327	0.341	0.341	0.341	0.0639	1
HTR3E	AMP	(3q27)	0.118	-	-	-	<0.5	0.0327	0.341	0.341	0.341	0.0639	1
P4HA1	AMP	(10q21.3-q23.1)	0.118	-	-	-	<0.5	0.0328	0.341	0.341	0.341	0.0641	1
PIK3CA	AMP	(3q26.3)	0.118	-	-	-	<0.5	0.0328	0.341	0.341	0.341	0.0641	1
SFRS6	AMP	(-)	0.118	-	-	-	<0.5	0.0329	0.341	0.341	0.341	0.0643	1
CRISP1	AMP	(6p21.2-p21.1)	0.118	-	-	-	<0.5	0.0329	0.341	0.341	0.341	0.0643	1
C15orf40	AMP	(15q25.2)	0.118	-	-	-	<0.5	0.0329	0.341	0.341	0.341	0.0643	1
DEFB110	AMP	(6p12.3)	0.118	-	-	-	<0.5	0.0329	0.341	0.341	0.341	0.0643	1
PGAP3	AMP	(17q21.2)	0.118	-	-	-	<0.5	0.0329	0.341	0.341	0.341	0.0643	1
MLC1	AMP	(22q13.33)	0.118	-	-	-	<0.5	0.033	0.341	0.341	0.341	0.0644	1
TRIM27	AMP	(6p22)	0.118	-	-	-	<0.5	0.033	0.341	0.341	0.341	0.0645	1
BUD31	AMP	(7q22.1)	0.118	-	-	-	<0.5	0.033	0.341	0.341	0.341	0.0645	1
OLFM1	AMP	(9q34.3)	0.118	-	-	-	<0.5	0.033	0.341	0.341	0.341	0.0646	1
ZNF498	AMP	(-)	0.118	-	-	-	<0.5	0.033	0.341	0.341	0.341	0.0646	1
IKZF3	AMP	(17q11.2)	0.118	-	-	-	<0.5	0.033	0.341	0.341	0.341	0.0646	1
TGM2	AMP	(20q12)	0.118	-	-	-	<0.5	0.033	0.341	0.341	0.341	0.0646	1
C20orf118	AMP	(20q11.23)	0.118	-	-	-	<0.5	0.0333	0.342	0.342	0.342	0.065	1
CCL4	AMP	(17q21-q23)	0.118	-	-	-	<0.5	0.0333	0.342	0.342	0.342	0.0651	1
AQP11	AMP	(11q13.5)	0.118	-	-	-	<0.5	0.0333	0.342	0.342	0.342	0.0651	1
ZNF430	DEL	(19p12)	0.118	-	-	-	<0.5	0.0316	0.339	0.339	0.339	0.0617	1
HBXIP	DEL	(-)	0.118	-	-	-	<0.5	0.0316	0.339	0.339	0.339	0.0619	1
BEX1	DEL	(Xq22.1)	0.118	-	-	-	<0.5	0.0317	0.339	0.339	0.339	0.0619	1
CD59	DEL	(11p13)	0.118	-	-	-	<0.5	0.0317	0.339	0.339	0.339	0.0619	1
SRPX2	DEL	(Xq21.33-q23)	0.118	-	-	-	<0.5	0.0317	0.339	0.339	0.339	0.0619	1
C14orf72	DEL	(-)	0.118	-	-	-	<0.5	0.0317	0.339	0.339	0.339	0.062	1
SLC24A2	DEL	(9p22.1)	0.118	-	-	-	<0.5	0.0317	0.339	0.339	0.339	0.062	1
MYO18B	DEL	(22q12.1)	0.118	-	-	-	<0.5	0.0317	0.339	0.339	0.339	0.062	1
DPYSL2	DEL	(8p22-p21)	0.118	-	-	-	<0.5	0.0317	0.339	0.339	0.339	0.062	1
ACSL4	DEL	(Xq22.3-q23)	0.118	-	-	-	<0.5	0.0318	0.339	0.339	0.339	0.0621	1
ARVCF	DEL	(22q11.21)	0.118	-	-	-	<0.5	0.0318	0.339	0.339	0.339	0.0621	1
C15orf42	DEL	(-)	0.118	-	-	-	<0.5	0.032	0.34	0.34	0.34	0.0626	1
THY1	DEL	(11q23.3)	0.118	-	-	-	<0.5	0.032	0.34	0.34	0.34	0.0627	1
TM2D3	DEL	(15q26.3)	0.118	-	-	-	<0.5	0.032	0.34	0.34	0.34	0.0627	1
SNORD115-5	DEL	(15q11.2)	0.118	-	-	-	<0.5	0.0322	0.341	0.341	0.341	0.063	1
FAM7A2	DEL	(-)	0.118	-	-	-	<0.5	0.0323	0.341	0.341	0.341	0.0633	1
NT5E	DEL	(6q14-q21)	0.118	-	-	-	<0.5	0.0323	0.341	0.341	0.341	0.0633	1
C6orf217	DEL	(-)	0.118	-	-	-	<0.5	0.0325	0.341	0.341	0.341	0.0635	1
RPL5	DEL	(1p22.1)	0.118	-	-	-	<0.5	0.0325	0.341	0.341	0.341	0.0635	1
C8orf12	DEL	(8p23.1)	0.118	-	-	-	<0.5	0.0325	0.341	0.341	0.341	0.0635	1
PALMD	DEL	(1p22-p21)	0.118	-	-	-	<0.5	0.0325	0.341	0.341	0.341	0.0636	1
MMP20	DEL	(11q22.3)	0.118	-	-	-	<0.5	0.0327	0.341	0.341	0.341	0.0638	1
USP14	DEL	(18p11.32)	0.118	-	-	-	<0.5	0.0327	0.341	0.341	0.341	0.0638	1
MICAL3	DEL	(22q11.21)	0.118	-	-	-	<0.5	0.0327	0.341	0.341	0.341	0.0639	1
FDFT1	DEL	(8p23.1-p22)	0.118	-	-	-	<0.5	0.0328	0.341	0.341	0.341	0.0641	1
CHD1	DEL	(5q15-q21)	0.118	-	-	-	<0.5	0.0329	0.341	0.341	0.341	0.0643	1
TTC18	DEL	(10q22.3)	0.118	-	-	-	<0.5	0.0329	0.341	0.341	0.341	0.0643	1
SGK223	DEL	(-)	0.118	-	-	-	<0.5	0.0329	0.341	0.341	0.341	0.0643	1
TRIM33	DEL	(1p13.1)	0.118	-	-	-	<0.5	0.0329	0.341	0.341	0.341	0.0643	1
MIR1296	DEL	-10	0.118	-	-	-	<0.5	0.0329	0.341	0.341	0.341	0.0644	1
RARS	DEL	(5q35.1)	0.118	-	-	-	<0.5	0.033	0.341	0.341	0.341	0.0644	1
C21orf59	DEL	(21q22.1)	0.118	-	-	-	0.5	0.0331	0.341	0.341	0.341	0.0646	1
LOC145820	DEL	(-)	0.118	-	-	-	<0.5	0.0333	0.342	0.342	0.342	0.065	1
CCR6	DEL	(6q27)	0.118	-	-	-	<0.5	0.0333	0.342	0.342	0.342	0.065	1
ATPBD4	DEL	(15q14)	0.118	-	-	-	<0.5	0.0333	0.342	0.342	0.342	0.0651	1
CDT1	DEL	(16q24.3)	0.118	-	-	-	<0.5	0.0333	0.342	0.342	0.342	0.0651	1
RBBP8	DEL	(18q11.2)	0.118	-	-	-	<0.5	0.0333	0.342	0.342	0.342	0.0651	1
CLIC6	DEL	(21q22.12)	0.118	-	-	-	<0.5	0.0334	0.342	0.342	0.342	0.0652	1
TMCC3	DEL	(12q22)	0.118	-	-	-	<0.5	0.0334	0.342	0.342	0.342	0.0652	1
HIVEP2	DEL	(6q23-q24)	0.118	-	-	-	<0.5	0.0334	0.342	0.342	0.342	0.0653	1
GPAM	DEL	(10q25.3)	0.118	-	-	-	<0.5	0.0334	0.342	0.342	0.342	0.0653	1
P4HA1	DEL	(10q21.3-q23.1)	0.118	-	-	-	<0.5	0.0334	0.342	0.342	0.342	0.0653	1
IFNA8	DEL	(9p22)	0.118	-	-	-	<0.5	0.0336	0.344	0.344	0.344	0.0657	1
DNAJA4	AMP	(15q24.1)	0.117	-	-	-	<0.5	0.0338	0.344	0.344	0.344	0.0659	1
PIK3IP1	AMP	(22q12.2)	0.117	-	-	-	<0.5	0.0338	0.344	0.344	0.344	0.066	1
POTEG	AMP	(14q11.2)	0.117	-	-	-	<0.5	0.0338	0.344	0.344	0.344	0.066	1
ABCC5	AMP	(3q27)	0.117	-	-	-	<0.5	0.0339	0.345	0.345	0.345	0.0662	1
LMTK2	AMP	(7q22.1)	0.117	-	-	-	<0.5	0.034	0.345	0.345	0.345	0.0664	1
CTNNBL1	AMP	(20q11.23-q12)	0.117	-	-	-	<0.5	0.0341	0.345	0.345	0.345	0.0665	1
BANF2	AMP	(20p12.1)	0.117	-	-	-	<0.5	0.0341	0.345	0.345	0.345	0.0665	1
C3orf14	AMP	(3p14.2)	0.117	-	-	-	<0.5	0.0341	0.345	0.345	0.345	0.0667	1
TES	AMP	(7q31.2)	0.117	-	-	-	<0.5	0.0341	0.345	0.345	0.345	0.0667	1
THSD7A	AMP	(7p21.3)	0.117	-	-	-	<0.5	0.0342	0.345	0.345	0.345	0.0667	1
RNFT1	AMP	(17q23.2)	0.117	-	-	-	<0.5	0.0342	0.345	0.345	0.345	0.0667	1
NME1	AMP	(17q21.33)	0.117	-	-	-	<0.5	0.0344	0.346	0.346	0.346	0.0671	1
TOMM34	AMP	(20q12-q13.1)	0.117	-	-	-	<0.5	0.0344	0.346	0.346	0.346	0.0672	1
OR2T3	AMP	(1q44)	0.117	-	-	-	<0.5	0.0345	0.346	0.346	0.346	0.0673	1
DYNC1H1	AMP	(14q32.31)	0.117	-	-	-	<0.5	0.0345	0.346	0.346	0.346	0.0673	1
HSPA13	AMP	(21q11.1)	0.117	-	-	-	<0.5	0.0347	0.347	0.347	0.347	0.0676	1
EPHB3	AMP	(3q21-qter)	0.117	-	-	-	<0.5	0.0348	0.349	0.349	0.349	0.068	1
SPINT4	AMP	(20q13.12)	0.117	-	-	-	<0.5	0.0351	0.35	0.35	0.35	0.0684	1
SPATA16	AMP	(3q26.31)	0.117	-	-	-	<0.5	0.0351	0.35	0.35	0.35	0.0684	1
TOB1	AMP	(17q21.33)	0.117	-	-	-	<0.5	0.0352	0.351	0.351	0.351	0.0686	1
EXT1	AMP	(8q24.11)	0.117	-	-	-	0.5	0.0352	0.351	0.351	0.351	0.0686	1
FAM157A	AMP	(3q29)	0.117	-	-	-	<0.5	0.0353	0.352	0.352	0.352	0.0689	1
SLCO1B3	AMP	(12p12)	0.117	-	-	-	<0.5	0.0354	0.352	0.352	0.352	0.069	1
NUBP1	AMP	(16p13.13)	0.117	-	-	-	<0.5	0.0354	0.352	0.352	0.352	0.0691	1
RSF1	AMP	(11q14.1)	0.117	-	-	-	<0.5	0.0355	0.352	0.352	0.352	0.0691	1
ARID2	AMP	(12q13.11)	0.117	-	-	-	<0.5	0.0357	0.353	0.353	0.353	0.0696	1
LYZL1	AMP	(10p12.1)	0.117	-	-	-	<0.5	0.0357	0.353	0.353	0.353	0.0696	1
GNAL	AMP	(18p11.22-p11.21)	0.117	-	-	-	<0.5	0.0357	0.353	0.353	0.353	0.0696	1
CA13	AMP	(8q21)	0.117	-	-	-	<0.5	0.0359	0.353	0.353	0.353	0.07	1
RTN3	AMP	(11q13)	0.117	-	-	-	0.5	0.0359	0.353	0.353	0.353	0.07	1
NCRNA00174	AMP	(-)	0.117	-	-	-	<0.5	0.036	0.354	0.354	0.354	0.0702	1
NNT	AMP	(5p12)	0.117	-	-	-	<0.5	0.036	0.354	0.354	0.354	0.0703	1
AHCTF1	AMP	(1q44)	0.117	-	-	-	<0.5	0.0362	0.354	0.354	0.354	0.0706	1
MEX3B	AMP	(15q25.1)	0.117	-	-	-	0.5	0.0363	0.354	0.354	0.354	0.0707	1
LSM14A	DEL	(19q13.12)	0.117	-	-	-	<0.5	0.0337	0.344	0.344	0.344	0.0658	1
PPP4R4	DEL	(14q32.2)	0.117	-	-	-	<0.5	0.0337	0.344	0.344	0.344	0.0658	1
CNTFR	DEL	(9p13)	0.117	-	-	-	<0.5	0.0337	0.344	0.344	0.344	0.0658	1
CTSB	DEL	(8p23.1)	0.117	-	-	-	<0.5	0.0338	0.344	0.344	0.344	0.0659	1
HNRNPF	DEL	(10q11.21)	0.117	-	-	-	<0.5	0.0339	0.345	0.345	0.345	0.0662	1
NHSL1	DEL	(6q23.3)	0.117	-	-	-	<0.5	0.0341	0.345	0.345	0.345	0.0665	1
MELK	DEL	(9p13.1)	0.117	-	-	-	<0.5	0.0341	0.345	0.345	0.345	0.0665	1
MIR320C1	DEL	(18q11.2)	0.117	-	-	-	0.5	0.0341	0.345	0.345	0.345	0.0667	1
WNK1	DEL	(12p13.3)	0.117	-	-	-	<0.5	0.0341	0.345	0.345	0.345	0.0667	1
MBL1P	DEL	(10q22.3)	0.117	-	-	-	<0.5	0.0342	0.345	0.345	0.345	0.0667	1
FOXO3	DEL	(6q21)	0.117	-	-	-	<0.5	0.0342	0.345	0.345	0.345	0.0667	1
TARSL2	DEL	(15q26.3)	0.117	-	-	-	<0.5	0.0342	0.345	0.345	0.345	0.0668	1
ZGLP1	DEL	(19p13.2)	0.117	-	-	-	<0.5	0.0342	0.345	0.345	0.345	0.0668	1
MMEL1	DEL	(1p36)	0.117	-	-	-	<0.5	0.0344	0.346	0.346	0.346	0.0671	1
R3HCC1	DEL	(8p21.3)	0.117	-	-	-	<0.5	0.0345	0.346	0.346	0.346	0.0673	1
ZNF708	DEL	(19p12)	0.117	-	-	-	<0.5	0.0347	0.347	0.347	0.347	0.0676	1
RPLP0P2	DEL	(11cen-q12)	0.117	-	-	-	0.5	0.0347	0.347	0.347	0.347	0.0676	1
SORBS3	DEL	(8p21.3)	0.117	-	-	-	<0.5	0.0348	0.349	0.349	0.349	0.068	1
BCAR3	DEL	(1p22.1)	0.117	-	-	-	<0.5	0.035	0.35	0.35	0.35	0.0682	1
C9orf122	DEL	(-)	0.117	-	-	-	<0.5	0.0351	0.351	0.351	0.351	0.0684	1
OR2T34	DEL	(1q44)	0.117	-	-	-	<0.5	0.0354	0.352	0.352	0.352	0.0689	1
MIRLET7A2	DEL	(11q24.1)	0.117	-	-	-	<0.5	0.0354	0.352	0.352	0.352	0.069	1
ERBB4	DEL	(2q33.3-q34)	0.117	-	-	-	<0.5	0.0354	0.352	0.352	0.352	0.069	1
MOSC2	DEL	(-)	0.117	-	-	-	<0.5	0.0355	0.352	0.352	0.352	0.0691	1
C6orf142	DEL	(-)	0.117	-	-	-	<0.5	0.0355	0.352	0.352	0.352	0.0691	1
PDE4A	DEL	(19p13.2)	0.117	-	-	-	<0.5	0.0357	0.353	0.353	0.353	0.0696	1
FOXR1	DEL	(11q23.3)	0.117	-	-	-	<0.5	0.0357	0.353	0.353	0.353	0.0696	1
AMBRA1	DEL	(11p11.2)	0.117	-	-	-	<0.5	0.0358	0.353	0.353	0.353	0.0697	1
NBR2	DEL	(17q21)	0.117	-	-	-	<0.5	0.0358	0.353	0.353	0.353	0.0698	1
CD5	DEL	(11q13)	0.117	-	-	-	<0.5	0.0358	0.353	0.353	0.353	0.0699	1
OR4F17	DEL	(19p13.3)	0.117	-	-	-	<0.5	0.0359	0.353	0.353	0.353	0.07	1
SLC44A3	DEL	(1p22.1)	0.117	-	-	-	<0.5	0.0359	0.353	0.353	0.353	0.07	1
KIAA1377	DEL	(11q22.2)	0.117	-	-	-	<0.5	0.0359	0.353	0.353	0.353	0.0701	1
FAM167A	DEL	(8p23-p22)	0.117	-	-	-	<0.5	0.036	0.354	0.354	0.354	0.0703	1
HEPH	DEL	(Xq11-q12)	0.117	-	-	-	<0.5	0.0361	0.354	0.354	0.354	0.0704	1
RYR3	DEL	(15q14-q15)	0.117	-	-	-	<0.5	0.0361	0.354	0.354	0.354	0.0704	1
C1orf86	DEL	(1p36.33)	0.117	-	-	-	<0.5	0.0362	0.354	0.354	0.354	0.0707	1
MMP12	DEL	(11q22.3)	0.117	-	-	-	<0.5	0.0362	0.354	0.354	0.354	0.0707	1
C18orf2	DEL	(-)	0.117	-	-	-	<0.5	0.0363	0.354	0.354	0.354	0.0707	1
MIR587	DEL	(6q21)	0.117	-	-	-	<0.5	0.0363	0.354	0.354	0.354	0.0707	1
LINGO2	DEL	(9p21.2)	0.117	-	-	-	<0.5	0.0363	0.354	0.354	0.354	0.0707	1
CARD18	DEL	(11q22.3)	0.117	-	-	-	<0.5	0.0363	0.354	0.354	0.354	0.0707	1
HACE1	DEL	(6q21)	0.117	-	-	-	<0.5	0.0363	0.354	0.354	0.354	0.0708	1
CALHM3	DEL	(10q24.33)	0.117	-	-	-	<0.5	0.0363	0.354	0.354	0.354	0.0708	1
LRRCC1	AMP	(8q21.2)	0.116	-	-	-	0.5	0.0363	0.354	0.354	0.354	0.0708	1
PLCB1	AMP	(20p12)	0.116	-	-	-	<0.5	0.0365	0.355	0.355	0.355	0.0712	1
RGNEF	AMP	(-)	0.116	-	-	-	<0.5	0.0366	0.355	0.355	0.355	0.0713	1
TRY6	AMP	(-)	0.116	-	-	-	<0.5	0.0367	0.355	0.355	0.355	0.0716	1
BFSP1	AMP	(20p12.1)	0.116	-	-	-	<0.5	0.0368	0.355	0.355	0.355	0.0718	1
GALNT8	AMP	(12p13.32)	0.116	-	-	-	<0.5	0.037	0.355	0.355	0.355	0.0721	1
MYH16	AMP	(7q22.1)	0.116	-	-	-	<0.5	0.037	0.355	0.355	0.355	0.0721	1
GGT3P	AMP	(22q11.21)	0.116	-	-	-	<0.5	0.037	0.355	0.355	0.355	0.0722	1
SCAND3	AMP	(6p21.33)	0.116	-	-	-	<0.5	0.037	0.355	0.355	0.355	0.0722	1
PAK2	AMP	(3q29)	0.116	-	-	-	<0.5	0.0371	0.355	0.355	0.355	0.0723	1
SLITRK3	AMP	(3q26.1)	0.116	-	-	-	<0.5	0.0371	0.355	0.355	0.355	0.0723	1
MAP6D1	AMP	(3q27.1)	0.116	-	-	-	<0.5	0.0371	0.355	0.355	0.355	0.0723	1
OR2A9P	AMP	-7	0.116	-	-	-	0.5	0.0372	0.355	0.355	0.355	0.0725	1
KCTD21	AMP	(11q14.1)	0.116	-	-	-	<0.5	0.0372	0.355	0.355	0.355	0.0725	1
RTN4R	AMP	(22q11)	0.116	-	-	-	<0.5	0.0372	0.355	0.355	0.355	0.0726	1
R3HDML	AMP	(20q13.12)	0.116	-	-	-	<0.5	0.0372	0.355	0.355	0.355	0.0726	1
ATP11B	AMP	(3q27)	0.116	-	-	-	<0.5	0.0372	0.355	0.355	0.355	0.0726	1
FOXP2	AMP	(7q31)	0.116	-	-	-	<0.5	0.0373	0.355	0.355	0.355	0.0727	1
CASP1	AMP	(11q23)	0.116	-	-	-	<0.5	0.0373	0.355	0.355	0.355	0.0728	1
CST8	AMP	(20p11.21)	0.116	-	-	-	<0.5	0.0373	0.355	0.355	0.355	0.0728	1
HLA-G	AMP	(6p21.3)	0.116	-	-	-	<0.5	0.0375	0.356	0.356	0.356	0.0731	1
SLC38A4	AMP	(12q13)	0.116	-	-	-	<0.5	0.0378	0.358	0.358	0.358	0.0737	1
ARRDC4	AMP	(15q26.2)	0.116	-	-	-	<0.5	0.0378	0.358	0.358	0.358	0.0737	1
KIAA0649	AMP	(-)	0.116	-	-	-	<0.5	0.0378	0.358	0.358	0.358	0.0737	1
CHMP1B	AMP	(18p11.21)	0.116	-	-	-	<0.5	0.038	0.358	0.358	0.358	0.0741	1
TCAP	AMP	(17q12)	0.116	-	-	-	<0.5	0.038	0.358	0.358	0.358	0.0742	1
THTPA	AMP	(14q11.2)	0.116	-	-	-	<0.5	0.0381	0.359	0.359	0.359	0.0744	1
CACNA2D1	AMP	(7q21-q22)	0.116	-	-	-	<0.5	0.0381	0.359	0.359	0.359	0.0744	1
STXBP4	AMP	(17q22)	0.116	-	-	-	<0.5	0.0382	0.359	0.359	0.359	0.0745	1
ZNF658	AMP	(9p13.1)	0.116	-	-	-	<0.5	0.0383	0.359	0.359	0.359	0.0747	1
NDC80	AMP	(18p11.31)	0.116	-	-	-	<0.5	0.0384	0.36	0.36	0.36	0.0749	1
ABCD2	AMP	(12q12)	0.116	-	-	-	<0.5	0.0384	0.36	0.36	0.36	0.075	1
FTHL17	AMP	(Xp21.2)	0.116	-	-	-	0.5	0.0385	0.36	0.36	0.36	0.075	1
UVRAG	AMP	(11q13)	0.116	-	-	-	<0.5	0.0387	0.361	0.361	0.361	0.0755	1
LIPI	AMP	(21q11.2)	0.116	-	-	-	<0.5	0.0387	0.361	0.361	0.361	0.0755	1
TEAD4	AMP	(12p13.3-p13.2)	0.116	-	-	-	0.5	0.0388	0.362	0.362	0.362	0.0758	1
CA3	AMP	(8q21.2)	0.116	-	-	-	<0.5	0.0391	0.362	0.362	0.362	0.0762	1
SNORD115-2	AMP	(15q11.2)	0.116	-	-	-	<0.5	0.0393	0.363	0.363	0.363	0.0766	1
OR2T29	AMP	(1q44)	0.116	-	-	-	0.5	0.0393	0.363	0.363	0.363	0.0766	1
ATXN7L3B	AMP	(12q21)	0.116	-	-	-	<0.5	0.0393	0.363	0.363	0.363	0.0768	1
2015-09-14	AMP	(7p11.2)	0.116	-	-	-	<0.5	0.0395	0.364	0.364	0.364	0.077	1
SFTPA1	DEL	(10q22.3)	0.116	-	-	-	<0.5	0.0364	0.354	0.354	0.354	0.0709	1
VGLL3	DEL	(3p12.1)	0.116	-	-	-	<0.5	0.0364	0.354	0.354	0.354	0.071	1
GRM5	DEL	(11q14.3)	0.116	-	-	-	<0.5	0.0365	0.355	0.355	0.355	0.0712	1
GABRD	DEL	(1p36.3)	0.116	-	-	-	<0.5	0.0367	0.355	0.355	0.355	0.0715	1
PNMA2	DEL	(8p21.1)	0.116	-	-	-	<0.5	0.0367	0.355	0.355	0.355	0.0716	1
MBD2	DEL	(18q21)	0.116	-	-	-	<0.5	0.0367	0.355	0.355	0.355	0.0716	1
STIP1	DEL	(11q13)	0.116	-	-	-	<0.5	0.0367	0.355	0.355	0.355	0.0716	1
MIR606	DEL	(10q22.2)	0.116	-	-	-	<0.5	0.0368	0.355	0.355	0.355	0.0717	1
FRMD1	DEL	(6q27)	0.116	-	-	-	<0.5	0.0368	0.355	0.355	0.355	0.0717	1
LPPR5	DEL	(-)	0.116	-	-	-	<0.5	0.0368	0.355	0.355	0.355	0.0718	1
PIWIL3	DEL	(22q11.23)	0.116	-	-	-	<0.5	0.0369	0.355	0.355	0.355	0.0719	1
NCRNA00052	DEL	(-)	0.116	-	-	-	<0.5	0.0369	0.355	0.355	0.355	0.0719	1
AGBL1	DEL	(15q25.3)	0.116	-	-	-	<0.5	0.037	0.355	0.355	0.355	0.0722	1
MAN2A1	DEL	-5	0.116	-	-	-	<0.5	0.037	0.355	0.355	0.355	0.0722	1
CCDC153	DEL	(11q23.3)	0.116	-	-	-	<0.5	0.037	0.355	0.355	0.355	0.0722	1
TMEM133	DEL	(11q22.1)	0.116	-	-	-	<0.5	0.0371	0.355	0.355	0.355	0.0723	1
OR4F6	DEL	-15	0.116	-	-	-	<0.5	0.0371	0.355	0.355	0.355	0.0723	1
ST8SIA6	DEL	(10p13)	0.116	-	-	-	<0.5	0.0372	0.355	0.355	0.355	0.0725	1
CIB1	DEL	(15q25.3-q26)	0.116	-	-	-	<0.5	0.0372	0.355	0.355	0.355	0.0726	1
SLC1A1	DEL	(9p24)	0.116	-	-	-	<0.5	0.0374	0.355	0.355	0.355	0.0729	1
MSN	DEL	(Xq11.1)	0.116	-	-	-	<0.5	0.0374	0.355	0.355	0.355	0.0729	1
C5orf15	DEL	(5q31.1)	0.116	-	-	-	<0.5	0.0374	0.355	0.355	0.355	0.0729	1
MTMR9	DEL	(8p23-p22)	0.116	-	-	-	<0.5	0.0374	0.355	0.355	0.355	0.0729	1
FAM26F	DEL	(6q22.1)	0.116	-	-	-	<0.5	0.0375	0.356	0.356	0.356	0.0731	1
TRIM8	DEL	(10q24.3)	0.116	-	-	-	<0.5	0.0375	0.356	0.356	0.356	0.0732	1
ZNF493	DEL	(19p12)	0.116	-	-	-	<0.5	0.0377	0.357	0.357	0.357	0.0735	1
SLC16A4	DEL	(1p13.3)	0.116	-	-	-	<0.5	0.0378	0.358	0.358	0.358	0.0738	1
FBLN5	DEL	(14q31)	0.116	-	-	-	<0.5	0.0378	0.358	0.358	0.358	0.0738	1
IFNE	DEL	(9p21.1)	0.116	-	-	-	<0.5	0.0379	0.358	0.358	0.358	0.0739	1
CABP1	DEL	(12q24.31)	0.116	-	-	-	<0.5	0.038	0.358	0.358	0.358	0.0741	1
FAM66D	DEL	(8p23.1)	0.116	-	-	-	<0.5	0.038	0.358	0.358	0.358	0.0741	1
ANXA2P2	DEL	(9p13.3)	0.116	-	-	-	<0.5	0.038	0.358	0.358	0.358	0.0741	1
GPR158	DEL	(10p12.31)	0.116	-	-	-	<0.5	0.0381	0.359	0.359	0.359	0.0744	1
MANSC1	DEL	(12p13.2)	0.116	-	-	-	<0.5	0.0382	0.359	0.359	0.359	0.0745	1
XIAP	DEL	(Xq25)	0.116	-	-	-	<0.5	0.0383	0.36	0.36	0.36	0.0747	1
KAL1	DEL	(Xp22.32)	0.116	-	-	-	<0.5	0.0384	0.36	0.36	0.36	0.075	1
BTG1	DEL	(12q21.33)	0.116	-	-	-	<0.5	0.0384	0.36	0.36	0.36	0.075	1
C10orf46	DEL	(-)	0.116	-	-	-	<0.5	0.0384	0.36	0.36	0.36	0.075	1
CLDN2	DEL	(Xq22.3-q23)	0.116	-	-	-	<0.5	0.0386	0.36	0.36	0.36	0.0753	1
ENOSF1	DEL	(18p11.32)	0.116	-	-	-	<0.5	0.0386	0.36	0.36	0.36	0.0753	1
COMT	DEL	(22q11.21)	0.116	-	-	-	0.5	0.0386	0.361	0.361	0.361	0.0753	1
FAM54A	DEL	(-)	0.116	-	-	-	<0.5	0.0387	0.361	0.361	0.361	0.0755	1
PRINS	DEL	(10p12.1)	0.116	-	-	-	<0.5	0.0389	0.362	0.362	0.362	0.0759	1
ZMYND17	DEL	(-)	0.116	-	-	-	<0.5	0.0389	0.362	0.362	0.362	0.076	1
DUSP5	DEL	(10q25)	0.116	-	-	-	<0.5	0.039	0.362	0.362	0.362	0.076	1
LOC100128292	DEL	(-)	0.116	-	-	-	<0.5	0.0391	0.362	0.362	0.362	0.0762	1
C18orf26	DEL	(-)	0.116	-	-	-	<0.5	0.0391	0.362	0.362	0.362	0.0762	1
TCP10L2	DEL	(6q27)	0.116	-	-	-	<0.5	0.0391	0.363	0.363	0.363	0.0763	1
AGAP6	DEL	(10q11.23)	0.116	-	-	-	<0.5	0.0392	0.363	0.363	0.363	0.0765	1
LOC645323	DEL	(-)	0.116	-	-	-	<0.5	0.0392	0.363	0.363	0.363	0.0765	1
NXF3	DEL	(Xq22)	0.116	-	-	-	<0.5	0.0392	0.363	0.363	0.363	0.0766	1
ZNF267	DEL	(16p11.2)	0.116	-	-	-	<0.5	0.0393	0.363	0.363	0.363	0.0766	1
ZNF676	DEL	(19p12)	0.116	-	-	-	<0.5	0.0393	0.363	0.363	0.363	0.0767	1
SLC39A14	DEL	(8p21.2)	0.116	-	-	-	<0.5	0.0393	0.363	0.363	0.363	0.0767	1
ARHGAP18	DEL	(6q23.1)	0.116	-	-	-	<0.5	0.0394	0.363	0.363	0.363	0.0768	1
ANGPTL5	DEL	(11q22.2)	0.116	-	-	-	<0.5	0.0395	0.364	0.364	0.364	0.077	1
KIAA1244	DEL	(6q23.3)	0.116	-	-	-	<0.5	0.0396	0.364	0.364	0.364	0.0771	1
TRIM5	AMP	(11p15)	0.115	-	-	-	<0.5	0.0396	0.364	0.364	0.364	0.0772	1
LIPT2	AMP	(11q13.4)	0.115	-	-	-	<0.5	0.0396	0.364	0.364	0.364	0.0772	1
PARD6B	AMP	(20q13.13)	0.115	-	-	-	<0.5	0.0396	0.364	0.364	0.364	0.0773	1
PRO0628	AMP	(-)	0.115	-	-	-	<0.5	0.0397	0.364	0.364	0.364	0.0774	1
ADAM5P	AMP	(-)	0.115	-	-	-	<0.5	0.0397	0.364	0.364	0.364	0.0774	1
OR2T5	AMP	(1q44)	0.115	-	-	-	<0.5	0.0397	0.364	0.364	0.364	0.0774	1
TBC1D3B	AMP	(17q21.1)	0.115	-	-	-	<0.5	0.0398	0.364	0.364	0.364	0.0777	1
B4GALNT2	AMP	(17q21.33)	0.115	-	-	-	<0.5	0.0398	0.364	0.364	0.364	0.0777	1
OR2AT4	AMP	(11q13.4)	0.115	-	-	-	<0.5	0.04	0.365	0.365	0.365	0.0781	1
C11orf67	AMP	(-)	0.115	-	-	-	<0.5	0.04	0.365	0.365	0.365	0.0781	1
PAK7	AMP	(20p12)	0.115	-	-	-	<0.5	0.0401	0.365	0.365	0.365	0.0782	1
KCNB1	AMP	(20q13.2)	0.115	-	-	-	<0.5	0.0401	0.365	0.365	0.365	0.0783	1
C6orf138	AMP	(-)	0.115	-	-	-	<0.5	0.0402	0.365	0.365	0.365	0.0785	1
C14orf180	AMP	(14q32.33)	0.115	-	-	-	<0.5	0.0404	0.366	0.366	0.366	0.0789	1
ZNF124	AMP	(1q44)	0.115	-	-	-	<0.5	0.0405	0.366	0.366	0.366	0.079	1
TMEM47	AMP	(Xp11.4)	0.115	-	-	-	<0.5	0.0405	0.366	0.366	0.366	0.079	1
PIK3C2G	AMP	(12p12)	0.115	-	-	-	0.5	0.0406	0.367	0.367	0.367	0.0792	1
ZHX3	AMP	(20q12)	0.115	-	-	-	<0.5	0.0406	0.367	0.367	0.367	0.0792	1
GOLGA6B	AMP	(15q24.1)	0.115	-	-	-	<0.5	0.0408	0.367	0.367	0.367	0.0796	1
PLA2G16	AMP	(11q12.3)	0.115	-	-	-	0.5	0.0408	0.367	0.367	0.367	0.0796	1
PTGER4	AMP	(5p13.1)	0.115	-	-	-	<0.5	0.0409	0.367	0.367	0.367	0.0797	1
POF1B	AMP	(Xq21.2)	0.115	-	-	-	<0.5	0.0409	0.367	0.367	0.367	0.0798	1
SHOX2	AMP	(3q25.32)	0.115	-	-	-	<0.5	0.0409	0.367	0.367	0.367	0.0798	1
GAL3ST3	AMP	(11q13.1)	0.115	-	-	-	0.5	0.0409	0.367	0.367	0.367	0.0798	1
AZGP1	AMP	(7q22.1)	0.115	-	-	-	<0.5	0.0409	0.367	0.367	0.367	0.0798	1
MRGPRF	AMP	(11q13.1)	0.115	-	-	-	<0.5	0.041	0.368	0.368	0.368	0.08	1
ODF1	AMP	(8q22)	0.115	-	-	-	<0.5	0.0411	0.368	0.368	0.368	0.0801	1
C15orf51	AMP	(-)	0.115	-	-	-	<0.5	0.0411	0.368	0.368	0.368	0.0802	1
EXOC4	AMP	(7q31)	0.115	-	-	-	0.5	0.0412	0.368	0.368	0.368	0.0805	1
C5orf39	AMP	(-)	0.115	-	-	-	<0.5	0.0412	0.368	0.368	0.368	0.0805	1
SIRPA	AMP	(20p13)	0.115	-	-	-	<0.5	0.0413	0.368	0.368	0.368	0.0805	1
KCTD7	AMP	(7q11.21)	0.115	-	-	-	<0.5	0.0413	0.368	0.368	0.368	0.0806	1
GIN1	AMP	(5q21.1)	0.115	-	-	-	<0.5	0.0413	0.368	0.368	0.368	0.0806	1
SENP7	AMP	(3q12)	0.115	-	-	-	<0.5	0.0415	0.368	0.368	0.368	0.0809	1
CPD	AMP	(17q11.2)	0.115	-	-	-	<0.5	0.0415	0.368	0.368	0.368	0.081	1
EFCAB5	AMP	(17q11.2)	0.115	-	-	-	<0.5	0.0415	0.368	0.368	0.368	0.081	1
PLD4	AMP	(14q32.33)	0.115	-	-	-	<0.5	0.0417	0.369	0.369	0.369	0.0813	1
C20orf103	AMP	(-)	0.115	-	-	-	<0.5	0.0417	0.369	0.369	0.369	0.0814	1
WIPI1	DEL	(17q24.2)	0.115	-	-	-	<0.5	0.0396	0.364	0.364	0.364	0.0773	1
RNF26	DEL	(11q23)	0.115	-	-	-	<0.5	0.0397	0.364	0.364	0.364	0.0774	1
C14orf33	DEL	(-)	0.115	-	-	-	<0.5	0.0398	0.364	0.364	0.364	0.0777	1
A2ML1	DEL	(12p13)	0.115	-	-	-	<0.5	0.0398	0.364	0.364	0.364	0.0777	1
LOC100128977	DEL	(-)	0.115	-	-	-	<0.5	0.0399	0.365	0.365	0.365	0.0779	1
ENTPD4	DEL	(8p21.3)	0.115	-	-	-	<0.5	0.04	0.365	0.365	0.365	0.0781	1
ARMC2	DEL	(6q21)	0.115	-	-	-	<0.5	0.0401	0.365	0.365	0.365	0.0782	1
HIRIP3	DEL	(16p12.1)	0.115	-	-	-	<0.5	0.0401	0.365	0.365	0.365	0.0783	1
SGMS1	DEL	(10q11.2)	0.115	-	-	-	<0.5	0.0402	0.365	0.365	0.365	0.0785	1
STYK1	DEL	(12p13.2)	0.115	-	-	-	<0.5	0.0402	0.365	0.365	0.365	0.0785	1
MIR31	DEL	(9p21.3)	0.115	-	-	-	<0.5	0.0404	0.366	0.366	0.366	0.0788	1
MMP3	DEL	(11q22.3)	0.115	-	-	-	<0.5	0.0404	0.366	0.366	0.366	0.0789	1
ARHGAP42	DEL	(11q22.1)	0.115	-	-	-	<0.5	0.0405	0.366	0.366	0.366	0.079	1
EMG1	DEL	(12p13)	0.115	-	-	-	<0.5	0.0405	0.366	0.366	0.366	0.079	1
ZNF418	DEL	(19q13.43)	0.115	-	-	-	<0.5	0.0405	0.366	0.366	0.366	0.079	1
ADRBK2	DEL	(22q11)	0.115	-	-	-	<0.5	0.0405	0.366	0.366	0.366	0.079	1
C20orf54	DEL	(-)	0.115	-	-	-	<0.5	0.0407	0.367	0.367	0.367	0.0794	1
TYK2	DEL	(19p13.2)	0.115	-	-	-	<0.5	0.0408	0.367	0.367	0.367	0.0796	1
GNB5	DEL	(15q21.1)	0.115	-	-	-	<0.5	0.0409	0.367	0.367	0.367	0.0798	1
C8orf4	DEL	(8p11.2)	0.115	-	-	-	<0.5	0.0409	0.367	0.367	0.367	0.0798	1
BID	DEL	(22q11.2)	0.115	-	-	-	<0.5	0.041	0.368	0.368	0.368	0.08	1
HMX3	DEL	(10q26.13)	0.115	-	-	-	<0.5	0.0412	0.368	0.368	0.368	0.0805	1
AKR1E2	DEL	(10p15.2)	0.115	-	-	-	<0.5	0.0412	0.368	0.368	0.368	0.0805	1
CCDC28A	DEL	(6q23.1-q24.1)	0.115	-	-	-	<0.5	0.0412	0.368	0.368	0.368	0.0805	1
tAKR	DEL	(-)	0.115	-	-	-	<0.5	0.0413	0.368	0.368	0.368	0.0805	1
KIAA1751	DEL	(1p36.33)	0.115	-	-	-	<0.5	0.0413	0.368	0.368	0.368	0.0806	1
DYRK1A	DEL	(21q22.13)	0.115	-	-	-	<0.5	0.0414	0.368	0.368	0.368	0.0807	1
SLC44A2	DEL	(19p13.1)	0.115	-	-	-	<0.5	0.0414	0.368	0.368	0.368	0.0808	1
RARS2	DEL	(6q16.1)	0.115	-	-	-	<0.5	0.0414	0.368	0.368	0.368	0.0808	1
ACTRT2	DEL	(1p36.3)	0.115	-	-	-	<0.5	0.0415	0.368	0.368	0.368	0.081	1
PTAR1	DEL	(9q21.13)	0.115	-	-	-	<0.5	0.0416	0.368	0.368	0.368	0.0811	1
GATA4	DEL	(8p23.1-p22)	0.115	-	-	-	<0.5	0.0417	0.369	0.369	0.369	0.0813	1
KIAA0652	DEL	(-)	0.115	-	-	-	<0.5	0.0417	0.369	0.369	0.369	0.0813	1
SLC25A37	DEL	(8p21.2)	0.115	-	-	-	<0.5	0.0417	0.369	0.369	0.369	0.0813	1
DSCAM	DEL	(21q22.2-q22.3)	0.115	-	-	-	0.5	0.0417	0.369	0.369	0.369	0.0814	1
DKFZp566F0947	DEL	(-)	0.115	-	-	-	<0.5	0.0417	0.369	0.369	0.369	0.0814	1
LOC283070	DEL	(-)	0.115	-	-	-	<0.5	0.0418	0.369	0.369	0.369	0.0816	1
GATAD1	AMP	(7q21-q22)	0.114	-	-	-	<0.5	0.042	0.37	0.37	0.37	0.0821	1
LOC441294	AMP	(-)	0.114	-	-	-	<0.5	0.0421	0.37	0.37	0.37	0.0821	1
FAM19A5	AMP	(22q13.32)	0.114	-	-	-	<0.5	0.0421	0.37	0.37	0.37	0.0823	1
TMEM49	AMP	(-)	0.114	-	-	-	<0.5	0.0421	0.37	0.37	0.37	0.0823	1
CRYBG3	AMP	(3q11.2)	0.114	-	-	-	<0.5	0.0422	0.37	0.37	0.37	0.0824	1
POLR2J3	AMP	(7q22.1)	0.114	-	-	-	<0.5	0.0422	0.37	0.37	0.37	0.0824	1
AKT3	AMP	(1q44)	0.114	-	-	-	<0.5	0.0423	0.37	0.37	0.37	0.0826	1
OR2A1	AMP	-7	0.114	-	-	-	0.5	0.0425	0.371	0.371	0.371	0.0829	1
JDP2	AMP	(14q24.2)	0.114	-	-	-	<0.5	0.0427	0.372	0.372	0.372	0.0833	1
FNDC3B	AMP	(3q26.31)	0.114	-	-	-	<0.5	0.0427	0.372	0.372	0.372	0.0833	1
HRASLS5	AMP	(11q13.2)	0.114	-	-	-	0.5	0.0427	0.372	0.372	0.372	0.0834	1
CDK5R1	AMP	(17q12)	0.114	-	-	-	<0.5	0.0427	0.372	0.372	0.372	0.0834	1
TMEM27	AMP	(Xp22)	0.114	-	-	-	0.5	0.0428	0.372	0.372	0.372	0.0835	1
OXCT1	AMP	(5p13)	0.114	-	-	-	<0.5	0.0429	0.372	0.372	0.372	0.0837	1
SRPX	AMP	(Xp21.1)	0.114	-	-	-	<0.5	0.0429	0.372	0.372	0.372	0.0837	1
HAO1	AMP	(20p12)	0.114	-	-	-	<0.5	0.0431	0.373	0.373	0.373	0.0842	1
SAMD12	AMP	(8q24.12)	0.114	-	-	-	0.5	0.0433	0.373	0.373	0.373	0.0845	1
TFAP2C	AMP	(20q13.2)	0.114	-	-	-	<0.5	0.0433	0.373	0.373	0.373	0.0845	1
L3MBTL	AMP	(-)	0.114	-	-	-	<0.5	0.0433	0.373	0.373	0.373	0.0845	1
CHCHD3	AMP	(7q33)	0.114	-	-	-	0.5	0.0433	0.373	0.373	0.373	0.0845	1
C9orf98	AMP	(-)	0.114	-	-	-	<0.5	0.0433	0.373	0.373	0.373	0.0846	1
BPI	AMP	(20q11.23)	0.114	-	-	-	<0.5	0.0434	0.373	0.373	0.373	0.0847	1
ATP6V0D2	AMP	(8q21.3)	0.114	-	-	-	<0.5	0.0434	0.374	0.374	0.374	0.0848	1
PPP3CB	AMP	(10q22.2)	0.114	-	-	-	<0.5	0.0434	0.374	0.374	0.374	0.0848	1
OSGIN2	AMP	(8q21)	0.114	-	-	-	<0.5	0.0435	0.374	0.374	0.374	0.0849	1
ERBB2	AMP	(17q11.2-q12)	0.114	-	-	-	<0.5	0.0435	0.374	0.374	0.374	0.085	1
ZKSCAN1	AMP	(7q22)	0.114	-	-	-	<0.5	0.0437	0.375	0.375	0.375	0.0853	1
BRI3	AMP	(7q21.3)	0.114	-	-	-	<0.5	0.0437	0.375	0.375	0.375	0.0853	1
DIP2A	AMP	(21q22.3)	0.114	-	-	-	<0.5	0.0437	0.375	0.375	0.375	0.0855	1
LOC100131496	AMP	(-)	0.114	-	-	-	<0.5	0.0439	0.375	0.375	0.375	0.0858	1
USP20	AMP	(9q34.2)	0.114	-	-	-	<0.5	0.044	0.376	0.376	0.376	0.0859	1
SLC48A1	AMP	(12q13.11)	0.114	-	-	-	<0.5	0.0441	0.376	0.376	0.376	0.0861	1
CYP3A4	AMP	(7q21.1)	0.114	-	-	-	<0.5	0.0443	0.377	0.377	0.377	0.0865	1
E2F5	AMP	(8q21.2)	0.114	-	-	-	<0.5	0.0443	0.377	0.377	0.377	0.0866	1
EMB	AMP	(5q11.1)	0.114	-	-	-	<0.5	0.0444	0.377	0.377	0.377	0.0867	1
KIF26B	AMP	(1q44)	0.114	-	-	-	<0.5	0.0444	0.377	0.377	0.377	0.0867	1
TMSL3	AMP	(-)	0.114	-	-	-	0.5	0.0444	0.377	0.377	0.377	0.0868	1
TTLL6	AMP	(17q21.32)	0.114	-	-	-	<0.5	0.0445	0.377	0.377	0.377	0.0869	1
TAS2R13	AMP	(12p13)	0.114	-	-	-	<0.5	0.0445	0.377	0.377	0.377	0.087	1
MGC42105	AMP	(-)	0.114	-	-	-	<0.5	0.0446	0.377	0.377	0.377	0.0871	1
STYK1	AMP	(12p13.2)	0.114	-	-	-	<0.5	0.0446	0.377	0.377	0.377	0.0872	1
GPR158	AMP	(10p12.31)	0.114	-	-	-	<0.5	0.0446	0.377	0.377	0.377	0.0872	1
OR2A7	AMP	-7	0.114	-	-	-	0.5	0.0448	0.377	0.377	0.377	0.0875	1
AGR3	AMP	(7p21.1)	0.114	-	-	-	<0.5	0.045	0.377	0.377	0.377	0.0879	1
C12orf68	AMP	(12q13.11)	0.114	-	-	-	<0.5	0.045	0.377	0.377	0.377	0.0879	1
MRPL45	AMP	(17q21.2)	0.114	-	-	-	<0.5	0.045	0.377	0.377	0.377	0.0879	1
GUCY2E	AMP	(-)	0.114	-	-	-	<0.5	0.045	0.377	0.377	0.377	0.0879	1
TBC1D14	AMP	(4p16.1)	0.114	-	-	-	<0.5	0.0451	0.377	0.377	0.377	0.0882	1
MBL2	DEL	(10q11.2)	0.114	-	-	-	<0.5	0.0421	0.37	0.37	0.37	0.0823	1
ERG	DEL	(21q22.3)	0.114	-	-	-	<0.5	0.0422	0.37	0.37	0.37	0.0824	1
DCAF10	DEL	(9p13.2)	0.114	-	-	-	<0.5	0.0422	0.37	0.37	0.37	0.0824	1
FAM169B	DEL	(15q26.3)	0.114	-	-	-	<0.5	0.0422	0.37	0.37	0.37	0.0824	1
BCL2L14	DEL	(12p13-p12)	0.114	-	-	-	<0.5	0.0422	0.37	0.37	0.37	0.0824	1
DIO3OS	DEL	(14q32.31)	0.114	-	-	-	<0.5	0.0423	0.37	0.37	0.37	0.0826	1
OPCML	DEL	(11q25)	0.114	-	-	-	<0.5	0.0423	0.37	0.37	0.37	0.0826	1
LOC100130148	DEL	(-)	0.114	-	-	-	<0.5	0.0423	0.37	0.37	0.37	0.0826	1
RAB3IP	DEL	(12q15)	0.114	-	-	-	0.5	0.0423	0.37	0.37	0.37	0.0826	1
RFX1	DEL	(19p13.1)	0.114	-	-	-	<0.5	0.0423	0.37	0.37	0.37	0.0826	1
PDGFD	DEL	(11q22.3)	0.114	-	-	-	<0.5	0.0423	0.37	0.37	0.37	0.0826	1
HTR1F	DEL	(3p12)	0.114	-	-	-	0.5	0.0425	0.371	0.371	0.371	0.0829	1
EIF5AL1	DEL	(10q22.3)	0.114	-	-	-	<0.5	0.0425	0.371	0.371	0.371	0.0829	1
ST8SIA2	DEL	(15q26)	0.114	-	-	-	<0.5	0.0425	0.371	0.371	0.371	0.0831	1
GNB1	DEL	(1p36.33)	0.114	-	-	-	<0.5	0.0427	0.372	0.372	0.372	0.0833	1
NKAIN2	DEL	(6q21)	0.114	-	-	-	<0.5	0.0429	0.372	0.372	0.372	0.0837	1
MALAT1	DEL	(11q13.1)	0.114	-	-	-	<0.5	0.0429	0.372	0.372	0.372	0.0837	1
KLRA1	DEL	(-)	0.114	-	-	-	<0.5	0.0429	0.372	0.372	0.372	0.0838	1
TSPAN14	DEL	(10q23.1)	0.114	-	-	-	<0.5	0.0431	0.373	0.373	0.373	0.0842	1
SIRPG	DEL	(20p13)	0.114	-	-	-	<0.5	0.0432	0.373	0.373	0.373	0.0843	1
SKIV2L2	DEL	(5q11.2)	0.114	-	-	-	<0.5	0.0433	0.373	0.373	0.373	0.0845	1
TRPM3	DEL	(9q21.11)	0.114	-	-	-	<0.5	0.0433	0.373	0.373	0.373	0.0846	1
DSCAML1	DEL	(11q22.2-q22.3)	0.114	-	-	-	<0.5	0.0433	0.373	0.373	0.373	0.0846	1
HGC6.3	DEL	(-)	0.114	-	-	-	<0.5	0.0433	0.373	0.373	0.373	0.0847	1
FRK	DEL	(6q21-q22.3)	0.114	-	-	-	<0.5	0.0435	0.374	0.374	0.374	0.085	1
SLC6A15	DEL	(12q21.3)	0.114	-	-	-	<0.5	0.0437	0.375	0.375	0.375	0.0853	1
CSNK2A1	DEL	(20p13)	0.114	-	-	-	<0.5	0.0437	0.375	0.375	0.375	0.0855	1
LOC84989	DEL	(-)	0.114	-	-	-	<0.5	0.0438	0.375	0.375	0.375	0.0856	1
DENND4C	DEL	(9p22.1)	0.114	-	-	-	<0.5	0.0439	0.375	0.375	0.375	0.0858	1
OLFM3	DEL	(1p22)	0.114	-	-	-	<0.5	0.044	0.376	0.376	0.376	0.0859	1
PKIB	DEL	(6q21-q22.1)	0.114	-	-	-	<0.5	0.0441	0.376	0.376	0.376	0.0861	1
C8orf48	DEL	(8p22)	0.114	-	-	-	<0.5	0.0444	0.377	0.377	0.377	0.0867	1
PHC1	DEL	(12p13)	0.114	-	-	-	<0.5	0.0444	0.377	0.377	0.377	0.0868	1
ATP5A1	DEL	(18q21)	0.114	-	-	-	<0.5	0.0446	0.377	0.377	0.377	0.0871	1
ASB2	DEL	(14q31-q32)	0.114	-	-	-	<0.5	0.0446	0.377	0.377	0.377	0.0872	1
DGCR5	DEL	(22q11)	0.114	-	-	-	<0.5	0.0447	0.377	0.377	0.377	0.0874	1
GPR63	DEL	(6q16.1-q16.3)	0.114	-	-	-	<0.5	0.0449	0.377	0.377	0.377	0.0877	1
ZNF85	DEL	(19p12)	0.114	-	-	-	<0.5	0.0449	0.377	0.377	0.377	0.0877	1
CT62	DEL	(15q23)	0.114	-	-	-	<0.5	0.045	0.377	0.377	0.377	0.0879	1
GPATCH8	DEL	(17q21.31)	0.114	-	-	-	<0.5	0.045	0.377	0.377	0.377	0.0879	1
SNORD115-8	DEL	(15q11.2)	0.114	-	-	-	<0.5	0.045	0.377	0.377	0.377	0.0879	1
AKR1C4	DEL	(10p15.1)	0.114	-	-	-	<0.5	0.045	0.377	0.377	0.377	0.0879	1
SCN2B	DEL	(11q22-qter)	0.114	-	-	-	<0.5	0.045	0.377	0.377	0.377	0.0879	1
PDCD11	DEL	(10q24.32)	0.114	-	-	-	<0.5	0.0451	0.377	0.377	0.377	0.0881	1
C14orf72	AMP	(-)	0.113	-	-	-	<0.5	0.0452	0.377	0.377	0.377	0.0883	1
PCSK2	AMP	(20p11.2)	0.113	-	-	-	<0.5	0.0452	0.377	0.377	0.377	0.0883	1
APOBEC3D	AMP	(22q13.1)	0.113	-	-	-	<0.5	0.0452	0.377	0.377	0.377	0.0883	1
SENP1	AMP	(12q13.1)	0.113	-	-	-	<0.5	0.0452	0.377	0.377	0.377	0.0883	1
HGF	AMP	(7q21.1)	0.113	-	-	-	<0.5	0.0452	0.377	0.377	0.377	0.0883	1
LOC150185	AMP	(-)	0.113	-	-	-	<0.5	0.0454	0.377	0.377	0.377	0.0887	1
C9orf167	AMP	(-)	0.113	-	-	-	<0.5	0.0454	0.377	0.377	0.377	0.0887	1
OR11H6	AMP	-14	0.113	-	-	-	<0.5	0.0454	0.377	0.377	0.377	0.0887	1
MIR1302-5	AMP	-20	0.113	-	-	-	<0.5	0.0454	0.377	0.377	0.377	0.0887	1
CHM	AMP	(Xq21.1-q21.3)	0.113	-	-	-	0.5	0.0454	0.377	0.377	0.377	0.0887	1
PHKG1	AMP	(7p11.2)	0.113	-	-	-	<0.5	0.0455	0.378	0.378	0.378	0.0889	1
FITM2	AMP	(20q13.12)	0.113	-	-	-	<0.5	0.0457	0.379	0.379	0.379	0.0893	1
OR5H6	AMP	(3q12.1)	0.113	-	-	-	<0.5	0.0457	0.379	0.379	0.379	0.0893	1
AZIN1	AMP	(8p22-q21.3)	0.113	-	-	-	<0.5	0.0458	0.379	0.379	0.379	0.0895	1
PRB3	AMP	(12p13.2)	0.113	-	-	-	<0.5	0.0458	0.379	0.379	0.379	0.0895	1
SCARNA20	AMP	(17q23.2)	0.113	-	-	-	0.5	0.0462	0.381	0.381	0.381	0.0903	1
DYNC1I1	AMP	(7q21.3-q22.1)	0.113	-	-	-	<0.5	0.0463	0.381	0.381	0.381	0.0904	1
HOXB6	AMP	(17q21.32)	0.113	-	-	-	<0.5	0.0463	0.381	0.381	0.381	0.0904	1
HSP90AA1	AMP	(14q32.33)	0.113	-	-	-	<0.5	0.0465	0.383	0.383	0.383	0.0908	1
KIAA0528	AMP	(-)	0.113	-	-	-	1	0.0466	0.383	0.383	0.383	0.091	1
GAD2	AMP	(10p13-p11.2)	0.113	-	-	-	<0.5	0.0466	0.383	0.383	0.383	0.091	1
ADIG	AMP	(20q11.23)	0.113	-	-	-	<0.5	0.0466	0.383	0.383	0.383	0.091	1
SNAP25	AMP	(20p12-p11.2)	0.113	-	-	-	<0.5	0.0466	0.383	0.383	0.383	0.091	1
SEC61G	AMP	(7p11.2)	0.113	-	-	-	<0.5	0.0466	0.383	0.383	0.383	0.0911	1
FKBP9L	AMP	(7p11.1)	0.113	-	-	-	<0.5	0.0467	0.383	0.383	0.383	0.0912	1
NDRG2	AMP	(14q11.2)	0.113	-	-	-	<0.5	0.0467	0.383	0.383	0.383	0.0913	1
PWRN1	AMP	(15q11.2)	0.113	-	-	-	0.5	0.0468	0.383	0.383	0.383	0.0914	1
MCTP2	AMP	(15q26.2)	0.113	-	-	-	<0.5	0.0471	0.385	0.385	0.385	0.0919	1
MC5R	AMP	(18p11.2)	0.113	-	-	-	<0.5	0.0471	0.385	0.385	0.385	0.092	1
NRXN2	AMP	(11q13)	0.113	-	-	-	1	0.0471	0.385	0.385	0.385	0.092	1
OR4K15	AMP	-14	0.113	-	-	-	<0.5	0.0472	0.385	0.385	0.385	0.0922	1
COCH	AMP	(14q11.2-q13)	0.113	-	-	-	<0.5	0.0473	0.386	0.386	0.386	0.0924	1
ESF1	AMP	(20p12.1)	0.113	-	-	-	<0.5	0.0474	0.386	0.386	0.386	0.0925	1
SLC6A10P	AMP	(16p11.2)	0.113	-	-	-	<0.5	0.0474	0.386	0.386	0.386	0.0926	1
RCN2	AMP	(15q22.33-q24.1)	0.113	-	-	-	<0.5	0.0476	0.387	0.387	0.387	0.093	1
DKK2	AMP	(4q25)	0.113	-	-	-	0.5	0.0477	0.387	0.387	0.387	0.0932	1
KLC2	AMP	(11q13.1)	0.113	-	-	-	0.5	0.0477	0.387	0.387	0.387	0.0932	1
BCAS3	AMP	(17q23)	0.113	-	-	-	0.5	0.0477	0.387	0.387	0.387	0.0933	1
BZW2	AMP	(7p21.3)	0.113	-	-	-	<0.5	0.0478	0.387	0.387	0.387	0.0933	1
FGF10	AMP	(5p13-p12)	0.113	-	-	-	<0.5	0.0479	0.387	0.387	0.387	0.0935	1
SLPI	AMP	(20q13.12)	0.113	-	-	-	<0.5	0.0481	0.387	0.387	0.387	0.0938	1
NUDT13	AMP	(10q22.3)	0.113	-	-	-	<0.5	0.0481	0.387	0.387	0.387	0.0938	1
TFRC	AMP	(3q26.2-qter)	0.113	-	-	-	<0.5	0.0481	0.387	0.387	0.387	0.0938	1
COG5	AMP	(7q31)	0.113	-	-	-	<0.5	0.0481	0.387	0.387	0.387	0.0938	1
REPS2	AMP	(Xp22.2)	0.113	-	-	-	<0.5	0.0481	0.387	0.387	0.387	0.0938	1
ZNF3	AMP	(7q22.1)	0.113	-	-	-	<0.5	0.0481	0.387	0.387	0.387	0.0939	1
EXD3	AMP	(9q34.3)	0.113	-	-	-	<0.5	0.0482	0.387	0.387	0.387	0.094	1
HDAC9	AMP	(7p21.1)	0.113	-	-	-	<0.5	0.0482	0.387	0.387	0.387	0.0941	1
RASSF2	AMP	(20p13)	0.113	-	-	-	<0.5	0.0482	0.387	0.387	0.387	0.0941	1
BAIAP2L1	AMP	(7q22.1)	0.113	-	-	-	<0.5	0.0482	0.387	0.387	0.387	0.0941	1
GNRH2	AMP	(20p13)	0.113	-	-	-	<0.5	0.0483	0.387	0.387	0.387	0.0941	1
LOC723972	DEL	(-)	0.113	-	-	-	<0.5	0.0451	0.377	0.377	0.377	0.0882	1
TRPC6	DEL	(11q22.1)	0.113	-	-	-	<0.5	0.0452	0.377	0.377	0.377	0.0883	1
SIRPA	DEL	(20p13)	0.113	-	-	-	<0.5	0.0452	0.377	0.377	0.377	0.0883	1
LOC144571	DEL	(-)	0.113	-	-	-	<0.5	0.0452	0.377	0.377	0.377	0.0883	1
LIPC	DEL	(15q21-q23)	0.113	-	-	-	<0.5	0.0452	0.377	0.377	0.377	0.0883	1
ICAM1	DEL	(19p13.3-p13.2)	0.113	-	-	-	<0.5	0.0452	0.377	0.377	0.377	0.0883	1
ARSF	DEL	(Xp22.3)	0.113	-	-	-	<0.5	0.0452	0.377	0.377	0.377	0.0883	1
TMEM215	DEL	(9p21.1)	0.113	-	-	-	<0.5	0.0453	0.377	0.377	0.377	0.0884	1
MAST4	DEL	(5q12.3)	0.113	-	-	-	<0.5	0.0453	0.377	0.377	0.377	0.0884	1
RAB11FIP1	DEL	(8p11.22)	0.113	-	-	-	<0.5	0.0453	0.377	0.377	0.377	0.0884	1
DUSP16	DEL	(12p13)	0.113	-	-	-	<0.5	0.0453	0.377	0.377	0.377	0.0886	1
KIAA0427	DEL	(-)	0.113	-	-	-	<0.5	0.0454	0.377	0.377	0.377	0.0887	1
F3	DEL	(1p22-p21)	0.113	-	-	-	<0.5	0.0455	0.378	0.378	0.378	0.089	1
CLMN	DEL	(14q32.13)	0.113	-	-	-	<0.5	0.0458	0.379	0.379	0.379	0.0895	1
KLRC3	DEL	(12p13)	0.113	-	-	-	<0.5	0.0459	0.38	0.38	0.38	0.0896	1
ACAP3	DEL	(1p36)	0.113	-	-	-	<0.5	0.046	0.38	0.38	0.38	0.0898	1
ZNF99	DEL	(19p12)	0.113	-	-	-	<0.5	0.0461	0.381	0.381	0.381	0.0901	1
CAMK1D	DEL	(10p13)	0.113	-	-	-	<0.5	0.0463	0.381	0.381	0.381	0.0904	1
C6orf94	DEL	(-)	0.113	-	-	-	<0.5	0.0463	0.381	0.381	0.381	0.0904	1
LPPR4	DEL	(-)	0.113	-	-	-	<0.5	0.0463	0.381	0.381	0.381	0.0904	1
PDYN	DEL	(20p13)	0.113	-	-	-	<0.5	0.0466	0.383	0.383	0.383	0.0911	1
PSMG1	DEL	(21q22.3)	0.113	-	-	-	0.5	0.0468	0.383	0.383	0.383	0.0914	1
HTA	DEL	(-)	0.113	-	-	-	<0.5	0.0469	0.384	0.384	0.384	0.0917	1
NFX1	DEL	(9p12)	0.113	-	-	-	<0.5	0.0471	0.385	0.385	0.385	0.092	1
SAMD3	DEL	(6q23.1)	0.113	-	-	-	<0.5	0.0472	0.385	0.385	0.385	0.0922	1
[truncated: 12,621 more rows]
