# Supplementary material for: A genetic basis for the variation in the vulnerability of cancer to DNA damage
Source: Nat Commun. 2016 Apr 25;7:11428. doi: 10.1038/ncomms11428 (PMC4848553; doi:10.1038/ncomms11428)
Supplement: Supplementary Data 5 — Gene mutations and survival after irradiation. [file ncomms11428-s6.xlsx]

## Sheet: Supplementary Data 5
Supplementary Data 5: Gene mutations and survival after irradiation
Gene	Alteration	Segment	IC	5% CI	50% CI	95% CI	p-val1 (local)	p-val2 (global)	FDR1	FDR2	FDR3	FWER (p-val)	Bonfe (p-val)
SMG1	MUT	(16p12.3)	-0.199	-0.2736	-0.2089	-0.1353	<0.5	<3.08e-05	0	0	<3.08e-05	<6.16e-05	0.5
FLNA	MUT	(Xq28)	-0.199	-0.286	-0.2148	-0.1389	<0.5	<3.08e-05	0	0	<3.08e-05	<6.16e-05	0.5
SULF1	MUT	(8q13.1)	-0.194	-0.2715	-0.2043	-0.1255	<0.5	<3.08e-05	0	0	<3.08e-05	<6.16e-05	0.5
TP53BP1	MUT	(15q15-q21)	-0.193	-0.2507	-0.2008	-0.1535	<0.5	<3.08e-05	0	0	<3.08e-05	<6.16e-05	0.5
LRP1	MUT	(12q13-q14)	-0.192	-0.2698	-0.1984	-0.1437	<0.5	<3.08e-05	0	0	<3.08e-05	<6.16e-05	0.5
RIF1	MUT	(2q23.3)	-0.191	-0.259	-0.1956	-0.1251	<0.5	<3.08e-05	0	0	<3.08e-05	<6.16e-05	0.5
HECW1	MUT	(7p13)	-0.189	-0.2677	-0.2053	-0.1263	<0.5	<3.08e-05	0	0	<3.08e-05	<6.16e-05	0.5
TPR	MUT	(1q25)	-0.188	-0.2646	-0.2027	-0.1089	<0.5	<3.08e-05	0	0	<3.08e-05	<6.16e-05	0.5
CIC	MUT	(19q13.2)	-0.185	-0.2575	-0.1949	-0.1077	<0.5	<3.08e-05	0	0	<3.08e-05	<6.16e-05	0.5
PIK3CA	MUT	(3q26.3)	-0.184	-0.2693	-0.1884	-0.1244	<0.5	<3.08e-05	0	0	<3.08e-05	<6.16e-05	0.5
RANBP9	MUT	(6p23)	-0.183	-0.2539	-0.1883	-0.09084	<0.5	<3.08e-05	0	0	<3.08e-05	<6.16e-05	0.5
PIK3CD	MUT	(1p36.2)	-0.182	-0.2578	-0.1876	0.1174	<0.5	<3.08e-05	0	0	<3.08e-05	<6.16e-05	0.5
CNTN1	MUT	(12q11-q12)	-0.181	-0.2387	-0.1867	-0.1362	<0.5	<3.08e-05	0	0	<3.08e-05	<6.16e-05	0.5
SHC1	MUT	(1q21)	-0.179	-0.2441	-0.1848	-0.1344	<0.5	<3.08e-05	0	0	<3.08e-05	<6.16e-05	0.5
MLLT4	MUT	(6q27)	-0.177	-0.2459	-0.1906	-0.1312	<0.5	3.08e-05	0.0167	0.0167	<3.08e-05	<6.16e-05	0.5
MCM3AP	MUT	(21q22.3)	-0.176	-0.2474	-0.1831	-0.1172	<0.5	3.08e-05	0.0167	0.0167	<3.08e-05	<6.16e-05	0.5
STAG3	MUT	(7q22)	-0.175	-0.2499	-0.1725	-0.09508	<0.5	3.08e-05	0.0167	0.0167	<3.08e-05	<6.16e-05	0.5
BMP2K	MUT	(4q21.21)	-0.173	-0.2435	-0.1791	-0.1037	<0.5	3.08e-05	0.0167	0.0167	<3.08e-05	<6.16e-05	0.5
FLNC	MUT	(7q32-q35)	-0.173	-0.2641	-0.1782	-0.1123	<0.5	3.08e-05	0.0167	0.0167	<3.08e-05	<6.16e-05	0.5
SMARCA4	MUT	(19p13.3)	-0.172	-0.2684	-0.1783	-0.1022	<0.5	3.08e-05	0.0167	0.0167	<3.09e-05	<6.16e-05	0.5
PDZRN4	MUT	(12q12)	-0.17	-0.2309	-0.1598	0.2253	<0.5	3.08e-05	0.0167	0.0167	<3.09e-05	<6.16e-05	0.5
SCYL2	MUT	(12q23.1)	-0.168	-	-	-	<0.5	6.16e-05	0.0263	0.0263	<3.09e-05	<6.16e-05	1
NOTCH4	MUT	(6p21.3)	-0.168	-	-	-	<0.5	6.16e-05	0.0263	0.0263	<3.09e-05	<6.16e-05	1
LRRK1	MUT	(15q26.3)	-0.168	-	-	-	<0.5	6.16e-05	0.0263	0.0263	<3.09e-05	<6.16e-05	1
IGF1R	MUT	(15q26.3)	-0.168	-	-	-	<0.5	6.16e-05	0.0263	0.0263	<3.09e-05	<6.16e-05	1
RGL2	MUT	(6p21.3)	-0.168	-	-	-	<0.5	6.16e-05	0.0263	0.0263	<3.09e-05	<6.16e-05	1
PRKAA2	MUT	(1p31)	-0.168	-	-	-	<0.5	6.16e-05	0.0263	0.0263	<3.09e-05	<6.16e-05	1
HIPK2	MUT	(7q32-q34)	-0.168	-	-	-	<0.5	6.16e-05	0.0263	0.0263	<3.09e-05	<6.16e-05	1
P4HB	MUT	(17q25)	-0.167	-	-	-	<0.5	9.24e-05	0.0274	0.0274	<3.09e-05	<6.16e-05	1
CSF3R	MUT	(1p35-p34.3)	-0.166	-	-	-	<0.5	9.24e-05	0.0274	0.0274	<3.09e-05	<6.16e-05	1
SGK3	MUT	(8q12)	-0.165	-	-	-	<0.5	9.24e-05	0.0274	0.0274	<3.09e-05	<6.16e-05	1
MSN	MUT	(Xq11.1)	-0.165	-	-	-	<0.5	9.24e-05	0.0274	0.0274	<3.09e-05	<6.16e-05	1
RIOK3	MUT	(18q11.2)	-0.164	-	-	-	<0.5	0.000123	0.0274	0.0274	<3.09e-05	<6.16e-05	1
CHD9	MUT	(16q12.2)	-0.164	-	-	-	<0.5	9.24e-05	0.0274	0.0274	<3.09e-05	<6.16e-05	1
EPHB6	MUT	(7q33-q35)	-0.163	-	-	-	<0.5	0.000123	0.0274	0.0274	<3.09e-05	<6.16e-05	1
ITIH5L	MUT	(-)	-0.163	-	-	-	<0.5	0.000123	0.0274	0.0274	<3.09e-05	<6.16e-05	1
CARD11	MUT	(7p22)	-0.163	-	-	-	<0.5	0.000123	0.0274	0.0274	<3.09e-05	<6.16e-05	1
NLK	MUT	(17q11.2)	-0.163	-	-	-	<0.5	0.000123	0.0274	0.0274	<3.09e-05	<6.16e-05	1
UBR5	MUT	(8q22)	-0.163	-	-	-	<0.5	0.000123	0.0274	0.0274	<3.09e-05	<6.16e-05	1
LGR5	MUT	(12q22-q23)	-0.163	-	-	-	<0.5	0.000123	0.0274	0.0274	<3.09e-05	<6.16e-05	1
NCAPD3	MUT	(11q25)	-0.163	-	-	-	<0.5	0.000123	0.0274	0.0274	<3.09e-05	<6.16e-05	1
MGA	MUT	(15q15)	-0.162	-	-	-	<0.5	0.000123	0.0274	0.0274	<3.09e-05	<6.16e-05	1
RPS6KA3	MUT	(Xp22.2-p22.1)	-0.162	-	-	-	<0.5	0.000123	0.0274	0.0274	<3.09e-05	<6.16e-05	1
TFDP1	MUT	(13q34)	-0.162	-	-	-	<0.5	0.000123	0.0274	0.0274	<3.09e-05	<6.16e-05	1
HNRNPH1	MUT	(5q35.3)	-0.161	-	-	-	<0.5	0.000123	0.0274	0.0274	<3.09e-05	<6.16e-05	1
CREBBP	MUT	(16p13.3)	-0.161	-	-	-	<0.5	0.000123	0.0274	0.0274	<3.09e-05	<6.16e-05	1
CHEK2	MUT	(22q12.1)	-0.161	-	-	-	<0.5	0.000123	0.0274	0.0274	<3.09e-05	<6.16e-05	1
AKAP9	MUT	(7q21-q22)	-0.161	-	-	-	<0.5	0.000123	0.0274	0.0274	<3.09e-05	<6.16e-05	1
EP300	MUT	(22q13.2)	-0.161	-	-	-	<0.5	0.000123	0.0274	0.0274	<3.09e-05	<6.16e-05	1
FGFR1	MUT	(8p12)	-0.161	-	-	-	<0.5	0.000123	0.0274	0.0274	<3.09e-05	<6.16e-05	1
RPS6KA6	MUT	(Xq21.1)	-0.16	-	-	-	<0.5	0.000123	0.0274	0.0274	<3.09e-05	<6.16e-05	1
STK3	MUT	(8q22.2)	-0.16	-	-	-	<0.5	0.000123	0.0274	0.0274	<3.09e-05	<6.16e-05	1
OR4E2	MUT	-14	-0.159	-	-	-	<0.5	0.000154	0.0321	0.0321	<3.09e-05	<6.16e-05	1
SPTAN1	MUT	(9q34.11)	-0.158	-	-	-	<0.5	0.000185	0.0337	0.0337	<3.1e-05	<6.16e-05	1
CRTC1	MUT	(19p13)	-0.157	-	-	-	<0.5	0.000216	0.0389	0.0389	<3.1e-05	<6.16e-05	1
PRPF4B	MUT	(6p24.2)	-0.157	-	-	-	<0.5	0.000185	0.0337	0.0337	<3.1e-05	<6.16e-05	1
ATP10A	MUT	(15q12)	-0.157	-	-	-	<0.5	0.000185	0.0337	0.0337	<3.1e-05	<6.16e-05	1
CASK	MUT	(Xp11.4)	-0.157	-	-	-	<0.5	0.000185	0.0337	0.0337	<3.1e-05	<6.16e-05	1
MSH2	MUT	(2p21)	-0.156	-	-	-	<0.5	0.000339	0.0585	0.0585	<3.1e-05	<6.16e-05	1
JAG1	MUT	(20p12.1-p11.23)	-0.156	-	-	-	<0.5	0.000277	0.0484	0.0484	<3.1e-05	<6.16e-05	1
PIKFYVE	MUT	(2q34)	-0.156	-	-	-	<0.5	0.000277	0.0484	0.0484	<3.1e-05	<6.16e-05	1
RGL1	MUT	(1q25.2)	-0.155	-	-	-	<0.5	0.00037	0.0594	0.0594	<3.1e-05	<6.16e-05	1
PDGFRA	MUT	(4q12)	-0.155	-	-	-	<0.5	0.00037	0.0594	0.0594	<3.1e-05	<6.16e-05	1
RET	MUT	(10q11.2)	-0.154	-	-	-	<0.5	0.0004	0.0619	0.0619	<3.1e-05	<6.16e-05	1
NTRK1	MUT	(1q21-q22)	-0.154	-	-	-	<0.5	0.00037	0.0594	0.0594	<3.1e-05	<6.16e-05	1
CHD1	MUT	(5q15-q21)	-0.154	-	-	-	<0.5	0.00037	0.0594	0.0594	<3.1e-05	<6.16e-05	1
LRRK2	MUT	(12q12)	-0.153	-	-	-	<0.5	0.000524	0.0766	0.0766	<3.1e-05	<6.16e-05	1
TLN1	MUT	(9p23-p21)	-0.153	-	-	-	<0.5	0.000524	0.0766	0.0766	<3.1e-05	<6.16e-05	1
KIAA0802	MUT	(-)	-0.153	-	-	-	<0.5	0.000524	0.0766	0.0766	<3.1e-05	<6.16e-05	1
FGFR3	MUT	(4p16.3)	-0.153	-	-	-	<0.5	0.000493	0.0755	0.0755	<3.1e-05	<6.16e-05	1
BCL9	MUT	(1q21)	-0.152	-	-	-	<0.5	0.000616	0.082	0.082	<3.1e-05	<6.16e-05	1
RASA1	MUT	(5q13)	-0.152	-	-	-	<0.5	0.000616	0.082	0.082	<3.1e-05	<6.16e-05	1
MYST4	MUT	(-)	-0.151	-	-	-	<0.5	0.000678	0.0866	0.0866	<3.1e-05	<6.16e-05	1
GRIN2A	MUT	(16p13.2)	-0.151	-	-	-	<0.5	0.000678	0.0866	0.0866	<3.1e-05	<6.16e-05	1
NCOA2	MUT	(8q13.3)	-0.151	-	-	-	<0.5	0.000678	0.0866	0.0866	<3.1e-05	<6.16e-05	1
ACACB	MUT	(12q24.1)	-0.151	-	-	-	<0.5	0.000616	0.082	0.082	<3.1e-05	<6.16e-05	1
PPP3CA	MUT	(4q24)	-0.151	-	-	-	<0.5	0.000616	0.082	0.082	<3.1e-05	<6.16e-05	1
KIAA1549	MUT	(7q34)	-0.151	-	-	-	<0.5	0.000616	0.082	0.082	<3.1e-05	<6.16e-05	1
RAG1	MUT	(11p13)	-0.15	-	-	-	<0.5	0.000863	0.106	0.106	<3.11e-05	<6.16e-05	1
RALBP1	MUT	(18p11.22)	-0.15	-	-	-	<0.5	0.000863	0.106	0.106	<3.11e-05	<6.16e-05	1
TRIO	MUT	(5p14-p15.1)	-0.15	-	-	-	<0.5	0.000832	0.104	0.104	<3.11e-05	<6.16e-05	1
INPP5D	MUT	(2q37.1)	-0.15	-	-	-	<0.5	0.000801	0.101	0.101	<3.11e-05	<6.16e-05	1
MAP3K12	MUT	(12q13)	-0.149	-	-	-	<0.5	0.00102	0.121	0.121	<3.11e-05	<6.16e-05	1
ARHGEF10	MUT	(8p23)	-0.149	-	-	-	<0.5	0.00102	0.121	0.121	<3.11e-05	<6.16e-05	1
GLI2	MUT	(2q14)	-0.149	-	-	-	<0.5	0.000986	0.12	0.12	<3.11e-05	<6.16e-05	1
OSR1	MUT	(2p24.1)	-0.148	-	-	-	<0.5	0.00126	0.142	0.142	<3.11e-05	<6.16e-05	1
ARHGAP26	MUT	(5q31)	-0.148	-	-	-	<0.5	0.0012	0.136	0.136	<3.11e-05	<6.16e-05	1
NCAM1	MUT	(11q23.2)	-0.148	-	-	-	<0.5	0.00117	0.134	0.134	<3.11e-05	<6.16e-05	1
HSPB8	MUT	(12q24.23)	-0.148	-	-	-	<0.5	0.00117	0.134	0.134	<3.11e-05	<6.16e-05	1
ADAM32	MUT	(8p11.22)	-0.148	-	-	-	<0.5	0.00108	0.125	0.125	<3.11e-05	<6.16e-05	1
RABEP1	MUT	(17p13.2)	-0.147	-	-	-	<0.5	0.00139	0.145	0.145	<3.11e-05	<6.16e-05	1
NOTCH3	MUT	(19p13.2-p13.1)	-0.147	-	-	-	<0.5	0.00136	0.145	0.145	<3.11e-05	<6.16e-05	1
PIK3R1	MUT	(5q13.1)	-0.147	-	-	-	<0.5	0.00132	0.145	0.145	<3.11e-05	<6.16e-05	1
EWSR1	MUT	(22q12.2)	-0.146	-	-	-	<0.5	0.00148	0.145	0.145	<3.11e-05	<6.16e-05	1
MAP3K1	MUT	(5q11.2)	-0.146	-	-	-	<0.5	0.00148	0.145	0.145	<3.11e-05	<6.16e-05	1
DDX1	MUT	(2p24)	-0.146	-	-	-	<0.5	0.00148	0.145	0.145	<3.11e-05	<6.16e-05	1
TFPT	MUT	(19q13)	-0.146	-	-	-	<0.5	0.00145	0.145	0.145	<3.11e-05	<6.16e-05	1
COL4A3BP	MUT	(5q13.3)	-0.146	-	-	-	<0.5	0.00145	0.145	0.145	<3.11e-05	<6.16e-05	1
TNKS2	MUT	(10q23.3)	-0.146	-	-	-	<0.5	0.00145	0.145	0.145	<3.11e-05	<6.16e-05	1
JARID2	MUT	(6p24-p23)	-0.146	-	-	-	<0.5	0.00145	0.145	0.145	<3.11e-05	<6.16e-05	1
EPHA2	MUT	(1p36)	-0.145	-	-	-	<0.5	0.00169	0.154	0.154	<3.11e-05	<6.16e-05	1
EEF2K	MUT	(16p12)	-0.145	-	-	-	<0.5	0.00169	0.154	0.154	<3.11e-05	<6.16e-05	1
EHBP1	MUT	(2p15)	-0.145	-	-	-	<0.5	0.00169	0.154	0.154	<3.11e-05	<6.16e-05	1
CTBP2	MUT	(10q26.13)	-0.145	-	-	-	<0.5	0.00166	0.153	0.153	<3.11e-05	<6.16e-05	1
EIF3H	MUT	(8q24.11)	-0.145	-	-	-	<0.5	0.00166	0.153	0.153	<3.11e-05	<6.16e-05	1
HUNK	MUT	(21q22.1)	-0.145	-	-	-	<0.5	0.00166	0.153	0.153	<3.11e-05	<6.16e-05	1
TRRAP	MUT	(7q21.2-q22.1)	-0.145	-	-	-	<0.5	0.00166	0.153	0.153	<3.11e-05	<6.16e-05	1
STK32A	MUT	(5q32)	-0.145	-	-	-	<0.5	0.00163	0.153	0.153	<3.11e-05	<6.16e-05	1
CASP8	MUT	(2q33-q34)	-0.145	-	-	-	<0.5	0.0016	0.152	0.152	<3.11e-05	<6.16e-05	1
NUP98	MUT	(11p15)	-0.145	-	-	-	<0.5	0.00157	0.15	0.15	<3.11e-05	<6.16e-05	1
HIPK3	MUT	(11p13)	-0.145	-	-	-	<0.5	0.00157	0.15	0.15	<3.11e-05	<6.16e-05	1
PI4K2A	MUT	(10q24)	-0.145	-	-	-	<0.5	0.00151	0.146	0.146	<3.11e-05	<6.16e-05	1
AXIN1	MUT	(16p13.3)	-0.144	-	-	-	<0.5	0.00188	0.165	0.165	<3.12e-05	<6.16e-05	1
INSRR	MUT	(1q21-q23)	-0.144	-	-	-	<0.5	0.00185	0.163	0.163	<3.12e-05	<6.16e-05	1
ROR1	MUT	(1p32-p31)	-0.144	-	-	-	0.5	0.00185	0.163	0.163	<3.12e-05	<6.16e-05	1
ERBB3	MUT	(12q13)	-0.144	-	-	-	<0.5	0.00176	0.157	0.157	<3.12e-05	<6.16e-05	1
ROR2	MUT	(9q22)	-0.143	-	-	-	<0.5	0.00219	0.177	0.177	<3.12e-05	<6.16e-05	1
PML	MUT	(15q24.1)	-0.143	-	-	-	<0.5	0.00219	0.177	0.177	<3.12e-05	<6.16e-05	1
DNMT3B	MUT	(20q11.2)	-0.143	-	-	-	<0.5	0.00216	0.177	0.177	<3.12e-05	<6.16e-05	1
LIMK1	MUT	(7q11.23)	-0.143	-	-	-	<0.5	0.00209	0.173	0.173	<3.12e-05	<6.16e-05	1
NFKB1	MUT	(4q24)	-0.143	-	-	-	<0.5	0.00203	0.169	0.169	<3.12e-05	<6.16e-05	1
MLLT6	MUT	(17q21)	-0.143	-	-	-	<0.5	0.00203	0.169	0.169	<3.12e-05	<6.16e-05	1
STK38	MUT	(6p21)	-0.143	-	-	-	<0.5	0.002	0.168	0.168	<3.12e-05	<6.16e-05	1
Unknown	MUT	(-)	-0.143	-	-	-	<0.5	0.002	0.168	0.168	<3.12e-05	<6.16e-05	1
ACVR2B	MUT	(3p22)	-0.143	-	-	-	<0.5	0.002	0.168	0.168	<3.12e-05	<6.16e-05	1
CTSL1	MUT	(9q21.33)	-0.143	-	-	-	<0.5	0.00194	0.167	0.167	<3.12e-05	<6.16e-05	1
PRKAR1A	MUT	(17q23-q24)	-0.142	-	-	-	<0.5	0.00243	0.189	0.189	<3.12e-05	<6.16e-05	1
MYH1	MUT	(17pter-p11)	-0.142	-	-	-	<0.5	0.00237	0.185	0.185	<3.12e-05	<6.16e-05	1
RAGE	MUT	(-)	-0.142	-	-	-	<0.5	0.00237	0.185	0.185	<3.12e-05	<6.16e-05	1
PCDH15	MUT	(10q21.1)	-0.142	-	-	-	<0.5	0.00228	0.181	0.181	<3.12e-05	<6.16e-05	1
DAPK1	MUT	(9q34.1)	-0.142	-	-	-	<0.5	0.00225	0.18	0.18	<3.12e-05	<6.16e-05	1
NEK4	MUT	(3p21.1)	-0.142	-	-	-	<0.5	0.00225	0.18	0.18	<3.12e-05	<6.16e-05	1
PXK	MUT	(3p21.2)	-0.141	-	-	-	<0.5	0.00268	0.195	0.195	<3.12e-05	<6.16e-05	1
PAPPA	MUT	(9q33.1)	-0.141	-	-	-	<0.5	0.00259	0.192	0.192	<3.12e-05	<6.16e-05	1
SACS	MUT	(13q11)	-0.141	-	-	-	<0.5	0.00259	0.192	0.192	<3.12e-05	<6.16e-05	1
P2RX7	MUT	(12q24)	-0.141	-	-	-	<0.5	0.00256	0.191	0.191	<3.12e-05	<6.16e-05	1
ITGA10	MUT	(1q21.1)	-0.141	-	-	-	<0.5	0.00253	0.191	0.191	<3.12e-05	<6.16e-05	1
CD160	MUT	(1q21.2)	-0.14	-	-	-	<0.5	0.00305	0.213	0.213	<3.12e-05	<6.16e-05	1
CDK13	MUT	(7p14.1)	-0.14	-	-	-	<0.5	0.00302	0.212	0.212	<3.12e-05	<6.16e-05	1
LMNA	MUT	(1q22)	-0.14	-	-	-	<0.5	0.00302	0.212	0.212	<3.12e-05	<6.16e-05	1
KDM6A	MUT	(Xp11.2)	-0.14	-	-	-	<0.5	0.00302	0.212	0.212	<3.12e-05	<6.16e-05	1
PDCD1	MUT	(2q37.3)	-0.14	-	-	-	<0.5	0.00302	0.212	0.212	<3.12e-05	<6.16e-05	1
RNF130	MUT	(5q35.3)	-0.14	-	-	-	<0.5	0.0029	0.209	0.209	<3.12e-05	<6.16e-05	1
TNIK	MUT	(3q26.31)	-0.14	-	-	-	<0.5	0.00271	0.196	0.196	<3.12e-05	<6.16e-05	1
GSK3B	MUT	(3q13.3)	-0.14	-	-	-	<0.5	0.00268	0.195	0.195	<3.12e-05	<6.16e-05	1
DDX6	MUT	(11q23.3)	-0.14	-	-	-	<0.5	0.00268	0.195	0.195	<3.12e-05	<6.16e-05	1
MCF2	MUT	(Xq26.3-q27.1)	-0.139	-	-	-	<0.5	0.00336	0.223	0.223	<3.13e-05	<6.16e-05	1
STAT5A	MUT	(17q11.2)	-0.139	-	-	-	<0.5	0.00336	0.223	0.223	<3.13e-05	<6.16e-05	1
MAPKAPK2	MUT	(1q32)	-0.139	-	-	-	<0.5	0.00336	0.223	0.223	<3.13e-05	<6.16e-05	1
MAP2K7	MUT	(19p13.3-p13.2)	-0.139	-	-	-	<0.5	0.00317	0.215	0.215	<3.13e-05	<6.16e-05	1
NCOA1	MUT	(2p23)	-0.139	-	-	-	<0.5	0.00314	0.215	0.215	<3.13e-05	<6.16e-05	1
CAD	MUT	(2p22-p21)	-0.138	-	-	-	<0.5	0.00385	0.242	0.242	<3.13e-05	<6.16e-05	1
GLG1	MUT	(16q22-q23)	-0.138	-	-	-	<0.5	0.00373	0.238	0.238	<3.13e-05	<6.16e-05	1
DOCK3	MUT	(3p21)	-0.138	-	-	-	<0.5	0.00367	0.237	0.237	<3.13e-05	<6.16e-05	1
PORCN	MUT	(Xp11.23)	-0.138	-	-	-	<0.5	0.00364	0.236	0.236	<3.13e-05	<6.16e-05	1
BAT3	MUT	(-)	-0.138	-	-	-	<0.5	0.00345	0.225	0.225	<3.13e-05	<6.16e-05	1
PLK2	MUT	(5q12.1-q13.2)	-0.138	-	-	-	<0.5	0.00342	0.225	0.225	<3.13e-05	<6.16e-05	1
HDLBP	MUT	(2q37.3)	-0.137	-	-	-	<0.5	0.00422	0.255	0.255	<3.13e-05	<6.16e-05	1
EXT1	MUT	(8q24.11)	-0.137	-	-	-	<0.5	0.00422	0.255	0.255	<3.13e-05	<6.16e-05	1
EIF3A	MUT	(10q26.11)	-0.137	-	-	-	<0.5	0.00422	0.255	0.255	<3.13e-05	<6.16e-05	1
PPP3CB	MUT	(10q22.2)	-0.137	-	-	-	<0.5	0.00422	0.255	0.255	<3.13e-05	<6.16e-05	1
HSP90AA1	MUT	(14q32.33)	-0.137	-	-	-	<0.5	0.00391	0.242	0.242	<3.13e-05	<6.16e-05	1
AXIN2	MUT	(17q23-q24)	-0.137	-	-	-	<0.5	0.00388	0.242	0.242	<3.13e-05	<6.16e-05	1
IFNA2	MUT	(9p22)	-0.137	-	-	-	<0.5	0.00388	0.242	0.242	<3.13e-05	<6.16e-05	1
CTNNB1.MC	MUT	(3p21)	-0.137	-	-	-	<0.5	0.00388	0.242	0.242	<3.13e-05	<6.16e-05	1
BRD3	MUT	(9q34)	-0.137	-	-	-	<0.5	0.00388	0.242	0.242	<3.13e-05	<6.16e-05	1
MLH1	MUT	(3p22.3)	-0.136	-	-	-	<0.5	0.00456	0.256	0.256	<3.14e-05	<6.16e-05	1
MSH5	MUT	(6p21.3)	-0.136	-	-	-	<0.5	0.00456	0.256	0.256	<3.14e-05	<6.16e-05	1
EPHB4	MUT	(7q22)	-0.136	-	-	-	<0.5	0.0045	0.255	0.255	<3.14e-05	<6.16e-05	1
SBK2	MUT	(19q13.42)	-0.136	-	-	-	<0.5	0.0045	0.255	0.255	<3.14e-05	<6.16e-05	1
ERLIN2	MUT	(8p11.2)	-0.136	-	-	-	<0.5	0.0045	0.255	0.255	<3.13e-05	<6.16e-05	1
CDC42BPA	MUT	(1q42.11)	-0.136	-	-	-	<0.5	0.0045	0.255	0.255	<3.13e-05	<6.16e-05	1
RPS6KA4	MUT	(11q11-q13)	-0.136	-	-	-	<0.5	0.00447	0.255	0.255	<3.13e-05	<6.16e-05	1
MTMR11	MUT	(1q12-q21)	-0.136	-	-	-	<0.5	0.00444	0.255	0.255	<3.13e-05	<6.16e-05	1
HSP90AB1	MUT	(6p12)	-0.136	-	-	-	<0.5	0.00437	0.255	0.255	<3.13e-05	<6.16e-05	1
ATR	MUT	(3q23)	-0.136	-	-	-	<0.5	0.00434	0.255	0.255	<3.13e-05	<6.16e-05	1
CSPG4	MUT	(15q24.2)	-0.136	-	-	-	<0.5	0.00434	0.255	0.255	<3.13e-05	<6.16e-05	1
XPC	MUT	(3p25)	-0.136	-	-	-	<0.5	0.00434	0.255	0.255	<3.13e-05	<6.16e-05	1
PAX5	MUT	(9p13.2)	-0.136	-	-	-	<0.5	0.00434	0.255	0.255	<3.13e-05	<6.16e-05	1
CDK20	MUT	(9q22.1)	-0.136	-	-	-	<0.5	0.00434	0.255	0.255	<3.13e-05	<6.16e-05	1
FASN	MUT	(17q25)	-0.136	-	-	-	<0.5	0.00425	0.255	0.255	<3.13e-05	<6.16e-05	1
NIPBL	MUT	(5p13.2)	-0.135	-	-	-	<0.5	0.00493	0.264	0.264	<3.14e-05	<6.16e-05	1
CSNK1E	MUT	(22q13.1)	-0.135	-	-	-	<0.5	0.00487	0.264	0.264	<3.14e-05	<6.16e-05	1
CHRNB4	MUT	(15q24)	-0.135	-	-	-	<0.5	0.00484	0.263	0.263	<3.14e-05	<6.16e-05	1
ERN1	MUT	(17q23)	-0.135	-	-	-	<0.5	0.00484	0.263	0.263	<3.14e-05	<6.16e-05	1
DYRK1B	MUT	(19q13.2)	-0.135	-	-	-	<0.5	0.00481	0.263	0.263	<3.14e-05	<6.16e-05	1
BAP1	MUT	(3p21.31-p21.2)	-0.135	-	-	-	<0.5	0.00481	0.263	0.263	<3.14e-05	<6.16e-05	1
PDCD11	MUT	(10q24.32)	-0.135	-	-	-	<0.5	0.00471	0.26	0.26	<3.14e-05	<6.16e-05	1
HDAC4	MUT	(2q37.3)	-0.135	-	-	-	<0.5	0.00471	0.26	0.26	<3.14e-05	<6.16e-05	1
ARHGEF12	MUT	(11q23.3)	-0.135	-	-	-	<0.5	0.00471	0.26	0.26	<3.14e-05	<6.16e-05	1
SMURF1	MUT	(7q21.1-q31.1)	-0.135	-	-	-	<0.5	0.00471	0.26	0.26	<3.14e-05	<6.16e-05	1
FOXP1	MUT	(3p14.1)	-0.135	-	-	-	<0.5	0.00459	0.257	0.257	<3.14e-05	<6.16e-05	1
WHSC1L1	MUT	(8p11.2)	-0.134	-	-	-	<0.5	0.00536	0.278	0.278	<3.14e-05	<6.16e-05	1
MAML2	MUT	(11q)	-0.134	-	-	-	<0.5	0.00536	0.278	0.278	<3.14e-05	<6.16e-05	1
SHH	MUT	(7q36)	-0.134	-	-	-	<0.5	0.00518	0.273	0.273	<3.14e-05	<6.16e-05	1
IRS1	MUT	(2q36)	-0.134	-	-	-	<0.5	0.00496	0.264	0.264	<3.14e-05	<6.16e-05	1
ADAMTS2	MUT	(5q23-q24)	-0.134	-	-	-	<0.5	0.00493	0.264	0.264	<3.14e-05	<6.16e-05	1
PLCG1	MUT	(20q12-q13.1)	-0.133	-	-	-	<0.5	0.00585	0.293	0.293	<3.14e-05	<6.16e-05	1
RBPJ	MUT	(4p15.2)	-0.133	-	-	-	<0.5	0.00573	0.289	0.289	<3.14e-05	<6.16e-05	1
TOP2A	MUT	(17q21-q22)	-0.133	-	-	-	<0.5	0.0057	0.289	0.289	<3.14e-05	<6.16e-05	1
PDE4DIP	MUT	(1q21.1)	-0.133	-	-	-	<0.5	0.00561	0.286	0.286	<3.14e-05	<6.16e-05	1
NOS2	MUT	(17q11.2-q12)	-0.133	-	-	-	<0.5	0.00558	0.285	0.285	<3.14e-05	<6.16e-05	1
ITPR1	MUT	(3p26.1)	-0.133	-	-	-	<0.5	0.00548	0.282	0.282	<3.14e-05	<6.16e-05	1
TNK2	MUT	(3q29)	-0.133	-	-	-	<0.5	0.00542	0.28	0.28	<3.14e-05	<6.16e-05	1
TESK2	MUT	(1p32)	-0.132	-	-	-	<0.5	0.00647	0.303	0.303	<3.15e-05	<6.16e-05	1
GMPS	MUT	(3q25.31)	-0.132	-	-	-	<0.5	0.00644	0.303	0.303	<3.15e-05	<6.16e-05	1
LRGUK	MUT	(7q33)	-0.132	-	-	-	<0.5	0.00632	0.299	0.299	<3.15e-05	<6.16e-05	1
XIAP	MUT	(Xq25)	-0.132	-	-	-	<0.5	0.00632	0.299	0.299	<3.15e-05	<6.16e-05	1
TNFAIP3	MUT	(6q23-q25)	-0.132	-	-	-	<0.5	0.00632	0.299	0.299	<3.15e-05	<6.16e-05	1
PI4KB	MUT	(1q21)	-0.132	-	-	-	<0.5	0.00619	0.297	0.297	<3.15e-05	<6.16e-05	1
JAK1	MUT	(1p32.3-p31.3)	-0.132	-	-	-	<0.5	0.00616	0.297	0.297	<3.15e-05	<6.16e-05	1
CIITA	MUT	(16p13)	-0.132	-	-	-	<0.5	0.00616	0.297	0.297	<3.15e-05	<6.16e-05	1
MPL	MUT	(1p34)	-0.132	-	-	-	<0.5	0.00616	0.297	0.297	<3.15e-05	<6.16e-05	1
ADAM17	MUT	(2p25)	-0.132	-	-	-	<0.5	0.00616	0.297	0.297	<3.14e-05	<6.16e-05	1
TTL	MUT	(2q13)	-0.132	-	-	-	<0.5	0.00616	0.297	0.297	<3.14e-05	<6.16e-05	1
BCKDK	MUT	(16p11.2)	-0.132	-	-	-	0.5	0.00613	0.297	0.297	<3.14e-05	<6.16e-05	1
HORMAD1	MUT	(1q21.2)	-0.132	-	-	-	<0.5	0.00607	0.297	0.297	<3.14e-05	<6.16e-05	1
TOPBP1	MUT	(3q22.1)	-0.132	-	-	-	<0.5	0.00607	0.297	0.297	<3.14e-05	<6.16e-05	1
HDAC6	MUT	(Xp11.23)	-0.132	-	-	-	<0.5	0.00604	0.297	0.297	<3.14e-05	<6.16e-05	1
PI4KA	MUT	(22q11.21)	-0.132	-	-	-	<0.5	0.00595	0.297	0.297	<3.14e-05	<6.16e-05	1
NOV	MUT	(8q24.12)	-0.131	-	-	-	<0.5	0.00702	0.321	0.321	<3.15e-05	<6.16e-05	1
CYLD	MUT	(16q12-q13)	-0.131	-	-	-	<0.5	0.00699	0.321	0.321	<3.15e-05	<6.16e-05	1
TTK	MUT	(6q13-q21)	-0.131	-	-	-	<0.5	0.00687	0.316	0.316	<3.15e-05	<6.16e-05	1
MAST2	MUT	(1p34.1)	-0.131	-	-	-	<0.5	0.00665	0.307	0.307	<3.15e-05	<6.16e-05	1
GATA2	MUT	(3q21)	-0.131	-	-	-	0.5	0.00665	0.307	0.307	<3.15e-05	<6.16e-05	1
PRKCZ	MUT	(1p36.33-p36.2)	-0.131	-	-	-	<0.5	0.00659	0.306	0.306	<3.15e-05	<6.16e-05	1
MYD88	MUT	(3p22)	-0.13	-	-	-	<0.5	0.00789	0.34	0.34	<3.15e-05	<6.16e-05	1
INSR	MUT	(19p13.3-p13.2)	-0.13	-	-	-	<0.5	0.00786	0.339	0.339	<3.15e-05	<6.16e-05	1
IDH1	MUT	(2q32-qter)	-0.13	-	-	-	<0.5	0.00779	0.338	0.338	<3.15e-05	<6.16e-05	1
DYRK2	MUT	(12q15)	-0.13	-	-	-	<0.5	0.00779	0.338	0.338	<3.15e-05	<6.16e-05	1
STK36	MUT	(2q35)	-0.13	-	-	-	<0.5	0.00764	0.334	0.334	<3.15e-05	<6.16e-05	1
PTK7	MUT	(6p21.1-p12.2)	-0.13	-	-	-	<0.5	0.00758	0.332	0.332	<3.15e-05	<6.16e-05	1
DNAH8	MUT	(6p21.2)	-0.13	-	-	-	<0.5	0.00755	0.332	0.332	<3.15e-05	<6.16e-05	1
SGK269	MUT	(-)	-0.13	-	-	-	<0.5	0.00755	0.332	0.332	<3.15e-05	<6.16e-05	1
UNC13C	MUT	(15q21.3)	-0.13	-	-	-	0.5	0.00755	0.332	0.332	<3.15e-05	<6.16e-05	1
PDGFA	MUT	(7p22)	-0.13	-	-	-	<0.5	0.00745	0.332	0.332	<3.15e-05	<6.16e-05	1
DIP2C	MUT	(10p15.3)	-0.13	-	-	-	<0.5	0.00745	0.332	0.332	<3.15e-05	<6.16e-05	1
ULK1	MUT	(12q24.3)	-0.13	-	-	-	<0.5	0.00742	0.332	0.332	<3.15e-05	<6.16e-05	1
HDAC1	MUT	(1p34)	-0.13	-	-	-	<0.5	0.00724	0.327	0.327	<3.15e-05	<6.16e-05	1
PER1	MUT	(17p13.1)	-0.129	-	-	-	<0.5	0.00844	0.344	0.344	<3.16e-05	6.16e-05	1
GPR141	MUT	(7p14.1)	-0.129	-	-	-	<0.5	0.00844	0.344	0.344	<3.16e-05	6.16e-05	1
FOXE1	MUT	(9q22)	-0.129	-	-	-	<0.5	0.00844	0.344	0.344	<3.16e-05	6.16e-05	1
LDLR	MUT	(19p13.2)	-0.129	-	-	-	<0.5	0.00844	0.344	0.344	<3.16e-05	6.16e-05	1
TRIM28	MUT	(19q13.4)	-0.129	-	-	-	<0.5	0.00844	0.344	0.344	<3.16e-05	6.16e-05	1
PTPRT	MUT	(20q12-q13)	-0.129	-	-	-	<0.5	0.00838	0.344	0.344	<3.16e-05	6.16e-05	1
IL1RN	MUT	(2q14.2)	-0.129	-	-	-	<0.5	0.00816	0.344	0.344	<3.16e-05	<6.16e-05	1
COL18A1	MUT	(21q22.3)	-0.129	-	-	-	<0.5	0.00813	0.344	0.344	<3.15e-05	<6.16e-05	1
POU5F1B	MUT	(8q24.21)	-0.129	-	-	-	<0.5	0.00804	0.341	0.341	<3.15e-05	<6.16e-05	1
CYP2B6	MUT	(19q13.2)	-0.129	-	-	-	<0.5	0.00801	0.34	0.34	<3.15e-05	<6.16e-05	1
PXDN	MUT	(2p25.3)	-0.129	-	-	-	<0.5	0.00798	0.34	0.34	<3.15e-05	<6.16e-05	1
AKT2	MUT	(19q13.1-q13.2)	-0.129	-	-	-	<0.5	0.00798	0.34	0.34	<3.15e-05	<6.16e-05	1
STRADB	MUT	(2q33.1)	-0.129	-	-	-	<0.5	0.00795	0.34	0.34	<3.15e-05	<6.16e-05	1
ABCA3	MUT	(16p13.3)	-0.129	-	-	-	<0.5	0.00792	0.34	0.34	<3.15e-05	<6.16e-05	1
POU2AF1	MUT	(11q23.1)	-0.128	-	-	-	<0.5	0.00924	0.355	0.355	<3.16e-05	6.16e-05	1
TAOK3	MUT	(12q)	-0.128	-	-	-	<0.5	0.00918	0.355	0.355	<3.16e-05	6.16e-05	1
TGFB3	MUT	(14q24)	-0.128	-	-	-	<0.5	0.00903	0.355	0.355	<3.16e-05	6.16e-05	1
MAP3K5	MUT	(6q22.33)	-0.128	-	-	-	<0.5	0.00887	0.35	0.35	<3.16e-05	6.16e-05	1
PIK3C3	MUT	(18q12.3)	-0.128	-	-	-	<0.5	0.00863	0.344	0.344	<3.16e-05	6.16e-05	1
BCL6	MUT	(3q27)	-0.128	-	-	-	<0.5	0.00859	0.344	0.344	<3.16e-05	6.16e-05	1
CDC7	MUT	(1p22)	-0.128	-	-	-	<0.5	0.00859	0.344	0.344	<3.16e-05	6.16e-05	1
CLK3	MUT	(15q24)	-0.128	-	-	-	<0.5	0.00859	0.344	0.344	<3.16e-05	6.16e-05	1
ALPK2	MUT	(18q21.31)	-0.128	-	-	-	<0.5	0.00856	0.344	0.344	<3.16e-05	6.16e-05	1
GAK	MUT	(4p16)	-0.128	-	-	-	<0.5	0.0085	0.344	0.344	<3.16e-05	6.16e-05	1
TRPM8	MUT	(2q37)	-0.127	-	-	-	<0.5	0.01	0.37	0.37	<3.17e-05	6.16e-05	1
CASP3	MUT	(4q34)	-0.127	-	-	-	<0.5	0.01	0.37	0.37	<3.17e-05	6.16e-05	1
NRBP1	MUT	(2p23)	-0.127	-	-	-	<0.5	0.00992	0.368	0.368	<3.17e-05	6.16e-05	1
ZAP70	MUT	(2q11-q13)	-0.127	-	-	-	<0.5	0.00992	0.368	0.368	<3.17e-05	6.16e-05	1
MAPK3	MUT	(16p11.2)	-0.127	-	-	-	<0.5	0.00977	0.364	0.364	<3.16e-05	6.16e-05	1
CDK5	MUT	(7q36)	-0.127	-	-	-	<0.5	0.00977	0.364	0.364	<3.16e-05	6.16e-05	1
ATP11A	MUT	(13q34)	-0.127	-	-	-	<0.5	0.00964	0.363	0.363	<3.16e-05	6.16e-05	1
MARK1	MUT	(1q41)	-0.127	-	-	-	<0.5	0.00952	0.361	0.361	<3.16e-05	6.16e-05	1
LATS2	MUT	(13q11-q12)	-0.127	-	-	-	<0.5	0.00936	0.356	0.356	<3.16e-05	6.16e-05	1
DDR2	MUT	(1q12-q23)	-0.127	-	-	-	<0.5	0.0093	0.355	0.355	<3.16e-05	6.16e-05	1
JAK3	MUT	(19p13-p12)	-0.127	-	-	-	0.5	0.0093	0.355	0.355	<3.16e-05	6.16e-05	1
ADAM22	MUT	(7q21)	-0.127	-	-	-	<0.5	0.00924	0.355	0.355	<3.16e-05	6.16e-05	1
MYH9	MUT	(22q13.1)	-0.126	-	-	-	<0.5	0.0112	0.392	0.392	<3.17e-05	6.16e-05	1
CSK	MUT	(15q24.1)	-0.126	-	-	-	<0.5	0.0111	0.391	0.391	<3.17e-05	6.16e-05	1
ULK2	MUT	(17p11.2)	-0.126	-	-	-	<0.5	0.0111	0.391	0.391	<3.17e-05	6.16e-05	1
ABI1	MUT	(10p12.1)	-0.126	-	-	-	<0.5	0.0111	0.391	0.391	<3.17e-05	6.16e-05	1
WNT1	MUT	(12q13)	-0.126	-	-	-	<0.5	0.0111	0.391	0.391	<3.17e-05	6.16e-05	1
PAK3	MUT	(Xq22.3)	-0.126	-	-	-	<0.5	0.0111	0.391	0.391	<3.17e-05	6.16e-05	1
CTNNB1	MUT	(3p21)	-0.126	-	-	-	<0.5	0.0111	0.391	0.391	<3.17e-05	6.16e-05	1
IL1R1	MUT	(2q12)	-0.126	-	-	-	<0.5	0.0109	0.388	0.388	<3.17e-05	6.16e-05	1
CYP17A1	MUT	(10q24.3)	-0.126	-	-	-	<0.5	0.0109	0.388	0.388	<3.17e-05	6.16e-05	1
CAMK1	MUT	(3p25.3)	-0.126	-	-	-	<0.5	0.0108	0.388	0.388	<3.17e-05	6.16e-05	1
TSSK1B	MUT	(5q22.2)	-0.126	-	-	-	<0.5	0.0108	0.388	0.388	<3.17e-05	6.16e-05	1
WNK2	MUT	(9q22.3)	-0.126	-	-	-	<0.5	0.0106	0.384	0.384	<3.17e-05	6.16e-05	1
PIK3C2A	MUT	(11p15.5-p14)	-0.126	-	-	-	<0.5	0.0106	0.384	0.384	<3.17e-05	6.16e-05	1
AURKB	MUT	(17p13.1)	-0.126	-	-	-	<0.5	0.0101	0.37	0.37	<3.17e-05	6.16e-05	1
NR2F1	MUT	(5q14)	-0.125	-	-	-	<0.5	0.0123	0.413	0.413	<3.17e-05	0.000185	1
CHL1	MUT	(3p26)	-0.125	-	-	-	<0.5	0.0123	0.413	0.413	<3.17e-05	0.000185	1
MAMDC4	MUT	(9q34.3)	-0.125	-	-	-	<0.5	0.0123	0.413	0.413	<3.17e-05	0.000185	1
PIP4K2C	MUT	(12q13.2)	-0.125	-	-	-	<0.5	0.0121	0.41	0.41	<3.17e-05	0.000185	1
PASK	MUT	(2q37.3)	-0.125	-	-	-	<0.5	0.0121	0.41	0.41	<3.17e-05	0.000185	1
HAPLN1	MUT	(5q14.3)	-0.125	-	-	-	<0.5	0.0119	0.405	0.405	<3.17e-05	0.000123	1
CNTN5	MUT	(11q22.1)	-0.125	-	-	-	<0.5	0.0116	0.397	0.397	<3.17e-05	6.16e-05	1
STAR	MUT	(8p11.2)	-0.125	-	-	-	<0.5	0.0115	0.396	0.396	<3.17e-05	6.16e-05	1
ELAVL1	MUT	(19p13.2)	-0.125	-	-	-	<0.5	0.0114	0.395	0.395	<3.17e-05	6.16e-05	1
CASP10	MUT	(2q33-q34)	-0.124	-	-	-	<0.5	0.0134	0.432	0.432	<3.18e-05	0.000185	1
ICAM1	MUT	(19p13.3-p13.2)	-0.124	-	-	-	<0.5	0.0133	0.432	0.432	<3.18e-05	0.000185	1
HIP1	MUT	(7q11.23)	-0.124	-	-	-	<0.5	0.0132	0.432	0.432	<3.18e-05	0.000185	1
PRKCE	MUT	(2p21)	-0.124	-	-	-	<0.5	0.0132	0.432	0.432	<3.18e-05	0.000185	1
NUP214	MUT	(9q34)	-0.124	-	-	-	<0.5	0.0132	0.432	0.432	<3.18e-05	0.000185	1
CLK2	MUT	(1q21)	-0.124	-	-	-	<0.5	0.0129	0.425	0.425	<3.18e-05	0.000185	1
ADAMTS20	MUT	(12q12)	-0.124	-	-	-	<0.5	0.0125	0.416	0.416	<3.18e-05	0.000185	1
DCLK3	MUT	(3p22.3)	-0.124	-	-	-	<0.5	0.0124	0.414	0.414	<3.18e-05	0.000185	1
NR1H3	MUT	(11p11.2)	-0.123	-	-	-	<0.5	0.0143	0.442	0.442	<3.18e-05	0.000185	1
CARD9	MUT	(9q34)	-0.123	-	-	-	<0.5	0.0143	0.442	0.442	<3.18e-05	0.000185	1
THBS3	MUT	(1q21)	-0.123	-	-	-	<0.5	0.0143	0.442	0.442	<3.18e-05	0.000185	1
STIL	MUT	(1p32)	-0.123	-	-	-	<0.5	0.0143	0.442	0.442	<3.18e-05	0.000185	1
NPR1	MUT	(1q21-q22)	-0.123	-	-	-	<0.5	0.0142	0.442	0.442	<3.18e-05	0.000185	1
GRIA3	MUT	(Xq25)	-0.123	-	-	-	<0.5	0.0142	0.442	0.442	<3.18e-05	0.000185	1
MAPK8IP2	MUT	(22q13.33)	-0.123	-	-	-	<0.5	0.0142	0.442	0.442	<3.18e-05	0.000185	1
AGAP2	MUT	(12q13.2)	-0.123	-	-	-	<0.5	0.0142	0.442	0.442	<3.18e-05	0.000185	1
CYP1A2	MUT	(15q24.1)	-0.123	-	-	-	<0.5	0.014	0.442	0.442	<3.18e-05	0.000185	1
NFKB2	MUT	(10q24)	-0.123	-	-	-	<0.5	0.014	0.442	0.442	<3.18e-05	0.000185	1
CSPP1	MUT	(8q13.2)	-0.123	-	-	-	<0.5	0.014	0.442	0.442	<3.18e-05	0.000185	1
HMMR	MUT	(5q33.2-qter)	-0.123	-	-	-	<0.5	0.014	0.442	0.442	<3.18e-05	0.000185	1
GPR112	MUT	(Xq26.3)	-0.123	-	-	-	<0.5	0.0138	0.441	0.441	<3.18e-05	0.000185	1
TSSK6	MUT	(19p13.11)	-0.123	-	-	-	<0.5	0.0137	0.44	0.44	<3.18e-05	0.000185	1
MAML1	MUT	(5q35)	-0.123	-	-	-	<0.5	0.0135	0.434	0.434	<3.18e-05	0.000185	1
HOXC13	MUT	(12q13.13)	-0.123	-	-	-	<0.5	0.0134	0.432	0.432	<3.18e-05	0.000185	1
MYO3A	MUT	(10p11.1)	-0.122	-	-	-	<0.5	0.0162	0.474	0.474	<3.19e-05	0.000308	1
ODZ1	MUT	(-)	-0.122	-	-	-	<0.5	0.0162	0.474	0.474	<3.19e-05	0.000308	1
FBN2	MUT	(5q23-q31)	-0.122	-	-	-	<0.5	0.0159	0.471	0.471	<3.19e-05	0.000246	1
WEE1	MUT	(11p15.3-p15.1)	-0.122	-	-	-	<0.5	0.0155	0.464	0.464	<3.19e-05	0.000246	1
MAP3K6	MUT	(1p36.11)	-0.122	-	-	-	<0.5	0.0154	0.46	0.46	<3.19e-05	0.000246	1
RPS6KC1	MUT	(1q41)	-0.122	-	-	-	<0.5	0.0153	0.46	0.46	<3.19e-05	0.000246	1
UBE3B	MUT	(12q24.12)	-0.122	-	-	-	<0.5	0.0151	0.455	0.455	<3.19e-05	0.000246	1
MAP2K1	MUT	(15q22.1-q22.33)	-0.122	-	-	-	<0.5	0.0151	0.455	0.455	<3.19e-05	0.000246	1
PAXIP1	MUT	(7q36)	-0.122	-	-	-	<0.5	0.0148	0.45	0.45	<3.18e-05	0.000246	1
PIK3R4	MUT	(3q22.1)	-0.122	-	-	-	0.5	0.0147	0.449	0.449	<3.18e-05	0.000246	1
NFATC1	MUT	(18q23)	-0.122	-	-	-	<0.5	0.0146	0.448	0.448	<3.18e-05	0.000246	1
BCL11A	MUT	(2p16.1)	-0.121	-	-	-	<0.5	0.0177	0.503	0.503	<3.19e-05	0.000308	1
KLK7	MUT	(19q13.33)	-0.121	-	-	-	<0.5	0.0177	0.503	0.503	<3.19e-05	0.000308	1
2015-09-05	MUT	(22q11.2)	-0.121	-	-	-	<0.5	0.0174	0.5	0.5	<3.19e-05	0.000308	1
SOS1	MUT	(2p21)	-0.121	-	-	-	<0.5	0.0174	0.5	0.5	<3.19e-05	0.000308	1
RAD50	MUT	(5q23-q31)	-0.121	-	-	-	0.5	0.0165	0.481	0.481	<3.19e-05	0.000308	1
MSH6	MUT	(2p16)	-0.121	-	-	-	<0.5	0.0164	0.478	0.478	<3.19e-05	0.000308	1
AKAP4	MUT	(Xp11.2)	-0.12	-	-	-	<0.5	0.0193	0.52	0.52	<3.2e-05	0.00037	1
BRIP1	MUT	(17q22.2)	-0.12	-	-	-	<0.5	0.0192	0.52	0.52	<3.2e-05	0.00037	1
PTPN22	MUT	(1p13.2)	-0.12	-	-	-	<0.5	0.0191	0.518	0.518	<3.2e-05	0.00037	1
RUNX2	MUT	(6p21)	-0.12	-	-	-	<0.5	0.0185	0.507	0.507	<3.2e-05	0.000308	1
PGR	MUT	(11q22-q23)	-0.12	-	-	-	<0.5	0.0184	0.505	0.505	<3.2e-05	0.000308	1
PI4K2B	MUT	(4p15.31)	-0.12	-	-	-	<0.5	0.0184	0.505	0.505	<3.2e-05	0.000308	1
SIK1	MUT	(21q22.3)	-0.12	-	-	-	<0.5	0.0183	0.504	0.504	<3.2e-05	0.000308	1
GUCY2C	MUT	(12p12)	-0.12	-	-	-	<0.5	0.0183	0.504	0.504	<3.2e-05	0.000308	1
PLK3	MUT	(1p34.1)	-0.12	-	-	-	<0.5	0.0183	0.504	0.504	<3.2e-05	0.000308	1
AFF1	MUT	(4q21.3)	-0.12	-	-	-	<0.5	0.0182	0.504	0.504	<3.19e-05	0.000308	1
TWF1	MUT	(12q12)	-0.12	-	-	-	<0.5	0.0182	0.504	0.504	<3.19e-05	0.000308	1
PIP5K1B	MUT	(9q13)	-0.12	-	-	-	<0.5	0.0181	0.504	0.504	<3.19e-05	0.000308	1
PTPRD	MUT	(9p24.1-p23)	-0.12	-	-	-	<0.5	0.018	0.504	0.504	<3.19e-05	0.000308	1
PAX3	MUT	(2q36.1)	-0.119	-	-	-	<0.5	0.0214	0.546	0.546	<3.21e-05	0.000493	1
ATM	MUT	(11q22-q23)	-0.119	-	-	-	<0.5	0.0213	0.546	0.546	<3.21e-05	0.000493	1
NOS3	MUT	(7q36)	-0.119	-	-	-	<0.5	0.021	0.539	0.539	<3.21e-05	0.000431	1
AFF4	MUT	(5q31)	-0.119	-	-	-	<0.5	0.021	0.539	0.539	<3.2e-05	0.000431	1
CDC5L	MUT	(6p21.1)	-0.119	-	-	-	<0.5	0.021	0.539	0.539	<3.2e-05	0.000431	1
CDK14	MUT	(7q21-q22)	-0.119	-	-	-	<0.5	0.0207	0.534	0.534	<3.2e-05	0.000431	1
EPHB2	MUT	(1p36.1-p35)	-0.119	-	-	-	<0.5	0.0202	0.526	0.526	<3.2e-05	0.000431	1
TGFBR2	MUT	(3p22)	-0.119	-	-	-	<0.5	0.02	0.523	0.523	<3.2e-05	0.000431	1
AKAP12	MUT	(6q24-q25)	-0.119	-	-	-	<0.5	0.02	0.523	0.523	<3.2e-05	0.000431	1
TRPS1	MUT	(8q23.3)	-0.119	-	-	-	<0.5	0.02	0.523	0.523	<3.2e-05	0.000431	1
CCND2	MUT	(12p13)	-0.119	-	-	-	<0.5	0.02	0.523	0.523	<3.2e-05	0.000431	1
HSP90B1	MUT	(12q24.2-q24.3)	-0.119	-	-	-	<0.5	0.0198	0.523	0.523	<3.2e-05	0.000431	1
MAPKBP1	MUT	(15q15.1)	-0.119	-	-	-	<0.5	0.0198	0.523	0.523	<3.2e-05	0.000431	1
TET1	MUT	(10q21)	-0.119	-	-	-	<0.5	0.0197	0.523	0.523	<3.2e-05	0.000431	1
NF2	MUT	(22q12.2)	-0.119	-	-	-	<0.5	0.0196	0.523	0.523	<3.2e-05	0.000431	1
ZNF217	MUT	(20q13.2)	-0.118	-	-	-	<0.5	0.0227	0.561	0.561	<3.21e-05	0.000616	1
FBXW7	MUT	(4q31.23)	-0.118	-	-	-	<0.5	0.0227	0.561	0.561	<3.21e-05	0.000616	1
PKN3	MUT	(9q34.13)	-0.118	-	-	-	<0.5	0.0225	0.556	0.556	<3.21e-05	0.000616	1
NOTCH2	MUT	(1p13-p11)	-0.118	-	-	-	<0.5	0.0222	0.554	0.554	<3.21e-05	0.000554	1
CLTCL1	MUT	(22q11.2)	-0.118	-	-	-	<0.5	0.022	0.551	0.551	<3.21e-05	0.000554	1
TYRO3	MUT	(15q15.1-q21.1)	-0.118	-	-	-	<0.5	0.0218	0.55	0.55	<3.21e-05	0.000554	1
CYP19A1	MUT	(15q21)	-0.117	-	-	-	<0.5	0.0253	0.582	0.582	<3.22e-05	0.000863	1
MSH3	MUT	(5q11-q12)	-0.117	-	-	-	0.5	0.0252	0.582	0.582	<3.22e-05	0.000863	1
DYRK3	MUT	(1q32)	-0.117	-	-	-	0.5	0.025	0.582	0.582	<3.22e-05	0.000863	1
CYP1B1	MUT	(2p22.2)	-0.117	-	-	-	0.5	0.0243	0.571	0.571	<3.22e-05	0.000678	1
TLR4	MUT	(9q33.1)	-0.117	-	-	-	<0.5	0.0242	0.569	0.569	<3.22e-05	0.000678	1
EIF2B5	MUT	(3q27.3)	-0.117	-	-	-	<0.5	0.0242	0.569	0.569	<3.22e-05	0.000678	1
SMAD2	MUT	(18q21)	-0.117	-	-	-	<0.5	0.0242	0.569	0.569	<3.22e-05	0.000678	1
SRF	MUT	(6p)	-0.117	-	-	-	<0.5	0.0237	0.565	0.565	<3.22e-05	0.000678	1
PTEN	MUT	(10q23)	-0.117	-	-	-	<0.5	0.0236	0.565	0.565	<3.21e-05	0.000678	1
CDH1	MUT	(16q22.1)	-0.117	-	-	-	<0.5	0.0234	0.565	0.565	<3.21e-05	0.000616	1
EXT2	MUT	(11p12-p11)	-0.117	-	-	-	<0.5	0.0234	0.565	0.565	<3.21e-05	0.000616	1
PRKCA	MUT	(17q22-q24)	-0.117	-	-	-	<0.5	0.0234	0.565	0.565	<3.21e-05	0.000616	1
RUNX1T1	MUT	(8q22)	-0.116	-	-	-	<0.5	0.0276	0.607	0.607	<3.23e-05	0.00117	1
ITPR2	MUT	(12p11.23)	-0.116	-	-	-	0.5	0.0274	0.604	0.604	<3.23e-05	0.00105	1
CABC1	MUT	(-)	-0.116	-	-	-	0.5	0.0272	0.599	0.599	<3.23e-05	0.00105	1
JAK2	MUT	(9p24)	-0.116	-	-	-	<0.5	0.0271	0.599	0.599	<3.23e-05	0.00105	1
HDAC2	MUT	(6q21)	-0.116	-	-	-	<0.5	0.0271	0.599	0.599	<3.23e-05	0.00105	1
SGK196	MUT	(-)	-0.116	-	-	-	<0.5	0.0267	0.596	0.596	<3.22e-05	0.00105	1
FEV	MUT	(2q36)	-0.116	-	-	-	<0.5	0.0266	0.594	0.594	<3.22e-05	0.000986	1
CTDSPL	MUT	(3p21.3)	-0.116	-	-	-	<0.5	0.0265	0.594	0.594	<3.22e-05	0.000924	1
TSC1	MUT	(9q34)	-0.116	-	-	-	<0.5	0.0264	0.594	0.594	<3.22e-05	0.000924	1
FFAR2	MUT	(19q13.1)	-0.116	-	-	-	<0.5	0.026	0.589	0.589	<3.22e-05	0.000924	1
TNRC6B	MUT	(22q13)	-0.116	-	-	-	<0.5	0.026	0.589	0.589	<3.22e-05	0.000924	1
OR2L13	MUT	(1q44)	-0.116	-	-	-	<0.5	0.0258	0.588	0.588	<3.22e-05	0.000924	1
ELF4	MUT	(Xq26)	-0.116	-	-	-	<0.5	0.0255	0.585	0.585	<3.22e-05	0.000863	1
IL1RAP	MUT	(3q28)	-0.116	-	-	-	<0.5	0.0255	0.585	0.585	<3.22e-05	0.000863	1
ROS1	MUT	(6q21-q22)	-0.115	-	-	-	<0.5	0.0301	0.625	0.625	<3.24e-05	0.00117	1
RIPK1	MUT	(6p25.2)	-0.115	-	-	-	<0.5	0.03	0.625	0.625	<3.23e-05	0.00117	1
CASC5	MUT	(15q14)	-0.115	-	-	-	<0.5	0.03	0.625	0.625	<3.23e-05	0.00117	1
CEBPA	MUT	(19q13.1)	-0.115	-	-	-	<0.5	0.0299	0.625	0.625	<3.23e-05	0.00117	1
FLI1	MUT	(11q24.1-q24.3)	-0.115	-	-	-	<0.5	0.0296	0.624	0.624	<3.23e-05	0.00117	1
ATP8B1	MUT	(18q21)	-0.115	-	-	-	<0.5	0.0296	0.624	0.624	<3.23e-05	0.00117	1
NF1	MUT	(17q11.2)	-0.115	-	-	-	0.5	0.0295	0.624	0.624	<3.23e-05	0.00117	1
ADARB2	MUT	(10p15.3)	-0.115	-	-	-	<0.5	0.0294	0.624	0.624	<3.23e-05	0.00117	1
FYN	MUT	(6q21)	-0.115	-	-	-	<0.5	0.0289	0.618	0.618	<3.23e-05	0.00117	1
CHEK1	MUT	(11q24.2)	-0.115	-	-	-	<0.5	0.0289	0.618	0.618	<3.23e-05	0.00117	1
NLRP3	MUT	(1q44)	-0.115	-	-	-	<0.5	0.0289	0.618	0.618	<3.23e-05	0.00117	1
PKHD1	MUT	(6p21.2-p12)	-0.115	-	-	-	<0.5	0.0289	0.618	0.618	<3.23e-05	0.00117	1
MTOR	MUT	(1p36)	-0.115	-	-	-	<0.5	0.0289	0.618	0.618	<3.23e-05	0.00117	1
NUP153	MUT	(6p22.3)	-0.115	-	-	-	<0.5	0.0285	0.615	0.615	<3.23e-05	0.00117	1
CFI	MUT	(4q25)	-0.115	-	-	-	<0.5	0.0283	0.613	0.613	<3.23e-05	0.00117	1
CHD5	MUT	(1p36.3)	-0.115	-	-	-	<0.5	0.0282	0.611	0.611	<3.23e-05	0.00117	1
FANCI	MUT	(15q26.1)	-0.115	-	-	-	<0.5	0.0281	0.611	0.611	<3.23e-05	0.00117	1
STK16	MUT	(2q35)	-0.115	-	-	-	<0.5	0.0281	0.611	0.611	<3.23e-05	0.00117	1
PSEN1	MUT	(14q24.3)	-0.115	-	-	-	<0.5	0.028	0.611	0.611	<3.23e-05	0.00117	1
CHIC2	MUT	(4q11)	-0.115	-	-	-	<0.5	0.0277	0.607	0.607	<3.23e-05	0.00117	1
FOXO1	MUT	(13q14.1)	-0.114	-	-	-	<0.5	0.0328	0.645	0.645	<3.25e-05	0.00129	1
FN1	MUT	(2q34)	-0.114	-	-	-	<0.5	0.0328	0.645	0.645	<3.24e-05	0.00129	1
MAPK8	MUT	(10q11)	-0.114	-	-	-	0.5	0.0325	0.643	0.643	<3.24e-05	0.00129	1
FANCG	MUT	(9p13)	-0.114	-	-	-	<0.5	0.0318	0.633	0.633	<3.24e-05	0.00129	1
ERBB4	MUT	(2q33.3-q34)	-0.114	-	-	-	<0.5	0.0317	0.632	0.632	<3.24e-05	0.00129	1
SORL1	MUT	(11q23.2-q24.4)	-0.114	-	-	-	<0.5	0.0315	0.631	0.631	<3.24e-05	0.00129	1
CUBN	MUT	(10p12)	-0.114	-	-	-	<0.5	0.0315	0.631	0.631	<3.24e-05	0.00129	1
CDC42BPG	MUT	(11q13)	-0.114	-	-	-	<0.5	0.0315	0.631	0.631	<3.24e-05	0.00129	1
FGFR4	MUT	(5q33-qter)	-0.114	-	-	-	<0.5	0.0314	0.631	0.631	<3.24e-05	0.00129	1
FAM123B	MUT	(-)	-0.114	-	-	-	<0.5	0.0314	0.631	0.631	<3.24e-05	0.00129	1
CDKL4	MUT	(2p22.3)	-0.114	-	-	-	<0.5	0.0314	0.631	0.631	<3.24e-05	0.00129	1
CEP110	MUT	(-)	-0.114	-	-	-	<0.5	0.0314	0.631	0.631	<3.24e-05	0.00129	1
PRKACG	MUT	(9q13)	-0.114	-	-	-	<0.5	0.0312	0.631	0.631	<3.24e-05	0.00129	1
PHKG1	MUT	(7p11.2)	-0.114	-	-	-	<0.5	0.031	0.631	0.631	<3.24e-05	0.00129	1
KDM5A	MUT	(12p13.33)	-0.114	-	-	-	<0.5	0.031	0.631	0.631	<3.24e-05	0.00129	1
SPEG	MUT	(2q35)	-0.114	-	-	-	<0.5	0.031	0.631	0.631	<3.24e-05	0.00129	1
EIF4E	MUT	(4q21-q25)	-0.114	-	-	-	<0.5	0.0307	0.631	0.631	<3.24e-05	0.00129	1
PLEKHA5	MUT	(12p12)	-0.114	-	-	-	<0.5	0.0306	0.629	0.629	<3.24e-05	0.00129	1
ZMYND10	MUT	(3p21.3)	-0.114	-	-	-	<0.5	0.0302	0.625	0.625	<3.24e-05	0.00123	1
2015-09-06	MUT	(Xq24)	-0.114	-	-	-	<0.5	0.0302	0.625	0.625	<3.24e-05	0.00123	1
TLK2	MUT	(17q23)	-0.113	-	-	-	<0.5	0.0356	0.667	0.667	<3.25e-05	0.00136	1
CCNB1	MUT	(5q12)	-0.113	-	-	-	<0.5	0.0356	0.667	0.667	<3.25e-05	0.00136	1
TIE1	MUT	(1p34-p33)	-0.113	-	-	-	<0.5	0.0354	0.666	0.666	<3.25e-05	0.00136	1
RELA	MUT	(11q13)	-0.113	-	-	-	<0.5	0.0353	0.666	0.666	<3.25e-05	0.00136	1
VRK1	MUT	(14q32.2)	-0.113	-	-	-	<0.5	0.0352	0.664	0.664	<3.25e-05	0.00136	1
KSR2	MUT	(12q24.22-q24.23)	-0.113	-	-	-	<0.5	0.035	0.662	0.662	<3.25e-05	0.00136	1
PLCG2	MUT	(16q24.1)	-0.113	-	-	-	<0.5	0.0347	0.658	0.658	<3.25e-05	0.00136	1
USP6	MUT	(17p13)	-0.113	-	-	-	<0.5	0.0345	0.656	0.656	<3.25e-05	0.00129	1
HIPK1	MUT	(1p13.1)	-0.113	-	-	-	<0.5	0.0343	0.653	0.653	<3.25e-05	0.00129	1
PXN	MUT	(12q24)	-0.113	-	-	-	<0.5	0.0341	0.651	0.651	<3.25e-05	0.00129	1
PIP4K2B	MUT	(17q21.2)	-0.113	-	-	-	<0.5	0.034	0.651	0.651	<3.25e-05	0.00129	1
STK25	MUT	(2q37.3)	-0.113	-	-	-	<0.5	0.0339	0.65	0.65	<3.25e-05	0.00129	1
PLK4	MUT	(4q27-q28)	-0.113	-	-	-	<0.5	0.0336	0.649	0.649	<3.25e-05	0.00129	1
ROBO1	MUT	(3p12.3)	-0.113	-	-	-	<0.5	0.0336	0.649	0.649	<3.25e-05	0.00129	1
TRIM24	MUT	(7q32-q34)	-0.113	-	-	-	<0.5	0.0335	0.649	0.649	<3.25e-05	0.00129	1
GRAMD1B	MUT	(11q24.1)	-0.113	-	-	-	<0.5	0.0334	0.648	0.648	<3.25e-05	0.00129	1
CDK8	MUT	(13q12)	-0.113	-	-	-	<0.5	0.0334	0.648	0.648	<3.25e-05	0.00129	1
THRAP3	MUT	(1p34.3)	-0.113	-	-	-	<0.5	0.033	0.645	0.645	<3.25e-05	0.00129	1
TAB1	MUT	(22q13.1)	-0.113	-	-	-	<0.5	0.0329	0.645	0.645	<3.25e-05	0.00129	1
MMP8	MUT	(11q21-q22)	-0.112	-	-	-	<0.5	0.0386	0.683	0.683	<3.26e-05	0.00148	1
CHRNA3	MUT	(15q24)	-0.112	-	-	-	<0.5	0.0385	0.683	0.683	<3.26e-05	0.00148	1
FURIN	MUT	(15q26.1)	-0.112	-	-	-	<0.5	0.0385	0.683	0.683	<3.26e-05	0.00148	1
SOX11	MUT	(2p25)	-0.112	-	-	-	<0.5	0.0381	0.679	0.679	<3.26e-05	0.00148	1
TGS1	MUT	(8q11)	-0.112	-	-	-	0.5	0.0378	0.675	0.675	<3.26e-05	0.00148	1
FGF19	MUT	(11q13.1)	-0.112	-	-	-	<0.5	0.0378	0.675	0.675	<3.26e-05	0.00148	1
PPP3R1	MUT	(2p14)	-0.112	-	-	-	<0.5	0.0376	0.675	0.675	<3.26e-05	0.00148	1
PRKAR1B	MUT	(7pter-p22)	-0.112	-	-	-	<0.5	0.0375	0.675	0.675	<3.26e-05	0.00148	1
MINK1	MUT	(17p13.2)	-0.112	-	-	-	<0.5	0.0369	0.674	0.674	<3.26e-05	0.00142	1
TMEM74	MUT	(8q23.1)	-0.112	-	-	-	<0.5	0.0369	0.674	0.674	<3.26e-05	0.00142	1
SMO	MUT	(7q32.1)	-0.112	-	-	-	<0.5	0.0368	0.673	0.673	<3.26e-05	0.00136	1
MAPKAPK5	MUT	(12q24.13)	-0.112	-	-	-	<0.5	0.0367	0.672	0.672	<3.26e-05	0.00136	1
NLRP1	MUT	(17p13)	-0.112	-	-	-	<0.5	0.0366	0.672	0.672	<3.26e-05	0.00136	1
CLTC	MUT	(17q11-qter)	-0.112	-	-	-	<0.5	0.0364	0.67	0.67	<3.26e-05	0.00136	1
EPHA3	MUT	(3p11.2)	-0.112	-	-	-	<0.5	0.0362	0.668	0.668	<3.26e-05	0.00136	1
REM1	MUT	(20q11.21)	-0.112	-	-	-	<0.5	0.0362	0.668	0.668	<3.26e-05	0.00136	1
MYC	MUT	(8q24)	-0.112	-	-	-	0.5	0.0361	0.667	0.667	<3.26e-05	0.00136	1
PDK3	MUT	(Xp22.12)	-0.112	-	-	-	<0.5	0.036	0.667	0.667	<3.26e-05	0.00136	1
EDNRB	MUT	(13q22)	-0.112	-	-	-	<0.5	0.0359	0.667	0.667	<3.25e-05	0.00136	1
KIAA1804	MUT	(-)	-0.112	-	-	-	<0.5	0.0356	0.667	0.667	<3.25e-05	0.00136	1
FZD1	MUT	(7q21)	-0.111	-	-	-	<0.5	0.0423	0.712	0.712	<3.27e-05	0.00173	1
WNK1	MUT	(12p13.3)	-0.111	-	-	-	<0.5	0.0423	0.712	0.712	<3.27e-05	0.00173	1
CYP24A1	MUT	(20q13.2-q13.3)	-0.111	-	-	-	<0.5	0.0422	0.712	0.712	<3.27e-05	0.00173	1
RNASEL	MUT	(1q25)	-0.111	-	-	-	<0.5	0.042	0.712	0.712	<3.27e-05	0.00166	1
SRPK2	MUT	(7q22-q31.1)	-0.111	-	-	-	<0.5	0.0419	0.712	0.712	<3.27e-05	0.00166	1
SOX10	MUT	(22q13.1)	-0.111	-	-	-	<0.5	0.0415	0.709	0.709	<3.27e-05	0.00166	1
CHD8	MUT	(14q11.2)	-0.111	-	-	-	<0.5	0.0414	0.709	0.709	<3.27e-05	0.00166	1
STK39	MUT	(2q24.3)	-0.111	-	-	-	<0.5	0.0411	0.707	0.707	<3.27e-05	0.00166	1
NLRP6	MUT	(11p15)	-0.111	-	-	-	<0.5	0.0405	0.7	0.7	<3.27e-05	0.00166	1
IRAK2	MUT	(3p25.2)	-0.111	-	-	-	<0.5	0.0403	0.697	0.697	<3.27e-05	0.00166	1
MAP3K10	MUT	(19q13.2)	-0.111	-	-	-	<0.5	0.0401	0.695	0.695	<3.27e-05	0.0016	1
LATS1	MUT	(6q25.1)	-0.111	-	-	-	<0.5	0.0399	0.693	0.693	<3.27e-05	0.00154	1
DNMT1	MUT	(19p13.2)	-0.111	-	-	-	<0.5	0.0389	0.686	0.686	<3.26e-05	0.00148	1
RASGRF2	MUT	(5q13)	-0.11	-	-	-	<0.5	0.0449	0.723	0.723	<3.28e-05	0.00203	1
SEMA3B	MUT	(3p21.3)	-0.11	-	-	-	<0.5	0.0449	0.723	0.723	<3.28e-05	0.00203	1
TP73	MUT	(1p36.3)	-0.11	-	-	-	0.5	0.0448	0.723	0.723	<3.28e-05	0.00203	1
BUB1B	MUT	(15q15)	-0.11	-	-	-	<0.5	0.0443	0.722	0.722	<3.28e-05	0.00197	1
CDH3	MUT	(16q22.1)	-0.11	-	-	-	<0.5	0.0441	0.722	0.722	<3.28e-05	0.00191	1
NPAT	MUT	(11q22-q23)	-0.11	-	-	-	<0.5	0.0441	0.721	0.721	<3.28e-05	0.00191	1
SNRK	MUT	(3p22.1)	-0.11	-	-	-	<0.5	0.0441	0.721	0.721	<3.28e-05	0.00191	1
LMNB2	MUT	(19p13.3)	-0.11	-	-	-	<0.5	0.0441	0.721	0.721	<3.28e-05	0.00191	1
SERPINB4	MUT	(18q21.33)	-0.11	-	-	-	<0.5	0.0437	0.718	0.718	<3.28e-05	0.00191	1
STK10	MUT	(5q35.1)	-0.11	-	-	-	<0.5	0.0436	0.718	0.718	<3.28e-05	0.00191	1
PCM1	MUT	(8p22-p21.3)	-0.11	-	-	-	<0.5	0.0435	0.716	0.716	<3.28e-05	0.00191	1
PMS1	MUT	(2q31-q33)	-0.11	-	-	-	0.5	0.0434	0.716	0.716	<3.28e-05	0.00191	1
BRCA1	MUT	(17q21.31)	-0.11	-	-	-	<0.5	0.0433	0.716	0.716	<3.28e-05	0.00191	1
BMI1	MUT	(10p13)	-0.11	-	-	-	<0.5	0.043	0.716	0.716	<3.28e-05	0.00191	1
CACNB2	MUT	(10p12)	-0.11	-	-	-	<0.5	0.0427	0.714	0.714	<3.28e-05	0.00179	1
EPHB3	MUT	(3q21-qter)	-0.109	-	-	-	<0.5	0.0479	0.743	0.743	<3.29e-05	0.00246	1
DEK	MUT	(6p23)	-0.109	-	-	-	<0.5	0.0476	0.742	0.742	<3.29e-05	0.0024	1
EPHA5	MUT	(4q13.1)	-0.109	-	-	-	<0.5	0.0473	0.74	0.74	<3.29e-05	0.00234	1
AMHR2	MUT	(12q13)	-0.109	-	-	-	<0.5	0.0473	0.74	0.74	<3.29e-05	0.00234	1
MLKL	MUT	(16q22.3)	-0.109	-	-	-	<0.5	0.047	0.736	0.736	<3.29e-05	0.00234	1
TLK1	MUT	(2q31.1)	-0.109	-	-	-	<0.5	0.0469	0.736	0.736	<3.29e-05	0.00234	1
PINK1	MUT	(1p36.12)	-0.109	-	-	-	<0.5	0.0466	0.734	0.734	<3.29e-05	0.00228	1
FGR	MUT	(1p36.2-p36.1)	-0.109	-	-	-	<0.5	0.0465	0.734	0.734	<3.29e-05	0.00228	1
ECM1	MUT	(1q21)	-0.109	-	-	-	<0.5	0.0457	0.723	0.723	<3.29e-05	0.00216	1
AKT3	MUT	(1q44)	-0.109	-	-	-	<0.5	0.0457	0.723	0.723	<3.29e-05	0.00216	1
DYRK4	MUT	(12p13.32)	-0.109	-	-	-	0.5	0.0457	0.723	0.723	<3.29e-05	0.00216	1
DBN1	MUT	(5q35.3)	-0.109	-	-	-	<0.5	0.0456	0.723	0.723	<3.29e-05	0.00216	1
OXSR1	MUT	(3p22.2)	-0.109	-	-	-	<0.5	0.0456	0.723	0.723	<3.29e-05	0.00209	1
ZNF668	MUT	(16p11.2)	-0.109	-	-	-	<0.5	0.0456	0.723	0.723	<3.29e-05	0.00209	1
BCL3	MUT	(19q13.1-q13.2)	-0.109	-	-	-	0.5	0.0456	0.723	0.723	<3.29e-05	0.00209	1
TWF2	MUT	(3p21.1)	-0.109	-	-	-	<0.5	0.0456	0.723	0.723	<3.29e-05	0.00209	1
BCL11B	MUT	(14q32)	-0.109	-	-	-	<0.5	0.0454	0.723	0.723	<3.29e-05	0.00209	1
CPNE5	MUT	(6p21.2)	-0.109	-	-	-	<0.5	0.0453	0.723	0.723	<3.28e-05	0.00209	1
FGF20	MUT	(8p22)	-0.108	-	-	-	<0.5	0.0508	0.751	0.751	<3.3e-05	0.00265	1
WHSC1	MUT	(4p16.3)	-0.108	-	-	-	<0.5	0.0506	0.75	0.75	<3.3e-05	0.00265	1
TPO	MUT	(2p25)	-0.108	-	-	-	<0.5	0.0506	0.75	0.75	<3.3e-05	0.00265	1
RCBTB2	MUT	(13q14.3)	-0.108	-	-	-	<0.5	0.0506	0.75	0.75	<3.3e-05	0.00265	1
VDR	MUT	(12q12-q14)	-0.108	-	-	-	<0.5	0.0506	0.75	0.75	<3.3e-05	0.00265	1
RBM15	MUT	(1p13)	-0.108	-	-	-	<0.5	0.0504	0.75	0.75	<3.3e-05	0.00265	1
MAP3K9	MUT	(14q24.2)	-0.108	-	-	-	<0.5	0.0502	0.75	0.75	<3.3e-05	0.00265	1
PARP9	MUT	(3q13-q21)	-0.108	-	-	-	<0.5	0.0497	0.747	0.747	<3.3e-05	0.00265	1
ERCC5	MUT	(13q22-q34)	-0.108	-	-	-	<0.5	0.0495	0.747	0.747	<3.3e-05	0.00265	1
TRIP13	MUT	(5p15)	-0.108	-	-	-	0.5	0.0493	0.747	0.747	<3.3e-05	0.00265	1
CDC42BPB	MUT	(14q32.32)	-0.108	-	-	-	<0.5	0.049	0.746	0.746	<3.3e-05	0.00265	1
PTK2B	MUT	(8p21.1)	-0.108	-	-	-	<0.5	0.0484	0.744	0.744	<3.29e-05	0.00265	1
BIRC6	MUT	(2p22.3)	-0.108	-	-	-	<0.5	0.0483	0.744	0.744	<3.29e-05	0.00265	1
LCP1	MUT	(13q14.3)	-0.108	-	-	-	<0.5	0.0483	0.744	0.744	<3.29e-05	0.00265	1
EPHA1	MUT	(7q32-q36)	-0.107	-	-	-	<0.5	0.055	0.764	0.764	<3.32e-05	0.00283	1
STARD3	MUT	(17q11-q12)	-0.107	-	-	-	<0.5	0.055	0.764	0.764	<3.32e-05	0.00283	1
TFEB	MUT	(6p21)	-0.107	-	-	-	<0.5	0.0537	0.758	0.758	<3.31e-05	0.00271	1
LDHA	MUT	(11p15.1)	-0.107	-	-	-	<0.5	0.0535	0.757	0.757	<3.31e-05	0.00271	1
MLL3	MUT	(7q36)	-0.107	-	-	-	<0.5	0.0535	0.757	0.757	<3.31e-05	0.00271	1
SMAD7	MUT	(18q21.1)	-0.107	-	-	-	<0.5	0.0535	0.757	0.757	<3.31e-05	0.00271	1
HNRNPA2B1	MUT	(7p15)	-0.107	-	-	-	<0.5	0.0534	0.757	0.757	<3.31e-05	0.00271	1
FCGR2B	MUT	(1q23)	-0.107	-	-	-	0.5	0.0534	0.757	0.757	<3.31e-05	0.00271	1
MARK2	MUT	(11q13.1)	-0.107	-	-	-	<0.5	0.0534	0.757	0.757	<3.31e-05	0.00271	1
MNX1	MUT	(7q36)	-0.107	-	-	-	<0.5	0.0534	0.757	0.757	<3.31e-05	0.00271	1
BAI1	MUT	(8q24.3)	-0.107	-	-	-	<0.5	0.0528	0.757	0.757	<3.31e-05	0.00271	1
GSK3A	MUT	(19q13)	-0.107	-	-	-	<0.5	0.0526	0.756	0.756	<3.31e-05	0.00271	1
TLR3	MUT	(4q35)	-0.107	-	-	-	<0.5	0.0526	0.756	0.756	<3.31e-05	0.00271	1
ABL1	MUT	(9q34.1)	-0.107	-	-	-	<0.5	0.0525	0.755	0.755	<3.31e-05	0.00271	1
ARAF	MUT	(Xp11.3-p11.23)	-0.107	-	-	-	<0.5	0.0522	0.755	0.755	<3.31e-05	0.00271	1
TRAF2	MUT	(9q34)	-0.107	-	-	-	<0.5	0.0519	0.755	0.755	<3.31e-05	0.00271	1
MN1	MUT	(22q12.1)	-0.107	-	-	-	<0.5	0.0516	0.755	0.755	<3.31e-05	0.00271	1
FOS	MUT	(14q24.3)	-0.107	-	-	-	<0.5	0.0516	0.755	0.755	<3.31e-05	0.00271	1
MAP2K2	MUT	(19p13.3)	-0.107	-	-	-	<0.5	0.0514	0.755	0.755	<3.31e-05	0.00265	1
DICER1	MUT	(14q32.13)	-0.106	-	-	-	1	0.0576	0.776	0.776	<3.33e-05	0.00314	1
MYH11	MUT	(16p13.11)	-0.106	-	-	-	<0.5	0.0574	0.775	0.775	<3.33e-05	0.00314	1
NGF	MUT	(1p13.1)	-0.106	-	-	-	<0.5	0.0571	0.774	0.774	<3.33e-05	0.00308	1
VDAC1	MUT	(5q31)	-0.106	-	-	-	<0.5	0.0567	0.768	0.768	<3.33e-05	0.00308	1
STK4	MUT	(20q11.2-q13.2)	-0.106	-	-	-	0.5	0.0565	0.767	0.767	<3.33e-05	0.00308	1
ADK	MUT	(10q22.2)	-0.106	-	-	-	<0.5	0.056	0.766	0.766	<3.32e-05	0.00308	1
ZNF608	MUT	(5q23.2)	-0.106	-	-	-	<0.5	0.0559	0.766	0.766	<3.32e-05	0.00308	1
ZNF521	MUT	(18q11.2)	-0.106	-	-	-	<0.5	0.0555	0.764	0.764	<3.32e-05	0.00302	1
CDC73	MUT	(1q25)	-0.106	-	-	-	0.5	0.0554	0.764	0.764	<3.32e-05	0.00302	1
PRKCH	MUT	(14q23.1)	-0.106	-	-	-	<0.5	0.0554	0.764	0.764	<3.32e-05	0.00302	1
CSNK1A1L	MUT	(13q13.2)	-0.106	-	-	-	0.5	0.0554	0.764	0.764	<3.32e-05	0.00302	1
COPS5	MUT	(8q13.1)	-0.106	-	-	-	0.5	0.0551	0.764	0.764	<3.32e-05	0.0029	1
IFNG	MUT	(12q14)	-0.106	-	-	-	<0.5	0.0551	0.764	0.764	<3.32e-05	0.0029	1
GRB2	MUT	(17q24-q25)	-0.105	-	-	-	<0.5	0.0627	0.799	0.799	<3.34e-05	0.00413	1
BRSK1	MUT	(19q13.4)	-0.105	-	-	-	<0.5	0.0624	0.799	0.799	<3.34e-05	0.00413	1
TNFRSF1B	MUT	(1p36.22)	-0.105	-	-	-	<0.5	0.0623	0.799	0.799	<3.34e-05	0.00407	1
GPHN	MUT	(14q23.3)	-0.105	-	-	-	<0.5	0.0622	0.799	0.799	<3.34e-05	0.00407	1
PRKACA	MUT	(19p13.1)	-0.105	-	-	-	<0.5	0.0618	0.797	0.797	<3.34e-05	0.004	1
MYST3	MUT	(-)	-0.105	-	-	-	<0.5	0.0614	0.796	0.796	<3.34e-05	0.00394	1
GUCY2F	MUT	(Xq22)	-0.105	-	-	-	<0.5	0.0613	0.796	0.796	<3.34e-05	0.00394	1
KLF6	MUT	(10p15)	-0.105	-	-	-	<0.5	0.0612	0.796	0.796	<3.34e-05	0.00394	1
TEK	MUT	(9p21)	-0.105	-	-	-	<0.5	0.0611	0.796	0.796	<3.34e-05	0.00394	1
PLAT	MUT	(8p11.21)	-0.105	-	-	-	<0.5	0.0608	0.794	0.794	<3.34e-05	0.00388	1
LMTK2	MUT	(7q22.1)	-0.105	-	-	-	<0.5	0.0608	0.794	0.794	<3.34e-05	0.00388	1
VAV1	MUT	(19p13.2)	-0.105	-	-	-	0.5	0.0606	0.794	0.794	<3.33e-05	0.00376	1
PRKDC	MUT	(8q11)	-0.105	-	-	-	0.5	0.0602	0.792	0.792	<3.33e-05	0.0037	1
ADAM29	MUT	(4q34.1)	-0.105	-	-	-	<0.5	0.0601	0.792	0.792	<3.33e-05	0.0037	1
ALDH7A1	MUT	(5q31)	-0.105	-	-	-	0.5	0.06	0.792	0.792	<3.33e-05	0.00364	1
SOX2	MUT	(3q26.3-q27)	-0.105	-	-	-	<0.5	0.06	0.792	0.792	<3.33e-05	0.00364	1
DAPK3	MUT	(19p13.3)	-0.105	-	-	-	<0.5	0.0599	0.792	0.792	<3.33e-05	0.00364	1
LYN	MUT	(8q13)	-0.105	-	-	-	<0.5	0.0598	0.792	0.792	<3.33e-05	0.00364	1
MBIP	MUT	(14q13.2)	-0.105	-	-	-	<0.5	0.0594	0.791	0.791	<3.33e-05	0.00351	1
MYCN	MUT	(2p24.3)	-0.105	-	-	-	<0.5	0.0589	0.787	0.787	<3.33e-05	0.00351	1
TLR7	MUT	(Xp22.3)	-0.104	-	-	-	<0.5	0.0668	0.806	0.806	<3.36e-05	0.0045	1
CATSPERB	MUT	(14q32.12)	-0.104	-	-	-	<0.5	0.0668	0.806	0.806	<3.36e-05	0.0045	1
GLI1	MUT	(12q13.2-q13.3)	-0.104	-	-	-	0.5	0.0666	0.806	0.806	<3.36e-05	0.00444	1
TAF1L	MUT	(9p12)	-0.104	-	-	-	0.5	0.0656	0.803	0.803	<3.35e-05	0.00437	1
TMEM200A	MUT	(6q23.1)	-0.104	-	-	-	<0.5	0.0656	0.803	0.803	<3.35e-05	0.00437	1
ZNF331	MUT	(19q13)	-0.104	-	-	-	0.5	0.0652	0.801	0.801	<3.35e-05	0.00431	1
BMPR2	MUT	(2q33-q34)	-0.104	-	-	-	0.5	0.0651	0.801	0.801	<3.35e-05	0.00431	1
NUMA1	MUT	(11q13)	-0.104	-	-	-	<0.5	0.0651	0.801	0.801	<3.35e-05	0.00431	1
GAB1	MUT	(4q31.1)	-0.104	-	-	-	<0.5	0.0648	0.801	0.801	<3.35e-05	0.00431	1
FANCC	MUT	(9q22.3)	-0.104	-	-	-	<0.5	0.0646	0.801	0.801	<3.35e-05	0.00431	1
AIFM1	MUT	(Xq26.1)	-0.104	-	-	-	<0.5	0.0643	0.799	0.799	<3.35e-05	0.00419	1
TOP2B	MUT	(3p24.2)	-0.104	-	-	-	<0.5	0.0642	0.799	0.799	<3.35e-05	0.00419	1
PLCB2	MUT	(15q15.1)	-0.104	-	-	-	<0.5	0.0642	0.799	0.799	<3.35e-05	0.00419	1
FLCN	MUT	(17p11.2)	-0.104	-	-	-	<0.5	0.0637	0.799	0.799	<3.35e-05	0.00419	1
PHF3	MUT	-6	-0.104	-	-	-	<0.5	0.0637	0.799	0.799	<3.35e-05	0.00419	1
SRC	MUT	(20q12-q13)	-0.104	-	-	-	<0.5	0.0636	0.799	0.799	<3.35e-05	0.00419	1
NR4A3	MUT	(9q22)	-0.104	-	-	-	0.5	0.0636	0.799	0.799	<3.34e-05	0.00419	1
PRKD1	MUT	(14q11)	-0.104	-	-	-	0.5	0.0636	0.799	0.799	<3.34e-05	0.00419	1
PIP5K1C	MUT	(19p13.3)	-0.104	-	-	-	<0.5	0.0635	0.799	0.799	<3.34e-05	0.00419	1
HIF1A	MUT	(14q23.2)	-0.104	-	-	-	<0.5	0.0633	0.799	0.799	<3.34e-05	0.00419	1
HBD	MUT	(11p15.5)	-0.104	-	-	-	<0.5	0.0632	0.799	0.799	<3.34e-05	0.00419	1
ADHFE1	MUT	(8q12.3)	-0.103	-	-	-	<0.5	0.072	0.818	0.818	<3.38e-05	0.00536	1
CDKL5	MUT	(Xp22)	-0.103	-	-	-	<0.5	0.0716	0.818	0.818	<3.38e-05	0.0053	1
PRKG2	MUT	(4q13.1-q21.1)	-0.103	-	-	-	<0.5	0.0714	0.818	0.818	<3.37e-05	0.0053	1
C15orf55	MUT	(15q14)	-0.103	-	-	-	<0.5	0.0713	0.817	0.817	<3.37e-05	0.00518	1
TG	MUT	(8q24)	-0.103	-	-	-	<0.5	0.0709	0.815	0.815	<3.37e-05	0.00518	1
TEX14	MUT	-17	-0.103	-	-	-	<0.5	0.0706	0.815	0.815	<3.37e-05	0.00518	1
CHUK	MUT	(10q24-q25)	-0.103	-	-	-	0.5	0.0705	0.815	0.815	<3.37e-05	0.00518	1
MALT1	MUT	(18q21)	-0.103	-	-	-	0.5	0.0704	0.815	0.815	<3.37e-05	0.00518	1
DYRK1A	MUT	(21q22.13)	-0.103	-	-	-	<0.5	0.0703	0.815	0.815	<3.37e-05	0.00518	1
ESR1	MUT	(6q24-q27)	-0.103	-	-	-	0.5	0.0701	0.815	0.815	<3.37e-05	0.00518	1
TBX18	MUT	(6q14.1-q15)	-0.103	-	-	-	<0.5	0.0698	0.815	0.815	<3.37e-05	0.00505	1
DSTYK	MUT	(1q32)	-0.103	-	-	-	<0.5	0.0698	0.815	0.815	<3.37e-05	0.00505	1
DMPK	MUT	(19q13.3)	-0.103	-	-	-	0.5	0.0697	0.815	0.815	<3.37e-05	0.00505	1
NEK1	MUT	(4q32.3)	-0.103	-	-	-	<0.5	0.0693	0.815	0.815	<3.37e-05	0.00487	1
VEGFC	MUT	(4q34.3)	-0.103	-	-	-	<0.5	0.0693	0.815	0.815	<3.37e-05	0.00487	1
IL1A	MUT	(2q14)	-0.103	-	-	-	0.5	0.0684	0.813	0.813	<3.36e-05	0.00462	1
RAF1	MUT	(3p25)	-0.103	-	-	-	<0.5	0.068	0.811	0.811	<3.36e-05	0.00456	1
BIRC3	MUT	(11q22)	-0.103	-	-	-	<0.5	0.0678	0.809	0.809	<3.36e-05	0.00456	1
TRIP11	MUT	(14q31-q32)	-0.103	-	-	-	<0.5	0.0677	0.809	0.809	<3.36e-05	0.00456	1
VPS13B	MUT	(8q22-q23)	-0.103	-	-	-	<0.5	0.0676	0.808	0.808	<3.36e-05	0.00456	1
CYFIP1	MUT	(15q11)	-0.103	-	-	-	<0.5	0.0676	0.808	0.808	<3.36e-05	0.00456	1
DST	MUT	(6p12.1)	-0.103	-	-	-	<0.5	0.0674	0.808	0.808	<3.36e-05	0.00456	1
HEPH	MUT	(Xq11-q12)	-0.103	-	-	-	<0.5	0.0674	0.808	0.808	<3.36e-05	0.00456	1
CYB5R4	MUT	(6q14.2)	-0.102	-	-	-	0.5	0.0772	0.832	0.832	<3.39e-05	0.00622	1
EPHA4	MUT	(2q36.3)	-0.102	-	-	-	0.5	0.0769	0.832	0.832	<3.39e-05	0.00616	1
WBP4	MUT	(13q13.3)	-0.102	-	-	-	<0.5	0.0766	0.83	0.83	<3.39e-05	0.00616	1
GNAQ	MUT	(9q21)	-0.102	-	-	-	<0.5	0.0763	0.829	0.829	<3.39e-05	0.0061	1
PRCC	MUT	(1q21.1)	-0.102	-	-	-	<0.5	0.0754	0.824	0.824	<3.39e-05	0.00604	1
ROBO2	MUT	(3p12.3)	-0.102	-	-	-	0.5	0.0754	0.824	0.824	<3.39e-05	0.00604	1
TRIM33	MUT	(1p13.1)	-0.102	-	-	-	<0.5	0.0753	0.824	0.824	<3.39e-05	0.00604	1
MGC42105	MUT	(-)	-0.102	-	-	-	<0.5	0.0753	0.824	0.824	<3.39e-05	0.00604	1
MAP3K4	MUT	(6q26)	-0.102	-	-	-	<0.5	0.0749	0.824	0.824	<3.39e-05	0.00604	1
CCNA1	MUT	(13q12.3-q13)	-0.102	-	-	-	<0.5	0.0746	0.824	0.824	<3.39e-05	0.00604	1
ITGB4	MUT	(17q11-qter)	-0.102	-	-	-	<0.5	0.0743	0.824	0.824	<3.38e-05	0.00604	1
PIK3C2B	MUT	(1q32)	-0.102	-	-	-	<0.5	0.074	0.824	0.824	<3.38e-05	0.00598	1
NIN	MUT	(14q21-q22)	-0.102	-	-	-	<0.5	0.074	0.824	0.824	<3.38e-05	0.00598	1
NOVA1	MUT	(14q12)	-0.102	-	-	-	0.5	0.0733	0.822	0.822	<3.38e-05	0.00585	1
ZMYM2	MUT	(13q11-q12)	-0.102	-	-	-	<0.5	0.0733	0.822	0.822	<3.38e-05	0.00585	1
ORMDL3	MUT	(17q12)	-0.102	-	-	-	<0.5	0.0728	0.82	0.82	<3.38e-05	0.00561	1
RPS6KB2	MUT	(11q13.1)	-0.102	-	-	-	<0.5	0.0728	0.82	0.82	<3.38e-05	0.00561	1
SMC2	MUT	(9q31.1)	-0.102	-	-	-	0.5	0.0727	0.82	0.82	<3.38e-05	0.00554	1
ROCK2	MUT	(2p24)	-0.102	-	-	-	<0.5	0.0725	0.82	0.82	<3.38e-05	0.00542	1
SIK3	MUT	(11q23.3)	-0.102	-	-	-	<0.5	0.0721	0.818	0.818	<3.38e-05	0.00536	1
KTN1	MUT	(14q22.1)	-0.101	-	-	-	<0.5	0.0811	0.838	0.838	<3.41e-05	0.00678	1
CCND1	MUT	(11q13)	-0.101	-	-	-	0.5	0.081	0.838	0.838	<3.41e-05	0.00678	1
BUB1	MUT	(2q13)	-0.101	-	-	-	<0.5	0.081	0.838	0.838	<3.41e-05	0.00678	1
MEN1	MUT	(11q13)	-0.101	-	-	-	0.5	0.0809	0.838	0.838	<3.41e-05	0.00678	1
PTGS2	MUT	(1q25.2-q25.3)	-0.101	-	-	-	0.5	0.0805	0.838	0.838	<3.41e-05	0.00678	1
KALRN	MUT	(3q21.2)	-0.101	-	-	-	0.5	0.0802	0.838	0.838	<3.41e-05	0.00678	1
ERG	MUT	(21q22.3)	-0.101	-	-	-	<0.5	0.0801	0.838	0.838	<3.4e-05	0.00672	1
TPPP	MUT	(5p15.33)	-0.101	-	-	-	<0.5	0.08	0.838	0.838	<3.4e-05	0.00672	1
RICTOR	MUT	(5p13.1)	-0.101	-	-	-	<0.5	0.0783	0.832	0.832	<3.4e-05	0.00647	1
MCM4	MUT	(8q12-q13)	-0.101	-	-	-	<0.5	0.0782	0.832	0.832	<3.4e-05	0.00647	1
RPS6	MUT	(9p21)	-0.101	-	-	-	<0.5	0.0782	0.832	0.832	<3.4e-05	0.00647	1
CASP1	MUT	(11q23)	-0.101	-	-	-	<0.5	0.0781	0.832	0.832	<3.4e-05	0.00647	1
GCNT2	MUT	(6p24.2)	-0.101	-	-	-	<0.5	0.0781	0.832	0.832	<3.4e-05	0.00647	1
ADAM28	MUT	(8p21.2)	-0.101	-	-	-	<0.5	0.078	0.832	0.832	<3.4e-05	0.00641	1
TAF15	MUT	(17q11.1-q11.2)	-0.101	-	-	-	<0.5	0.0778	0.832	0.832	<3.4e-05	0.00628	1
SMURF2	MUT	(17q22-q23)	-0.101	-	-	-	<0.5	0.0774	0.832	0.832	<3.4e-05	0.00622	1
TPM3	MUT	(1q21.2)	-0.101	-	-	-	<0.5	0.0774	0.832	0.832	<3.4e-05	0.00622	1
PIK3CB	MUT	(3q21-qter)	-0.101	-	-	-	<0.5	0.0773	0.832	0.832	<3.39e-05	0.00622	1
ARID1A	MUT	(1p36.1-p35)	-0.1	-	-	-	<0.5	0.0834	0.839	0.839	<3.42e-05	0.00727	1
PCSK7	MUT	(11q23-q24)	-0.1	-	-	-	<0.5	0.0833	0.838	0.838	<3.42e-05	0.00727	1
TPM4	MUT	(19p13.1)	-0.1	-	-	-	<0.5	0.0831	0.838	0.838	<3.42e-05	0.00727	1
SLC14A1	MUT	(18q11-q12)	-0.1	-	-	-	0.5	0.0831	0.838	0.838	<3.42e-05	0.00727	1
CARS	MUT	(11p15.5)	-0.1	-	-	-	<0.5	0.083	0.838	0.838	<3.42e-05	0.00727	1
MAP4K5	MUT	(14q11.2-q21)	-0.1	-	-	-	<0.5	0.0828	0.838	0.838	<3.42e-05	0.00721	1
BAK1	MUT	(6p21.31)	-0.1	-	-	-	<0.5	0.0827	0.838	0.838	<3.42e-05	0.00721	1
PTK6	MUT	(20q13.3)	-0.1	-	-	-	<0.5	0.0824	0.838	0.838	<3.41e-05	0.00715	1
APBB1IP	MUT	(10p12.1)	-0.1	-	-	-	0.5	0.0819	0.838	0.838	<3.41e-05	0.00702	1
LRP6	MUT	(12p13.2)	-0.1	-	-	-	<0.5	0.0819	0.838	0.838	<3.41e-05	0.00702	1
STK11	MUT	(19p13.3)	-0.0999	-	-	-	<0.5	0.0848	0.842	0.842	<3.42e-05	0.00764	1
MAK	MUT	(6q22)	-0.0998	-	-	-	<0.5	0.0851	0.843	0.843	<3.43e-05	0.00776	1
TACC3	MUT	(4p16.3)	-0.0997	-	-	-	<0.5	0.0857	0.846	0.846	<3.43e-05	0.00782	1
BIRC5	MUT	(17q25.3)	-0.0995	-	-	-	0.5	0.0874	0.851	0.851	<3.43e-05	0.00813	1
MLL	MUT	(11q23)	-0.0994	-	-	-	<0.5	0.0881	0.854	0.854	<3.43e-05	0.00844	1
RECQL4	MUT	(8q24.3)	-0.0994	-	-	-	<0.5	0.0879	0.852	0.852	<3.43e-05	0.00838	1
CIT	MUT	(12q24.23)	-0.0993	-	-	-	<0.5	0.0885	0.856	0.856	<3.44e-05	0.00863	1
ITGAV	MUT	(2q31-q32)	-0.0993	-	-	-	<0.5	0.0883	0.854	0.854	<3.44e-05	0.0085	1
BCL2A1	MUT	(15q24.3)	-0.0992	-	-	-	<0.5	0.0892	0.857	0.857	<3.44e-05	0.00863	1
FSCB	MUT	(14q21.3)	-0.0992	-	-	-	<0.5	0.0891	0.857	0.857	<3.44e-05	0.00863	1
CDC25A	MUT	(3p21)	-0.0992	-	-	-	<0.5	0.0891	0.857	0.857	<3.44e-05	0.00863	1
RHPN2	MUT	(19q13.12)	-0.0992	-	-	-	<0.5	0.0888	0.857	0.857	<3.44e-05	0.00863	1
STAT5B	MUT	(17q11.2)	-0.099	-	-	-	0.5	0.0901	0.863	0.863	<3.44e-05	0.00869	1
SMAD3	MUT	(15q21-q22)	-0.099	-	-	-	0.5	0.0898	0.86	0.86	<3.44e-05	0.00863	1
GUCY1A2	MUT	(11q21-q22)	-0.099	-	-	-	<0.5	0.0897	0.86	0.86	<3.44e-05	0.00863	1
BRCA2	MUT	(13q12-q13)	-0.0989	-	-	-	<0.5	0.091	0.869	0.869	<3.44e-05	0.00887	1
MRE11A	MUT	(11q21)	-0.0988	-	-	-	0.5	0.0916	0.872	0.872	<3.44e-05	0.00912	1
ADAMTS19	MUT	(5q23.3)	-0.0988	-	-	-	<0.5	0.0912	0.87	0.87	<3.44e-05	0.009	1
AAK1	MUT	(2p13.3)	-0.0987	-	-	-	<0.5	0.092	0.872	0.872	<3.44e-05	0.00924	1
CRKL	MUT	(22q11.21)	-0.0986	-	-	-	<0.5	0.0926	0.872	0.872	<3.45e-05	0.00924	1
CASP2	MUT	(7q34-q35)	-0.0986	-	-	-	<0.5	0.0925	0.872	0.872	<3.44e-05	0.00924	1
PRKCQ	MUT	(10p15)	-0.0986	-	-	-	<0.5	0.0924	0.872	0.872	<3.44e-05	0.00924	1
TIMP3	MUT	(22q12.3)	-0.0985	-	-	-	<0.5	0.0935	0.872	0.872	<3.45e-05	0.00943	1
GNAS	MUT	(20q13.2-q13.3)	-0.0984	-	-	-	<0.5	0.0938	0.872	0.872	<3.45e-05	0.00949	1
CSNK1G2	MUT	(19p13.3)	-0.0984	-	-	-	<0.5	0.0938	0.872	0.872	<3.45e-05	0.00949	1
MSI2	MUT	(17q23.2)	-0.0984	-	-	-	<0.5	0.0937	0.872	0.872	<3.45e-05	0.00943	1
NCKIPSD	MUT	(3p21)	-0.0978	-	-	-	0.5	0.0974	0.879	0.879	<3.46e-05	0.00986	1
SGK2	MUT	(20q13.2)	-0.0977	-	-	-	<0.5	0.0977	0.879	0.879	<3.46e-05	0.00998	1
TP53RK	MUT	(20q13.2)	-0.0977	-	-	-	<0.5	0.0977	0.879	0.879	<3.46e-05	0.00998	1
MAP2K3	MUT	(17q11.2)	-0.0977	-	-	-	<0.5	0.0976	0.879	0.879	<3.46e-05	0.00998	1
MAX	MUT	(14q23)	-0.0977	-	-	-	<0.5	0.0974	0.879	0.879	<3.46e-05	0.00986	1
BAI3	MUT	(6q12)	-0.0975	-	-	-	<0.5	0.0985	0.879	0.879	<3.47e-05	0.0102	1
CDK12	MUT	(17q12)	-0.0975	-	-	-	<0.5	0.0985	0.879	0.879	<3.47e-05	0.0102	1
ILK	MUT	(11p15.4)	-0.0975	-	-	-	<0.5	0.0985	0.879	0.879	<3.47e-05	0.0102	1
WDHD1	MUT	(14q22.2)	-0.0975	-	-	-	<0.5	0.0985	0.879	0.879	<3.47e-05	0.0102	1
COL14A1	MUT	(8q23)	-0.0974	-	-	-	<0.5	0.0996	0.883	0.883	<3.47e-05	0.0105	1
ATP13A5	MUT	(3q29)	-0.0973	-	-	-	<0.5	0.0999	0.883	0.883	<3.47e-05	0.0105	1
SERPINB1	MUT	(6p25.2)	-0.0972	-	-	-	<0.5	0.1	0.883	0.883	<3.48e-05	0.0107	1
PAK1	MUT	(11q13-q14)	-0.0972	-	-	-	<0.5	0.1	0.883	0.883	<3.48e-05	0.0107	1
FAS	MUT	(10q24.1)	-0.0972	-	-	-	<0.5	0.1	0.883	0.883	<3.47e-05	0.0107	1
SNX19	MUT	(11q25)	-0.0972	-	-	-	<0.5	0.1	0.883	0.883	<3.47e-05	0.0107	1
ALPK3	MUT	(15q25.2)	-0.0971	-	-	-	0.5	0.101	0.885	0.885	<3.48e-05	0.0111	1
TNFRSF9	MUT	(1p36)	-0.0971	-	-	-	<0.5	0.101	0.885	0.885	<3.48e-05	0.0111	1
YSK4	MUT	(-)	-0.0971	-	-	-	<0.5	0.101	0.885	0.885	<3.48e-05	0.011	1
STRN4	MUT	(19q13.32)	-0.097	-	-	-	<0.5	0.101	0.885	0.885	<3.48e-05	0.0111	1
NTRK3	MUT	(15q24-q25)	-0.0969	-	-	-	0.5	0.103	0.89	0.89	<3.48e-05	0.0113	1
AATK	MUT	(17q25.3)	-0.0968	-	-	-	<0.5	0.103	0.89	0.89	<3.48e-05	0.0115	1
DFFB	MUT	(1p36.3)	-0.0968	-	-	-	<0.5	0.103	0.89	0.89	<3.48e-05	0.0114	1
MLLT10	MUT	(10p12)	-0.0967	-	-	-	<0.5	0.104	0.89	0.89	<3.49e-05	0.0117	1
SBDS	MUT	(7q11.22)	-0.0967	-	-	-	<0.5	0.103	0.89	0.89	<3.48e-05	0.0116	1
GPR87	MUT	(3q24)	-0.0967	-	-	-	<0.5	0.103	0.89	0.89	<3.48e-05	0.0116	1
GRK7	MUT	(3q24)	-0.0966	-	-	-	<0.5	0.104	0.89	0.89	<3.49e-05	0.0117	1
DLL1	MUT	(6q13-q22.33)	-0.0965	-	-	-	0.5	0.105	0.892	0.892	<3.49e-05	0.0118	1
EPHA7	MUT	(6q16.3)	-0.0965	-	-	-	<0.5	0.104	0.892	0.892	<3.49e-05	0.0117	1
CCNB1IP1	MUT	(14q11.2)	-0.0964	-	-	-	<0.5	0.105	0.892	0.892	<3.49e-05	0.0118	1
CLK4	MUT	(5q35)	-0.0963	-	-	-	<0.5	0.106	0.897	0.897	<3.49e-05	0.0121	1
NEK11	MUT	(3q22.1)	-0.0963	-	-	-	<0.5	0.106	0.897	0.897	<3.49e-05	0.0121	1
AIM1	MUT	(6q21)	-0.0962	-	-	-	<0.5	0.107	0.897	0.897	<3.5e-05	0.0121	1
PCP4L1	MUT	(1q23.3)	-0.0961	-	-	-	<0.5	0.108	0.897	0.897	<3.5e-05	0.0123	1
MAGEB16	MUT	(Xp21.1)	-0.0961	-	-	-	0.5	0.108	0.897	0.897	<3.5e-05	0.0123	1
PARP1	MUT	(1q41-q42)	-0.096	-	-	-	<0.5	0.108	0.897	0.897	<3.5e-05	0.0125	1
MYLK	MUT	(3q21)	-0.096	-	-	-	<0.5	0.108	0.897	0.897	<3.5e-05	0.0124	1
MMP2	MUT	(16q13-q21)	-0.0959	-	-	-	<0.5	0.109	0.897	0.897	<3.5e-05	0.0126	1
STAT6	MUT	(12q13)	-0.0959	-	-	-	0.5	0.109	0.897	0.897	<3.5e-05	0.0125	1
NOTCH1	MUT	(9q34.3)	-0.0958	-	-	-	0.5	0.109	0.897	0.897	<3.5e-05	0.0126	1
DDB2	MUT	(11p12-p11)	-0.0958	-	-	-	<0.5	0.109	0.897	0.897	<3.5e-05	0.0126	1
IL1B	MUT	(2q14)	-0.0958	-	-	-	0.5	0.109	0.897	0.897	<3.5e-05	0.0126	1
SIX4	MUT	(14q23.1)	-0.0957	-	-	-	<0.5	0.11	0.897	0.897	<3.51e-05	0.0126	1
GRIN2B	MUT	(12p12)	-0.0957	-	-	-	<0.5	0.11	0.897	0.897	<3.51e-05	0.0126	1
TEC	MUT	(4p12)	-0.0956	-	-	-	0.5	0.11	0.897	0.897	<3.51e-05	0.013	1
WAS	MUT	(Xp11.4-p11.21)	-0.0956	-	-	-	<0.5	0.11	0.897	0.897	<3.51e-05	0.0129	1
CDK19	MUT	(6q21)	-0.0955	-	-	-	<0.5	0.111	0.897	0.897	<3.51e-05	0.0134	1
BLK	MUT	(8p23-p22)	-0.0955	-	-	-	<0.5	0.111	0.897	0.897	<3.51e-05	0.0133	1
IRS2	MUT	(13q34)	-0.0955	-	-	-	<0.5	0.111	0.897	0.897	<3.51e-05	0.0133	1
LTBR	MUT	(12p13)	-0.0955	-	-	-	<0.5	0.111	0.897	0.897	<3.51e-05	0.0133	1
SEMA5B	MUT	(3q21.1)	-0.0955	-	-	-	<0.5	0.111	0.897	0.897	<3.51e-05	0.0132	1
EIF4G1	MUT	(3q27-qter)	-0.0954	-	-	-	0.5	0.112	0.897	0.897	<3.52e-05	0.0134	1
PIP5K1A	MUT	(1q21.3)	-0.0954	-	-	-	<0.5	0.112	0.897	0.897	<3.52e-05	0.0134	1
TRIM42	MUT	(3q23)	-0.0953	-	-	-	<0.5	0.112	0.897	0.897	<3.52e-05	0.0134	1
TSSK4	MUT	(14q11.2)	-0.0952	-	-	-	<0.5	0.113	0.897	0.897	<3.52e-05	0.0135	1
TSC2	MUT	(16p13.3)	-0.0952	-	-	-	<0.5	0.112	0.897	0.897	<3.52e-05	0.0135	1
YWHAH	MUT	(22q12.1-q13.1)	-0.0952	-	-	-	<0.5	0.112	0.897	0.897	<3.52e-05	0.0135	1
NCOA4	MUT	(10q11.2)	-0.0951	-	-	-	<0.5	0.113	0.898	0.898	<3.52e-05	0.0137	1
ABCC4	MUT	(13q31)	-0.0951	-	-	-	<0.5	0.113	0.897	0.897	<3.52e-05	0.0136	1
FH	MUT	(1q42.1)	-0.0951	-	-	-	<0.5	0.113	0.897	0.897	<3.52e-05	0.0136	1
KIAA2022	MUT	(Xq13.3)	-0.095	-	-	-	<0.5	0.114	0.898	0.898	<3.53e-05	0.014	1
RUNX1	MUT	(21q22.3)	-0.095	-	-	-	<0.5	0.114	0.898	0.898	<3.53e-05	0.014	1
SFPQ	MUT	(1p34.3)	-0.095	-	-	-	<0.5	0.114	0.898	0.898	<3.53e-05	0.014	1
RARG	MUT	(12q13)	-0.0949	-	-	-	<0.5	0.114	0.898	0.898	<3.53e-05	0.0142	1
PSIP1	MUT	(9p22.2)	-0.0949	-	-	-	<0.5	0.114	0.898	0.898	<3.53e-05	0.0142	1
FOXO4	MUT	(Xq13.1)	-0.0949	-	-	-	<0.5	0.114	0.898	0.898	<3.53e-05	0.0142	1
PREX2	MUT	(8q13.1)	-0.0948	-	-	-	<0.5	0.115	0.899	0.899	<3.53e-05	0.0142	1
MAP4K4	MUT	(2q11.2-q12)	-0.0947	-	-	-	<0.5	0.116	0.901	0.901	<3.53e-05	0.0144	1
ELL	MUT	(19p13.1)	-0.0947	-	-	-	<0.5	0.116	0.901	0.901	<3.53e-05	0.0143	1
INPP4B	MUT	(4q31.1)	-0.0945	-	-	-	<0.5	0.117	0.901	0.901	<3.54e-05	0.0148	1
SSX4	MUT	(Xp11.23)	-0.0944	-	-	-	<0.5	0.118	0.903	0.903	<3.54e-05	0.0153	1
DAB1	MUT	(1p32-p31)	-0.0944	-	-	-	<0.5	0.118	0.903	0.903	<3.54e-05	0.0153	1
PAK7	MUT	(20p12)	-0.0944	-	-	-	<0.5	0.118	0.903	0.903	<3.54e-05	0.0153	1
CARD14	MUT	(17q25)	-0.0943	-	-	-	<0.5	0.119	0.906	0.906	<3.55e-05	0.0158	1
NLRP10	MUT	(11p15.4)	-0.0943	-	-	-	<0.5	0.119	0.904	0.904	<3.55e-05	0.0156	1
LZTR1	MUT	(22q11.21)	-0.0943	-	-	-	<0.5	0.119	0.904	0.904	<3.54e-05	0.0155	1
CDK3	MUT	(17q25.1)	-0.0943	-	-	-	<0.5	0.118	0.904	0.904	<3.54e-05	0.0155	1
TNFRSF11B	MUT	(8q24)	-0.0942	-	-	-	<0.5	0.12	0.909	0.909	<3.55e-05	0.0162	1
MYT1	MUT	(20q13.33)	-0.0941	-	-	-	<0.5	0.121	0.912	0.912	<3.55e-05	0.0164	1
ITGB1	MUT	(10p11.2)	-0.0941	-	-	-	<0.5	0.12	0.911	0.911	<3.55e-05	0.0162	1
EIF4A1	MUT	(17p13)	-0.094	-	-	-	<0.5	0.121	0.913	0.913	<3.55e-05	0.0168	1
SKIL	MUT	(3q26)	-0.094	-	-	-	<0.5	0.121	0.913	0.913	<3.55e-05	0.0168	1
EGF	MUT	(4q25)	-0.094	-	-	-	0.5	0.121	0.912	0.912	<3.55e-05	0.0166	1
OLFM4	MUT	(13q14)	-0.0939	-	-	-	<0.5	0.122	0.914	0.914	<3.55e-05	0.0169	1
TFR2	MUT	(7q22)	-0.0938	-	-	-	<0.5	0.123	0.915	0.915	<3.56e-05	0.017	1
MAP3K7	MUT	(6q15)	-0.0938	-	-	-	<0.5	0.122	0.914	0.914	<3.56e-05	0.017	1
FBXO43	MUT	(8q22.3)	-0.0937	-	-	-	<0.5	0.123	0.916	0.916	<3.56e-05	0.0171	1
VRK2	MUT	(2p16.1)	-0.0936	-	-	-	<0.5	0.124	0.919	0.919	<3.56e-05	0.0175	1
MARK4	MUT	(19q13.2)	-0.0935	-	-	-	<0.5	0.125	0.92	0.92	<3.56e-05	0.0177	1
PLK1	MUT	(16p)	-0.0935	-	-	-	<0.5	0.124	0.92	0.92	<3.56e-05	0.0177	1
ERCC3	MUT	(2q21)	-0.0934	-	-	-	<0.5	0.125	0.921	0.921	<3.56e-05	0.0179	1
AXL	MUT	(19q13.1)	-0.0934	-	-	-	0.5	0.125	0.921	0.921	<3.56e-05	0.0179	1
IRF4	MUT	(6p25-p23)	-0.0933	-	-	-	0.5	0.127	0.927	0.927	<3.57e-05	0.0183	1
NUAK1	MUT	(12q23.3)	-0.0933	-	-	-	<0.5	0.127	0.927	0.927	<3.57e-05	0.0183	1
TXK	MUT	(4p12)	-0.0933	-	-	-	<0.5	0.127	0.927	0.927	<3.57e-05	0.0183	1
ETV4	MUT	(17q21)	-0.0933	-	-	-	<0.5	0.126	0.927	0.927	<3.57e-05	0.0182	1
ERC1	MUT	(12p13.3)	-0.0933	-	-	-	0.5	0.126	0.927	0.927	<3.57e-05	0.0182	1
AKT1	MUT	(14q32.32-q32.33)	-0.0933	-	-	-	<0.5	0.126	0.926	0.926	<3.57e-05	0.0182	1
PTPRC	MUT	(1q31-q32)	-0.0933	-	-	-	<0.5	0.126	0.926	0.926	<3.57e-05	0.0181	1
FIP1L1	MUT	(4q11-q12)	-0.0933	-	-	-	<0.5	0.126	0.926	0.926	<3.57e-05	0.0181	1
ADCK4	MUT	(19q13.2)	-0.0932	-	-	-	0.5	0.127	0.927	0.927	<3.57e-05	0.0184	1
DGKB	MUT	(7p21.2)	-0.0931	-	-	-	<0.5	0.128	0.927	0.927	<3.57e-05	0.0185	1
ERN2	MUT	(16p12.2)	-0.0931	-	-	-	<0.5	0.128	0.927	0.927	<3.57e-05	0.0185	1
SP110	MUT	(2q37.1)	-0.0931	-	-	-	<0.5	0.127	0.927	0.927	<3.57e-05	0.0184	1
DPYD	MUT	(1p22)	-0.093	-	-	-	<0.5	0.128	0.928	0.928	<3.58e-05	0.0186	1
CAMKK1	MUT	(17p13.3)	-0.093	-	-	-	<0.5	0.128	0.928	0.928	<3.57e-05	0.0186	1
PICALM	MUT	(11q14)	-0.093	-	-	-	<0.5	0.128	0.928	0.928	<3.57e-05	0.0186	1
ITGB8	MUT	(7p15.3)	-0.0929	-	-	-	<0.5	0.129	0.928	0.928	<3.58e-05	0.0186	1
CD79B	MUT	(17q23)	-0.0928	-	-	-	<0.5	0.129	0.93	0.93	<3.58e-05	0.0188	1
WIF1	MUT	(12q14.2)	-0.0928	-	-	-	0.5	0.129	0.93	0.93	<3.58e-05	0.0187	1
PTK2	MUT	(8q24.3)	-0.0927	-	-	-	<0.5	0.131	0.931	0.931	<3.58e-05	0.0192	1
PKN2	MUT	(1p22)	-0.0927	-	-	-	1	0.13	0.931	0.931	<3.58e-05	0.0191	1
TTBK1	MUT	(6p21.1)	-0.0925	-	-	-	<0.5	0.133	0.939	0.939	<3.59e-05	0.0196	1
ARHGEF7	MUT	(13q33.3)	-0.0925	-	-	-	0.5	0.132	0.935	0.935	<3.59e-05	0.0195	1
PTPN1	MUT	(20q13.1-q13.2)	-0.0924	-	-	-	<0.5	0.133	0.94	0.94	<3.59e-05	0.0197	1
PPM1E	MUT	(17q24.2)	-0.0924	-	-	-	0.5	0.133	0.94	0.94	<3.59e-05	0.0197	1
ACACA	MUT	(17q21)	-0.0923	-	-	-	0.5	0.134	0.941	0.941	<3.59e-05	0.0197	1
MAP4K2	MUT	(11q13.1)	-0.0922	-	-	-	<0.5	0.135	0.941	0.941	<3.59e-05	0.02	1
BRSK2	MUT	(11p15.5)	-0.0922	-	-	-	<0.5	0.135	0.941	0.941	<3.59e-05	0.02	1
LAMA1	MUT	(18p11.3)	-0.0921	-	-	-	<0.5	0.135	0.941	0.941	<3.59e-05	0.0201	1
TSSK2	MUT	(22q11.21)	-0.0921	-	-	-	0.5	0.135	0.941	0.941	<3.59e-05	0.02	1
FGF4	MUT	(11q13.3)	-0.0921	-	-	-	<0.5	0.135	0.941	0.941	<3.59e-05	0.02	1
NEK5	MUT	(13q14.2)	-0.092	-	-	-	<0.5	0.136	0.941	0.941	<3.6e-05	0.0204	1
TCF21	MUT	(6q23-q24)	-0.092	-	-	-	<0.5	0.135	0.941	0.941	<3.6e-05	0.0201	1
FBLN5	MUT	(14q31)	-0.0919	-	-	-	<0.5	0.137	0.941	0.941	<3.6e-05	0.0206	1
STK17A	MUT	(7p13)	-0.0919	-	-	-	<0.5	0.137	0.941	0.941	<3.6e-05	0.0206	1
KRAS	MUT	(12p12.1)	-0.0919	-	-	-	<0.5	0.136	0.941	0.941	<3.6e-05	0.0206	1
SLC6A8	MUT	(Xq28)	-0.0919	-	-	-	<0.5	0.136	0.941	0.941	<3.6e-05	0.0206	1
WEE2	MUT	(7q32)	-0.0919	-	-	-	<0.5	0.136	0.941	0.941	<3.6e-05	0.0206	1
PTTG1	MUT	(5q35.1)	-0.0918	-	-	-	<0.5	0.137	0.941	0.941	<3.6e-05	0.0208	1
LEMD1	MUT	(1q32.1)	-0.0918	-	-	-	<0.5	0.137	0.941	0.941	<3.6e-05	0.0208	1
MAPK6	MUT	(15q21)	-0.0917	-	-	-	<0.5	0.137	0.941	0.941	<3.61e-05	0.0209	1
RPS6KB1	MUT	(17q23.1)	-0.0917	-	-	-	<0.5	0.137	0.941	0.941	<3.6e-05	0.0209	1
ATRX	MUT	(Xq21.1)	-0.0916	-	-	-	0.5	0.138	0.942	0.942	<3.61e-05	0.0213	1
KDR	MUT	(4q11-q12)	-0.0916	-	-	-	0.5	0.138	0.941	0.941	<3.61e-05	0.0212	1
CHRNA5	MUT	(15q24)	-0.0916	-	-	-	<0.5	0.138	0.941	0.941	<3.61e-05	0.0212	1
IDH2	MUT	(15q21-qter)	-0.0914	-	-	-	<0.5	0.139	0.944	0.944	<3.61e-05	0.0214	1
ALS2	MUT	(2q33-q35)	-0.0913	-	-	-	1	0.14	0.949	0.949	<3.61e-05	0.0218	1
TAL1	MUT	(1p32)	-0.0912	-	-	-	<0.5	0.142	0.949	0.949	<3.62e-05	0.0223	1
XPO5	MUT	(6p21.1)	-0.0912	-	-	-	0.5	0.141	0.949	0.949	<3.62e-05	0.0221	1
MARK3	MUT	(14q32.3)	-0.0912	-	-	-	<0.5	0.141	0.949	0.949	<3.62e-05	0.0221	1
WRN	MUT	(8p12)	-0.0912	-	-	-	<0.5	0.141	0.949	0.949	<3.62e-05	0.0221	1
TOP1	MUT	(20q12-q13.1)	-0.0912	-	-	-	0.5	0.141	0.949	0.949	<3.62e-05	0.0221	1
ADCK1	MUT	(14q24)	-0.0911	-	-	-	<0.5	0.142	0.949	0.949	<3.62e-05	0.0225	1
PTCH1	MUT	(9q22.1-q31)	-0.0911	-	-	-	<0.5	0.142	0.949	0.949	<3.62e-05	0.0224	1
CAMK2B	MUT	(7p14.3-p14.1)	-0.0911	-	-	-	<0.5	0.142	0.949	0.949	<3.62e-05	0.0224	1
C9orf96	MUT	(9q34.2)	-0.091	-	-	-	<0.5	0.143	0.95	0.95	<3.63e-05	0.0228	1
CDH11	MUT	(16q21)	-0.091	-	-	-	0.5	0.143	0.95	0.95	<3.63e-05	0.0228	1
BIRC2	MUT	(11q22)	-0.091	-	-	-	<0.5	0.143	0.949	0.949	<3.62e-05	0.0225	1
CTLA4	MUT	(2q33)	-0.0909	-	-	-	0.5	0.144	0.951	0.951	<3.63e-05	0.0232	1
CDKN1B	MUT	(12p13.1-p12)	-0.0909	-	-	-	<0.5	0.144	0.951	0.951	<3.63e-05	0.0231	1
KCNH2	MUT	(7q36.1)	-0.0909	-	-	-	0.5	0.144	0.951	0.951	<3.63e-05	0.023	1
PRAME	MUT	(22q11.22)	-0.0909	-	-	-	<0.5	0.143	0.951	0.951	<3.63e-05	0.0229	1
PLD1	MUT	(3q26)	-0.0909	-	-	-	<0.5	0.143	0.951	0.951	<3.63e-05	0.0229	1
NEK10	MUT	(3p24.1)	-0.0908	-	-	-	<0.5	0.144	0.951	0.951	<3.63e-05	0.0232	1
MYST2	MUT	(-)	-0.0908	-	-	-	0.5	0.144	0.951	0.951	<3.63e-05	0.0232	1
MAFB	MUT	(20q11.1-q13.1)	-0.0906	-	-	-	<0.5	0.146	0.954	0.954	<3.64e-05	0.024	1
CYP3A4	MUT	(7q21.1)	-0.0905	-	-	-	<0.5	0.147	0.955	0.955	<3.64e-05	0.024	1
ACVR1B	MUT	(12q13)	-0.0905	-	-	-	<0.5	0.147	0.955	0.955	<3.64e-05	0.024	1
FANCL	MUT	(2p16.1)	-0.0905	-	-	-	<0.5	0.146	0.955	0.955	<3.64e-05	0.024	1
MAPK14	MUT	(6p21.3-p21.2)	-0.0905	-	-	-	<0.5	0.146	0.955	0.955	<3.64e-05	0.024	1
HNF1A	MUT	(12q24.31)	-0.0904	-	-	-	<0.5	0.147	0.955	0.955	<3.64e-05	0.0241	1
MAPK9	MUT	(5q35)	-0.0903	-	-	-	<0.5	0.148	0.955	0.955	<3.65e-05	0.0243	1
MUSK	MUT	(9q31.3-q32)	-0.0903	-	-	-	0.5	0.148	0.955	0.955	<3.64e-05	0.0243	1
CTBP1	MUT	(4p16)	-0.0903	-	-	-	<0.5	0.148	0.955	0.955	<3.64e-05	0.0243	1
UHMK1	MUT	(1q23.1)	-0.0903	-	-	-	<0.5	0.148	0.955	0.955	<3.64e-05	0.0243	1
CAMKV	MUT	(3p21.31)	-0.0903	-	-	-	<0.5	0.148	0.955	0.955	<3.64e-05	0.0243	1
MAP4K3	MUT	(2p22.3)	-0.0902	-	-	-	0.5	0.149	0.957	0.957	<3.65e-05	0.0245	1
KCTD14	MUT	(11q13.4)	-0.0902	-	-	-	<0.5	0.149	0.956	0.956	<3.65e-05	0.0245	1
MED13L	MUT	(12q24.22)	-0.0902	-	-	-	0.5	0.149	0.956	0.956	<3.65e-05	0.0243	1
NPRL2	MUT	(3p21.3)	-0.0902	-	-	-	0.5	0.148	0.955	0.955	<3.65e-05	0.0243	1
BMF	MUT	(15q14)	-0.0902	-	-	-	<0.5	0.148	0.955	0.955	<3.65e-05	0.0243	1
ERCC6	MUT	(10q11)	-0.0901	-	-	-	0.5	0.15	0.959	0.959	<3.65e-05	0.0247	1
MDM4	MUT	(1q32)	-0.0901	-	-	-	0.5	0.149	0.958	0.958	<3.65e-05	0.0246	1
ADAMTSL3	MUT	(15q25.2)	-0.09	-	-	-	0.5	0.151	0.959	0.959	<3.65e-05	0.0248	1
HCK	MUT	(20q11-q12)	-0.09	-	-	-	<0.5	0.151	0.959	0.959	<3.65e-05	0.0248	1
ZNF423	MUT	(16q12)	-0.09	-	-	-	<0.5	0.15	0.959	0.959	<3.65e-05	0.0248	1
AKAP6	MUT	(14q12)	-0.0899	-	-	-	1	0.151	0.959	0.959	<3.66e-05	0.025	1
STK32C	MUT	(10q26.3)	-0.0899	-	-	-	0.5	0.151	0.959	0.959	<3.66e-05	0.0249	1
AFF3	MUT	(2q11.2-q12)	-0.0899	-	-	-	<0.5	0.151	0.959	0.959	<3.65e-05	0.0248	1
MAPKAPK3	MUT	(3p21.3)	-0.0899	-	-	-	0.5	0.151	0.959	0.959	<3.65e-05	0.0248	1
MMP1	MUT	(11q21-q22)	-0.0898	-	-	-	<0.5	0.152	0.959	0.959	<3.66e-05	0.025	1
DAPK2	MUT	(15q22.1)	-0.0896	-	-	-	<0.5	0.153	0.959	0.959	<3.67e-05	0.0255	1
RIMS2	MUT	(8q22.3)	-0.0896	-	-	-	0.5	0.153	0.959	0.959	<3.67e-05	0.0255	1
RANBP17	MUT	(5q34)	-0.0896	-	-	-	<0.5	0.153	0.959	0.959	<3.67e-05	0.0255	1
KIT	MUT	(4q11-q12)	-0.0896	-	-	-	0.5	0.153	0.959	0.959	<3.66e-05	0.0254	1
LRP1B	MUT	(2q21.2)	-0.0895	-	-	-	0.5	0.154	0.959	0.959	<3.67e-05	0.0257	1
ADAM18	MUT	(8p11.22)	-0.0895	-	-	-	0.5	0.154	0.959	0.959	<3.67e-05	0.0256	1
NUAK2	MUT	(1q32.1)	-0.0895	-	-	-	0.5	0.154	0.959	0.959	<3.67e-05	0.0256	1
FOXO3	MUT	(6q21)	-0.0894	-	-	-	<0.5	0.155	0.961	0.961	<3.67e-05	0.0259	1
WNK4	MUT	(17q21-q22)	-0.0893	-	-	-	<0.5	0.156	0.962	0.962	<3.67e-05	0.026	1
FGFR1OP	MUT	(6q27)	-0.0893	-	-	-	<0.5	0.156	0.962	0.962	<3.67e-05	0.0259	1
EML4	MUT	(2p21)	-0.0893	-	-	-	<0.5	0.156	0.962	0.962	<3.67e-05	0.0259	1
NSD1	MUT	(5q35)	-0.0892	-	-	-	0.5	0.157	0.962	0.962	<3.68e-05	0.0264	1
SUZ12	MUT	(17q21)	-0.089	-	-	-	0.5	0.158	0.962	0.962	<3.69e-05	0.0268	1
STK17B	MUT	(2q33.1)	-0.089	-	-	-	<0.5	0.158	0.962	0.962	<3.68e-05	0.0266	1
MST1R	MUT	(3p21)	-0.089	-	-	-	<0.5	0.158	0.962	0.962	<3.68e-05	0.0265	1
FANCB	MUT	(Xp22.2)	-0.089	-	-	-	0.5	0.158	0.962	0.962	<3.68e-05	0.0265	1
SCYL1	MUT	(11q11-q12)	-0.0889	-	-	-	<0.5	0.159	0.962	0.962	<3.69e-05	0.0269	1
MDM2	MUT	(12q13-q14)	-0.0889	-	-	-	0.5	0.159	0.962	0.962	<3.69e-05	0.0269	1
CXCR2	MUT	(2q35)	-0.0888	-	-	-	<0.5	0.16	0.963	0.963	<3.69e-05	0.0272	1
JAG2	MUT	(14q32)	-0.0886	-	-	-	<0.5	0.161	0.967	0.967	<3.7e-05	0.0279	1
ETV1	MUT	(7p22)	-0.0886	-	-	-	<0.5	0.161	0.967	0.967	<3.7e-05	0.0278	1
RAC1	MUT	(7p22)	-0.0886	-	-	-	0.5	0.161	0.967	0.967	<3.69e-05	0.0278	1
ASH2L	MUT	(8p11.2)	-0.0886	-	-	-	<0.5	0.161	0.967	0.967	<3.69e-05	0.0278	1
GATA1	MUT	(Xp11.23)	-0.0885	-	-	-	0.5	0.162	0.968	0.968	<3.7e-05	0.0282	1
BRCC3	MUT	(Xq28)	-0.0885	-	-	-	<0.5	0.162	0.968	0.968	<3.7e-05	0.0282	1
TRIB1	MUT	(8q24.13)	-0.0883	-	-	-	<0.5	0.164	0.97	0.97	<3.71e-05	0.0289	1
LNX2	MUT	(13q12.2)	-0.0882	-	-	-	<0.5	0.165	0.971	0.971	<3.71e-05	0.029	1
KPNA5	MUT	(6q22.2)	-0.0882	-	-	-	<0.5	0.164	0.971	0.971	<3.71e-05	0.029	1
SS18	MUT	(18q11.2)	-0.0881	-	-	-	<0.5	0.165	0.971	0.971	<3.71e-05	0.0293	1
FGFR2	MUT	(10q25.3-q26)	-0.0881	-	-	-	0.5	0.165	0.971	0.971	<3.71e-05	0.0293	1
CXCL9	MUT	(4q21)	-0.0881	-	-	-	0.5	0.165	0.971	0.971	<3.71e-05	0.029	1
SCARA5	MUT	(8p21.1)	-0.088	-	-	-	<0.5	0.166	0.971	0.971	<3.71e-05	0.0293	1
VCPIP1	MUT	(8q13)	-0.0879	-	-	-	<0.5	0.167	0.974	0.974	<3.72e-05	0.0297	1
TBK1	MUT	(12q14.2)	-0.0879	-	-	-	<0.5	0.166	0.974	0.974	<3.72e-05	0.0294	1
GRK6	MUT	(5q35)	-0.0879	-	-	-	<0.5	0.166	0.973	0.973	<3.71e-05	0.0294	1
DDR1	MUT	(6p21.33)	-0.0878	-	-	-	<0.5	0.167	0.974	0.974	<3.72e-05	0.0297	1
CSNK1D	MUT	(17q25)	-0.0877	-	-	-	<0.5	0.168	0.976	0.976	<3.72e-05	0.0301	1
AR	MUT	(Xq12)	-0.0877	-	-	-	<0.5	0.168	0.976	0.976	<3.72e-05	0.0299	1
EIF2AK3	MUT	(2p12)	-0.0876	-	-	-	0.5	0.169	0.976	0.976	<3.72e-05	0.0302	1
LOC100130776	MUT	(-)	-0.0876	-	-	-	<0.5	0.169	0.976	0.976	<3.72e-05	0.0302	1
LIFR	MUT	(5p13-p12)	-0.0876	-	-	-	<0.5	0.169	0.976	0.976	<3.72e-05	0.0301	1
NONO	MUT	(Xq13.1)	-0.0876	-	-	-	<0.5	0.168	0.976	0.976	<3.72e-05	0.0301	1
YES1	MUT	(18p11.31-p11.21)	-0.0876	-	-	-	<0.5	0.168	0.976	0.976	<3.72e-05	0.0301	1
IKZF3	MUT	(17q11.2)	-0.0875	-	-	-	0.5	0.17	0.976	0.976	<3.73e-05	0.0304	1
PDGFB	MUT	(22q13.1)	-0.0875	-	-	-	<0.5	0.169	0.976	0.976	<3.72e-05	0.0303	1
NPR2	MUT	(9p21-p12)	-0.0874	-	-	-	<0.5	0.17	0.977	0.977	<3.73e-05	0.0305	1
IL21R	MUT	(16p11)	-0.0874	-	-	-	<0.5	0.17	0.976	0.976	<3.73e-05	0.0304	1
WNK3	MUT	(Xp11.22)	-0.0874	-	-	-	0.5	0.17	0.976	0.976	<3.73e-05	0.0304	1
XPO4	MUT	(13q11)	-0.0874	-	-	-	<0.5	0.17	0.976	0.976	<3.73e-05	0.0304	1
CYP27B1	MUT	(12q13.3-q14)	-0.0874	-	-	-	<0.5	0.17	0.976	0.976	<3.73e-05	0.0304	1
CSF1R	MUT	(5q32)	-0.0873	-	-	-	0.5	0.171	0.978	0.978	<3.73e-05	0.0305	1
SSU72	MUT	(1p36)	-0.0872	-	-	-	<0.5	0.172	0.983	0.983	<3.73e-05	0.0309	1
IRAK4	MUT	(12q12)	-0.0871	-	-	-	<0.5	0.173	0.984	0.984	<3.73e-05	0.031	1
PRKCB	MUT	(16p12)	-0.0871	-	-	-	<0.5	0.172	0.983	0.983	<3.73e-05	0.031	1
PSKH2	MUT	(8q21.13)	-0.087	-	-	-	0.5	0.173	0.985	0.985	<3.74e-05	0.0312	1
GUCY2D	MUT	(17p13.1)	-0.087	-	-	-	<0.5	0.173	0.985	0.985	<3.74e-05	0.0312	1
HSPB1	MUT	(7q11.23)	-0.087	-	-	-	<0.5	0.173	0.985	0.985	<3.74e-05	0.0312	1
SGK494	MUT	(-)	-0.0869	-	-	-	<0.5	0.174	0.988	0.988	<3.74e-05	0.0313	1
CBL	MUT	(11q23.3-qter)	-0.0868	-	-	-	0.5	0.175	0.988	0.988	<3.74e-05	0.0315	1
CARD10	MUT	(22q13.1)	-0.0867	-	-	-	0.5	0.176	0.988	0.988	<3.75e-05	0.032	1
TAF1	MUT	(Xq13.1)	-0.0867	-	-	-	<0.5	0.176	0.988	0.988	<3.75e-05	0.032	1
CTNNA2	MUT	(2p12-p11.1)	-0.0867	-	-	-	1	0.176	0.988	0.988	<3.75e-05	0.032	1
RGS22	MUT	(8q22.2)	-0.0867	-	-	-	<0.5	0.176	0.988	0.988	<3.75e-05	0.032	1
ABL2	MUT	(1q25.2)	-0.0866	-	-	-	0.5	0.177	0.988	0.988	<3.75e-05	0.0322	1
BCAR1	MUT	(16q22-q23)	-0.0866	-	-	-	0.5	0.177	0.988	0.988	<3.75e-05	0.0321	1
REL	MUT	(2p13-p12)	-0.0865	-	-	-	<0.5	0.178	0.988	0.988	<3.75e-05	0.0324	1
2015-09-03	MUT	(22q13.2)	-0.0865	-	-	-	<0.5	0.178	0.988	0.988	<3.75e-05	0.0324	1
PHKG2	MUT	(16p11.2)	-0.0865	-	-	-	0.5	0.178	0.988	0.988	<3.75e-05	0.0324	1
GRB7	MUT	(17q12)	-0.0864	-	-	-	<0.5	0.178	0.988	0.988	<3.76e-05	0.0325	1
FANCM	MUT	(14q21.3)	-0.0864	-	-	-	0.5	0.178	0.988	0.988	<3.76e-05	0.0325	1
CDK18	MUT	(1q31-q32)	-0.0863	-	-	-	<0.5	0.179	0.988	0.988	<3.76e-05	0.0329	1
CSNK2A2	MUT	(16q21)	-0.0862	-	-	-	<0.5	0.18	0.988	0.988	<3.76e-05	0.0335	1
IKZF1	MUT	(7pter-7qter)	-0.0862	-	-	-	1	0.18	0.988	0.988	<3.76e-05	0.0335	1
SLC45A3	MUT	(1q32.1)	-0.0862	-	-	-	0.5	0.18	0.988	0.988	<3.76e-05	0.0334	1
BTRC	MUT	(10q24.32)	-0.0862	-	-	-	0.5	0.18	0.988	0.988	<3.76e-05	0.0334	1
TAOK1	MUT	(17q11.2)	-0.0862	-	-	-	0.5	0.18	0.988	0.988	<3.76e-05	0.0333	1
TTBK2	MUT	(15q15.2)	-0.0861	-	-	-	0.5	0.181	0.988	0.988	<3.77e-05	0.0337	1
CPAMD8	MUT	(19p13.12)	-0.0861	-	-	-	<0.5	0.181	0.988	0.988	<3.77e-05	0.0337	1
ROCK1	MUT	(18q11.2)	-0.0861	-	-	-	0.5	0.18	0.988	0.988	<3.77e-05	0.0336	1
PRKD2	MUT	(19q13.2)	-0.0859	-	-	-	<0.5	0.183	0.988	0.988	<3.77e-05	0.0344	1
YAP1	MUT	(11q13)	-0.0859	-	-	-	0.5	0.182	0.988	0.988	<3.77e-05	0.0344	1
ICK	MUT	(6p12.3-p11.2)	-0.0859	-	-	-	0.5	0.182	0.988	0.988	<3.77e-05	0.0341	1
DCLK1	MUT	(13q13.3)	-0.0859	-	-	-	<0.5	0.182	0.988	0.988	<3.77e-05	0.0341	1
EGFR	MUT	(7p12)	-0.0858	-	-	-	<0.5	0.183	0.988	0.988	<3.78e-05	0.0346	1
MYH10	MUT	(17p13)	-0.0857	-	-	-	<0.5	0.184	0.988	0.988	<3.78e-05	0.0348	1
ARHGAP29	MUT	(1p22.1)	-0.0857	-	-	-	<0.5	0.184	0.988	0.988	<3.78e-05	0.0347	1
MFSD4	MUT	(1q32.1)	-0.0857	-	-	-	0.5	0.184	0.988	0.988	<3.78e-05	0.0347	1
TYK2	MUT	(19p13.2)	-0.0857	-	-	-	<0.5	0.184	0.988	0.988	<3.78e-05	0.0347	1
MECOM	MUT	(3q26.2)	-0.0856	-	-	-	0.5	0.184	0.988	0.988	<3.78e-05	0.0348	1
MYLK4	MUT	(6p25.2)	-0.0855	-	-	-	0.5	0.185	0.988	0.988	<3.79e-05	0.035	1
SDHC	MUT	(1q21)	-0.0855	-	-	-	<0.5	0.185	0.988	0.988	<3.79e-05	0.035	1
PIGU	MUT	(20q11.22)	-0.0855	-	-	-	<0.5	0.185	0.988	0.988	<3.79e-05	0.0349	1
TRPM7	MUT	(15q21)	-0.0855	-	-	-	0.5	0.185	0.988	0.988	<3.79e-05	0.0349	1
BMX	MUT	(Xp22.2)	-0.0855	-	-	-	1	0.185	0.988	0.988	<3.79e-05	0.0349	1
TFG	MUT	(3q12.2)	-0.0855	-	-	-	0.5	0.185	0.988	0.988	<3.79e-05	0.0349	1
SCYL3	MUT	(1q24.2)	-0.0854	-	-	-	<0.5	0.186	0.991	0.991	<3.79e-05	0.0352	1
PIP4K2A	MUT	(10p12.2)	-0.0854	-	-	-	<0.5	0.186	0.991	0.991	<3.79e-05	0.0352	1
TLX1	MUT	(10q24.32)	-0.0853	-	-	-	0.5	0.187	0.992	0.992	<3.79e-05	0.0354	1
CDK6	MUT	(7q21-q22)	-0.0853	-	-	-	<0.5	0.187	0.992	0.992	<3.79e-05	0.0354	1
NEDD9	MUT	(6p25-p24)	-0.0852	-	-	-	<0.5	0.188	0.992	0.992	<3.8e-05	0.0362	1
PRRX1	MUT	(1q24.3)	-0.0852	-	-	-	<0.5	0.188	0.992	0.992	<3.8e-05	0.0362	1
TCERG1L	MUT	(10q26.3)	-0.0851	-	-	-	<0.5	0.189	0.992	0.992	<3.8e-05	0.0364	1
LMTK3	MUT	(19q13.33)	-0.0851	-	-	-	<0.5	0.189	0.992	0.992	<3.8e-05	0.0364	1
CASP9	MUT	(1p36.21)	-0.0851	-	-	-	0.5	0.188	0.992	0.992	<3.8e-05	0.0362	1
MCL1	MUT	(1q21)	-0.085	-	-	-	<0.5	0.19	0.993	0.993	<3.81e-05	0.0367	1
OBSCN	MUT	(1q42)	-0.0849	-	-	-	0.5	0.19	0.993	0.993	<3.81e-05	0.037	1
SLCO4A1	MUT	(20q13.1)	-0.0849	-	-	-	0.5	0.19	0.993	0.993	<3.81e-05	0.0369	1
MAP3K3	MUT	(17q)	-0.0848	-	-	-	0.5	0.191	0.993	0.993	<3.82e-05	0.0373	1
CDK7	MUT	(5q12.1)	-0.0848	-	-	-	<0.5	0.191	0.993	0.993	<3.82e-05	0.0373	1
HRAS	MUT	(11p15.5)	-0.0848	-	-	-	0.5	0.191	0.993	0.993	<3.81e-05	0.0373	1
FAM118A	MUT	(22q13.3)	-0.0848	-	-	-	<0.5	0.191	0.993	0.993	<3.81e-05	0.0372	1
HSPA4	MUT	(5q31.1)	-0.0848	-	-	-	<0.5	0.191	0.993	0.993	<3.81e-05	0.0372	1
PPP3CC	MUT	(8p21.3)	-0.0846	-	-	-	<0.5	0.193	0.995	0.995	<3.82e-05	0.038	1
CDK10	MUT	(16q24.3)	-0.0846	-	-	-	0.5	0.193	0.994	0.994	<3.82e-05	0.0379	1
TAOK2	MUT	(16p11.2)	-0.0845	-	-	-	<0.5	0.193	0.996	0.996	<3.82e-05	0.0381	1
PHIP	MUT	(6q14)	-0.0845	-	-	-	0.5	0.193	0.996	0.996	<3.82e-05	0.038	1
NUP210	MUT	(3p25)	-0.0844	-	-	-	<0.5	0.195	0.996	0.996	<3.83e-05	0.0386	1
CSF3	MUT	(17q11.2-q12)	-0.0844	-	-	-	<0.5	0.194	0.996	0.996	<3.82e-05	0.0383	1
NBN	MUT	(8q21-q24)	-0.0844	-	-	-	<0.5	0.194	0.996	0.996	<3.82e-05	0.0383	1
PALB2	MUT	(16p12.1)	-0.0843	-	-	-	0.5	0.195	0.996	0.996	<3.83e-05	0.0388	1
MYLK3	MUT	(16q11.2)	-0.0841	-	-	-	<0.5	0.196	0.996	0.996	<3.83e-05	0.0391	1
PPP2CA	MUT	(5q31.1)	-0.084	-	-	-	<0.5	0.198	0.999	0.999	<3.84e-05	0.0401	1
TRIM37	MUT	(17q)	-0.084	-	-	-	<0.5	0.198	0.999	0.999	<3.84e-05	0.04	1
IKBKE	MUT	(1q31)	-0.084	-	-	-	<0.5	0.198	0.999	0.999	<3.84e-05	0.04	1
EIF2AK4	MUT	(15q13.3)	-0.0839	-	-	-	<0.5	0.199	0.999	0.999	<3.84e-05	0.0405	1
TIAM1	MUT	(21q22.1)	-0.0839	-	-	-	0.5	0.198	0.999	0.999	<3.84e-05	0.0404	1
IKBKB	MUT	(8p11.2)	-0.0838	-	-	-	<0.5	0.199	0.999	0.999	<3.85e-05	0.0408	1
RPS6KA2	MUT	(6q27)	-0.0838	-	-	-	<0.5	0.199	0.999	0.999	<3.85e-05	0.0407	1
EIF4EBP1	MUT	(8p12)	-0.0836	-	-	-	<0.5	0.202	1	1	<3.86e-05	0.0415	1
EIF2AK1	MUT	(7p22)	-0.0836	-	-	-	0.5	0.201	1	1	<3.86e-05	0.0414	1
PHOX2B	MUT	(4p13)	-0.0835	-	-	-	0.5	0.202	1	1	<3.86e-05	0.0415	1
RPGRIP1	MUT	(14q11.2)	-0.0834	-	-	-	1	0.203	1	1	<3.86e-05	0.0417	1
DFNA5	MUT	(7p15)	-0.0834	-	-	-	0.5	0.203	1	1	<3.86e-05	0.0417	1
GH1	MUT	(17q22-q24)	-0.0834	-	-	-	0.5	0.202	1	1	<3.86e-05	0.0417	1
PRKD3	MUT	(2p21)	-0.0833	-	-	-	1	0.203	1	1	<3.87e-05	0.0418	1
DLC1	MUT	(8p22)	-0.0833	-	-	-	0.5	0.203	1	1	<3.86e-05	0.0418	1
PTCH2	MUT	(1p34.1)	-0.0832	-	-	-	0.5	0.204	1	1	<3.87e-05	0.0423	1
RBBP8	MUT	(18q11.2)	-0.0832	-	-	-	0.5	0.204	1	1	<3.87e-05	0.0422	1
SETDB1	MUT	(1q21)	-0.0831	-	-	-	0.5	0.205	1	1	<3.87e-05	0.0427	1
EPHA10	MUT	(1p34.3)	-0.0831	-	-	-	0.5	0.205	1	1	<3.87e-05	0.0423	1
CDC34	MUT	(19p13.3)	-0.083	-	-	-	<0.5	0.207	1	1	<3.88e-05	0.0431	1
NUDT11	MUT	(Xp11.22-p11.1)	-0.083	-	-	-	0.5	0.206	1	1	<3.87e-05	0.043	1
PIM3	MUT	(22q13)	-0.0829	-	-	-	<0.5	0.207	1	1	<3.88e-05	0.0434	1
FANCD2	MUT	(3p25.3)	-0.0829	-	-	-	0.5	0.207	1	1	<3.88e-05	0.0434	1
NFKBIA	MUT	(14q13)	-0.0829	-	-	-	<0.5	0.207	1	1	<3.88e-05	0.0434	1
SPAG8	MUT	(9p13.3)	-0.0828	-	-	-	<0.5	0.208	1	1	<3.88e-05	0.0437	1
CTSS	MUT	(1q21)	-0.0828	-	-	-	<0.5	0.208	1	1	<3.88e-05	0.0437	1
GOLGA5	MUT	(14q32.12)	-0.0828	-	-	-	<0.5	0.208	1	1	<3.88e-05	0.0437	1
CRP	MUT	(1q21-q23)	-0.0827	-	-	-	<0.5	0.209	1	1	<3.89e-05	0.0441	1
RGL3	MUT	(19p13.2)	-0.0827	-	-	-	<0.5	0.209	1	1	<3.89e-05	0.0441	1
BLM	MUT	(15q26.1)	-0.0825	-	-	-	0.5	0.21	1	1	<3.89e-05	0.0442	1
MITF	MUT	(3p14.1-p12.3)	-0.0824	-	-	-	0.5	0.211	1	1	<3.9e-05	0.0447	1
MAPK4	MUT	(18q21.1)	-0.0824	-	-	-	<0.5	0.211	1	1	<3.9e-05	0.0445	1
RPN1	MUT	(3q21.3)	-0.0823	-	-	-	1	0.212	1	1	<3.9e-05	0.0447	1
RARB	MUT	(3p24)	-0.0822	-	-	-	<0.5	0.212	1	1	<3.9e-05	0.0449	1
MELK	MUT	(9p13.1)	-0.0821	-	-	-	<0.5	0.214	1	1	<3.91e-05	0.0455	1
NRK	MUT	(Xq22.3)	-0.0821	-	-	-	<0.5	0.213	1	1	<3.91e-05	0.0452	1
TNFSF11	MUT	(13q14)	-0.082	-	-	-	0.5	0.215	1	1	<3.91e-05	0.0458	1
ELN	MUT	(7q11.1-q21.1)	-0.082	-	-	-	<0.5	0.215	1	1	<3.91e-05	0.0458	1
NAV3	MUT	(12q14.3)	-0.082	-	-	-	<0.5	0.214	1	1	<3.91e-05	0.0457	1
F8	MUT	(Xq28)	-0.0819	-	-	-	0.5	0.215	1	1	<3.91e-05	0.0459	1
EPHB1	MUT	(3q21-q23)	-0.0819	-	-	-	<0.5	0.215	1	1	<3.91e-05	0.0459	1
MAPK7	MUT	(17p11.2)	-0.0816	-	-	-	0.5	0.217	1	1	<3.92e-05	0.0466	1
KIAA1409	MUT	(-)	-0.0814	-	-	-	0.5	0.22	1	1	<3.93e-05	0.0477	1
FASLG	MUT	(1q23)	-0.0814	-	-	-	0.5	0.219	1	1	<3.93e-05	0.0476	1
ARFGEF1	MUT	(8q13)	-0.0814	-	-	-	0.5	0.219	1	1	<3.93e-05	0.0475	1
MAPK11	MUT	(22q13.33)	-0.0813	-	-	-	0.5	0.22	1	1	<3.93e-05	0.0478	1
IGFBP5	MUT	(2q33-q36)	-0.0812	-	-	-	<0.5	0.221	1	1	<3.94e-05	0.0479	1
SLK	MUT	(10q25.1)	-0.0812	-	-	-	<0.5	0.22	1	1	<3.94e-05	0.0479	1
STK19	MUT	(6p21.33)	-0.0811	-	-	-	0.5	0.222	1	1	<3.94e-05	0.0483	1
GLI3	MUT	(7p13)	-0.0811	-	-	-	0.5	0.221	1	1	<3.94e-05	0.0482	1
TPH1	MUT	(11p15.3-p14)	-0.0811	-	-	-	0.5	0.221	1	1	<3.94e-05	0.0481	1
CACNA1F	MUT	(Xp11.23)	-0.0811	-	-	-	<0.5	0.221	1	1	<3.94e-05	0.0481	1
GADD45A	MUT	(1p31.2)	-0.0811	-	-	-	<0.5	0.221	1	1	<3.94e-05	0.0481	1
PPAPDC1B	MUT	(8p12)	-0.081	-	-	-	<0.5	0.223	1	1	<3.95e-05	0.0488	1
CDK2	MUT	(12q13)	-0.081	-	-	-	0.5	0.223	1	1	<3.95e-05	0.0486	1
TNF	MUT	(6p21.3)	-0.081	-	-	-	<0.5	0.222	1	1	<3.95e-05	0.0485	1
NYNRIN	MUT	(14q11.2)	-0.081	-	-	-	<0.5	0.222	1	1	<3.95e-05	0.0485	1
FER	MUT	(5q21)	-0.0808	-	-	-	0.5	0.225	1	1	<3.96e-05	0.0493	1
CAMK1G	MUT	(1q32.2)	-0.0808	-	-	-	<0.5	0.224	1	1	<3.95e-05	0.0491	1
CCR1	MUT	(3p21)	-0.0806	-	-	-	<0.5	0.226	1	1	<3.97e-05	0.05	1
COL1A1	MUT	(17q21.33)	-0.0803	-	-	-	0.5	0.229	1	1	<3.97e-05	0.0509	1
CDK11A	MUT	(1p36.33)	-0.0802	-	-	-	<0.5	0.23	1	1	<3.97e-05	0.0513	1
CLK1	MUT	(2q33)	-0.0801	-	-	-	<0.5	0.231	1	1	<3.98e-05	0.0517	1
TRIM67	MUT	(1q42.2)	-0.0801	-	-	-	<0.5	0.231	1	1	<3.98e-05	0.0515	1
VRK3	MUT	(19q13.33)	-0.0801	-	-	-	<0.5	0.23	1	1	<3.98e-05	0.0515	1
MAPK1	MUT	(22q11.2)	-0.08	-	-	-	<0.5	0.232	1	1	<3.98e-05	0.0522	1
SIRT1	MUT	(10q21)	-0.08	-	-	-	<0.5	0.232	1	1	<3.98e-05	0.0521	1
MYBL2	MUT	(20q13.1)	-0.08	-	-	-	<0.5	0.232	1	1	<3.98e-05	0.0521	1
BCL7A	MUT	(12q24.1)	-0.08	-	-	-	<0.5	0.231	1	1	<3.98e-05	0.052	1
SOCS3	MUT	(17q25.3)	-0.0799	-	-	-	0.5	0.233	1	1	<3.99e-05	0.0526	1
ANAPC5	MUT	(12q24)	-0.0799	-	-	-	<0.5	0.232	1	1	<3.98e-05	0.0524	1
C6orf97	MUT	(-)	-0.0799	-	-	-	<0.5	0.232	1	1	<3.98e-05	0.0522	1
PCNA	MUT	(20pter-p12)	-0.0797	-	-	-	<0.5	0.234	1	1	<3.99e-05	0.0532	1
RPTOR	MUT	(17q25.3)	-0.0796	-	-	-	0.5	0.235	1	1	<3.99e-05	0.0538	1
ADAM12	MUT	(10q26)	-0.0796	-	-	-	0.5	0.235	1	1	<3.99e-05	0.0538	1
NEK2	MUT	(1q32-q42)	-0.0795	-	-	-	0.5	0.237	1	1	<4e-05	0.0545	1
JUNB	MUT	(19p13.13)	-0.0795	-	-	-	<0.5	0.237	1	1	<4e-05	0.0545	1
TNFRSF1A	MUT	(12p13.2)	-0.0795	-	-	-	<0.5	0.236	1	1	<4e-05	0.0542	1
AURKC	MUT	(19q13.3-qter)	-0.0794	-	-	-	<0.5	0.238	1	1	<4e-05	0.0553	1
IL2	MUT	(4q26-q27)	-0.0794	-	-	-	0.5	0.238	1	1	<4e-05	0.0553	1
TNFRSF4	MUT	(1p36)	-0.0794	-	-	-	<0.5	0.238	1	1	<4e-05	0.055	1
ASPSCR1	MUT	(17q25)	-0.0794	-	-	-	0.5	0.237	1	1	<4e-05	0.0546	1
MAP3K14	MUT	(17q21-q22)	-0.0794	-	-	-	<0.5	0.237	1	1	<4e-05	0.0546	1
CCDC56	MUT	(-)	-0.0793	-	-	-	0.5	0.238	1	1	<4.01e-05	0.0553	1
FNTA	MUT	(8p11.21)	-0.0793	-	-	-	<0.5	0.238	1	1	<4.01e-05	0.0553	1
BMPR1A	MUT	(10q22.3)	-0.0792	-	-	-	<0.5	0.24	1	1	<4.01e-05	0.0558	1
NEK6	MUT	(9q33.3-q34.11)	-0.0792	-	-	-	<0.5	0.239	1	1	<4.01e-05	0.0555	1
PSEN2	MUT	(1q31-q42)	-0.0791	-	-	-	0.5	0.24	1	1	<4.01e-05	0.0558	1
LYL1	MUT	(19p13.2)	-0.079	-	-	-	0.5	0.241	1	1	<4.01e-05	0.0562	1
STK24	MUT	(13q31.2-q32.3)	-0.0789	-	-	-	<0.5	0.243	1	1	<4.02e-05	0.0571	1
DTX1	MUT	(12q24)	-0.0788	-	-	-	<0.5	0.243	1	1	<4.02e-05	0.0572	1
LIF	MUT	(22q12.2)	-0.0788	-	-	-	0.5	0.243	1	1	<4.02e-05	0.0572	1
GLTSCR1	MUT	(19q13.3)	-0.0788	-	-	-	<0.5	0.243	1	1	<4.02e-05	0.0572	1
TRAF6	MUT	(11p12)	-0.0788	-	-	-	<0.5	0.243	1	1	<4.02e-05	0.0571	1
SPP1	MUT	(4q22.1)	-0.0787	-	-	-	<0.5	0.244	1	1	<4.03e-05	0.0578	1
PGAP3	MUT	(17q21.2)	-0.0787	-	-	-	<0.5	0.244	1	1	<4.02e-05	0.0577	1
DDX10	MUT	(11q22-q23)	-0.0787	-	-	-	1	0.244	1	1	<4.02e-05	0.0575	1
APC	MUT	(5q21-q22)	-0.0786	-	-	-	0.5	0.245	1	1	<4.03e-05	0.0582	1
CDK11B	MUT	(1p36.33)	-0.0785	-	-	-	0.5	0.246	1	1	<4.03e-05	0.0587	1
NUP133	MUT	(1q42.13)	-0.0785	-	-	-	0.5	0.246	1	1	<4.03e-05	0.0585	1
MKL1	MUT	(22q13)	-0.0785	-	-	-	<0.5	0.246	1	1	<4.03e-05	0.0584	1
MAF	MUT	(16q22-q23)	-0.0784	-	-	-	<0.5	0.247	1	1	<4.04e-05	0.059	1
TNK1	MUT	(17p13.1)	-0.0784	-	-	-	<0.5	0.246	1	1	<4.04e-05	0.0588	1
PAFAH1B2	MUT	(11q23)	-0.0784	-	-	-	<0.5	0.246	1	1	<4.04e-05	0.0588	1
CASP6	MUT	(4q25)	-0.0783	-	-	-	<0.5	0.247	1	1	<4.04e-05	0.0593	1
CDK1	MUT	(10q21.2)	-0.0782	-	-	-	0.5	0.248	1	1	<4.05e-05	0.0598	1
URB2	MUT	(1q42.13)	-0.0781	-	-	-	<0.5	0.249	1	1	<4.05e-05	0.0603	1
ABCC3	MUT	(17q21)	-0.078	-	-	-	<0.5	0.251	1	1	<4.05e-05	0.0607	1
NRAS	MUT	(1p13.2)	-0.0779	-	-	-	0.5	0.251	1	1	<4.06e-05	0.061	1
ACVR2A	MUT	(2q22.2-q23.3)	-0.0778	-	-	-	0.5	0.252	1	1	<4.06e-05	0.0614	1
CHN1	MUT	(2q31-q32.1)	-0.0777	-	-	-	0.5	0.253	1	1	<4.06e-05	0.062	1
BAG4	MUT	(8p11.23)	-0.0777	-	-	-	<0.5	0.253	1	1	<4.06e-05	0.0619	1
TERT	MUT	(5p15.33)	-0.0776	-	-	-	<0.5	0.254	1	1	<4.07e-05	0.0627	1
TLR9	MUT	(3p21.3)	-0.0775	-	-	-	<0.5	0.255	1	1	<4.07e-05	0.0632	1
VEGFA	MUT	(6p12)	-0.0775	-	-	-	<0.5	0.255	1	1	<4.07e-05	0.063	1
FLNB	MUT	(3p14.3)	-0.0771	-	-	-	1	0.259	1	1	<4.09e-05	0.0652	1
SKP2	MUT	(5p13)	-0.0769	-	-	-	0.5	0.261	1	1	<4.1e-05	0.0667	1
GPR119	MUT	(Xq26.1)	-0.0769	-	-	-	<0.5	0.261	1	1	<4.1e-05	0.0665	1
SS18L1	MUT	(20q13.3)	-0.0768	-	-	-	<0.5	0.262	1	1	<4.11e-05	0.0671	1
TCF12	MUT	(15q21)	-0.0768	-	-	-	0.5	0.261	1	1	<4.1e-05	0.0669	1
CDKN2A	MUT	(9p21)	-0.0767	-	-	-	0.5	0.262	1	1	<4.11e-05	0.0673	1
BRF2	MUT	(8p11.23)	-0.0766	-	-	-	0.5	0.264	1	1	<4.11e-05	0.0677	1
SERPINA12	MUT	(14q32.13)	-0.0766	-	-	-	<0.5	0.263	1	1	<4.11e-05	0.0674	1
DCLK2	MUT	(4q31.3)	-0.0765	-	-	-	<0.5	0.264	1	1	<4.12e-05	0.0679	1
EEF1D	MUT	(8q24)	-0.0765	-	-	-	<0.5	0.264	1	1	<4.12e-05	0.0679	1
RHEB	MUT	(7q36)	-0.0764	-	-	-	<0.5	0.266	1	1	<4.12e-05	0.0684	1
LASP1	MUT	(17q11-q21.3)	-0.0764	-	-	-	<0.5	0.265	1	1	<4.12e-05	0.0683	1
THRSP	MUT	(11q14.1)	-0.0763	-	-	-	<0.5	0.266	1	1	<4.13e-05	0.0687	1
2015-09-09	MUT	(17q25.3)	-0.0761	-	-	-	0.5	0.269	1	1	<4.13e-05	0.07	1
DDIT3	MUT	(12q13.1-q13.2)	-0.0759	-	-	-	<0.5	0.271	1	1	<4.14e-05	0.0712	1
MAP2K5	MUT	(15q22.31)	-0.0759	-	-	-	0.5	0.271	1	1	<4.14e-05	0.0707	1
RIOK2	MUT	(5q14)	-0.0757	-	-	-	0.5	0.273	1	1	<4.15e-05	0.0723	1
BCL10	MUT	(1p22)	-0.0757	-	-	-	<0.5	0.273	1	1	<4.15e-05	0.0718	1
SYK	MUT	(9q22)	-0.0757	-	-	-	<0.5	0.273	1	1	<4.15e-05	0.0718	1
JUND	MUT	(19p13.2)	-0.0756	-	-	-	1	0.274	1	1	<4.16e-05	0.0729	1
HOXA9	MUT	(7p15.2)	-0.0756	-	-	-	0.5	0.273	1	1	<4.15e-05	0.0725	1
NGFR	MUT	(17q21-q22)	-0.0756	-	-	-	0.5	0.273	1	1	<4.15e-05	0.0724	1
APAF1	MUT	(12q23)	-0.0755	-	-	-	0.5	0.275	1	1	<4.16e-05	0.0734	1
PNCK	MUT	(Xq28)	-0.0754	-	-	-	0.5	0.276	1	1	<4.17e-05	0.0744	1
DACH1	MUT	(13q22)	-0.0754	-	-	-	<0.5	0.276	1	1	<4.16e-05	0.0742	1
RRM2	MUT	(2p25-p24)	-0.0754	-	-	-	<0.5	0.276	1	1	<4.16e-05	0.0741	1
ING1	MUT	(13q34)	-0.0753	-	-	-	<0.5	0.277	1	1	<4.17e-05	0.0745	1
LETM2	MUT	(8p12)	-0.0753	-	-	-	<0.5	0.277	1	1	<4.17e-05	0.0745	1
ELK1	MUT	(Xp11.23)	-0.0753	-	-	-	<0.5	0.277	1	1	<4.17e-05	0.0744	1
ATF2	MUT	(2q32)	-0.0751	-	-	-	0.5	0.279	1	1	<4.18e-05	0.0756	1
HSF1	MUT	(8q24.3)	-0.075	-	-	-	0.5	0.28	1	1	<4.18e-05	0.0763	1
RBL2	MUT	(16q12.2)	-0.075	-	-	-	<0.5	0.279	1	1	<4.18e-05	0.0758	1
MUTYH	MUT	(1p34.1)	-0.075	-	-	-	<0.5	0.279	1	1	<4.18e-05	0.0758	1
GPR183	MUT	(13q32.3)	-0.0749	-	-	-	0.5	0.28	1	1	<4.18e-05	0.0764	1
HLF	MUT	(17q22)	-0.0748	-	-	-	0.5	0.282	1	1	<4.19e-05	0.077	1
PPARA	MUT	(22q12-q13.1)	-0.0748	-	-	-	<0.5	0.281	1	1	<4.19e-05	0.0768	1
TLE1	MUT	(9q21.32)	-0.0748	-	-	-	1	0.281	1	1	<4.18e-05	0.0768	1
BTK	MUT	(Xq21.33-q22)	-0.0747	-	-	-	1	0.283	1	1	<4.19e-05	0.0777	1
MAST3	MUT	(19p13)	-0.0747	-	-	-	<0.5	0.282	1	1	<4.19e-05	0.0773	1
STAT3	MUT	(17q21)	-0.0747	-	-	-	0.5	0.282	1	1	<4.19e-05	0.0772	1
FLT4	MUT	(5q34-q35)	-0.0745	-	-	-	<0.5	0.285	1	1	<4.2e-05	0.0785	1
ITGB6	MUT	(2q24.2)	-0.0745	-	-	-	0.5	0.284	1	1	<4.2e-05	0.0784	1
KDSR	MUT	(18q21)	-0.0744	-	-	-	<0.5	0.286	1	1	<4.21e-05	0.0791	1
RAD51	MUT	(15q15.1)	-0.0744	-	-	-	<0.5	0.285	1	1	<4.2e-05	0.0789	1
ZBTB16	MUT	(11q23)	-0.0742	-	-	-	0.5	0.288	1	1	<4.21e-05	0.0803	1
IL17RD	MUT	(3p21.1)	-0.074	-	-	-	0.5	0.289	1	1	<4.22e-05	0.0814	1
TOX	MUT	(8q12.2-q12.3)	-0.0739	-	-	-	<0.5	0.291	1	1	<4.23e-05	0.0826	1
NKD2	MUT	(5p15.3)	-0.0739	-	-	-	0.5	0.29	1	1	<4.22e-05	0.0822	1
TRPM6	MUT	(9q21.13)	-0.0739	-	-	-	0.5	0.29	1	1	<4.22e-05	0.0821	1
CLPTM1	MUT	(19q13.3)	-0.0738	-	-	-	0.5	0.291	1	1	<4.23e-05	0.0829	1
SFRS3	MUT	(-)	-0.0737	-	-	-	<0.5	0.292	1	1	<4.23e-05	0.0837	1
RFC4	MUT	(3q27)	-0.0736	-	-	-	<0.5	0.294	1	1	<4.24e-05	0.0851	1
SET	MUT	(9q34)	-0.0736	-	-	-	<0.5	0.294	1	1	<4.24e-05	0.0851	1
CTTN	MUT	(11q13)	-0.0736	-	-	-	<0.5	0.293	1	1	<4.23e-05	0.0843	1
MATK	MUT	(19p13.3)	-0.0735	-	-	-	<0.5	0.295	1	1	<4.24e-05	0.0855	1
RXRA	MUT	(9q34)	-0.0733	-	-	-	1	0.296	1	1	<4.24e-05	0.0862	1
DAXX	MUT	(6p21.3)	-0.0733	-	-	-	<0.5	0.296	1	1	<4.24e-05	0.0861	1
LHFP	MUT	(13q12)	-0.0732	-	-	-	<0.5	0.297	1	1	<4.25e-05	0.0866	1
SCRIB	MUT	(8q24.3)	-0.0732	-	-	-	0.5	0.297	1	1	<4.25e-05	0.0864	1
GRK4	MUT	(4p16.3)	-0.073	-	-	-	<0.5	0.299	1	1	<4.26e-05	0.0874	1
CLPTM1L	MUT	(5p15.33)	-0.073	-	-	-	1	0.299	1	1	<4.25e-05	0.0872	1
PBK	MUT	(8p21.2)	-0.0729	-	-	-	0.5	0.3	1	1	<4.26e-05	0.0882	1
TP63	MUT	(3q27-q29)	-0.0729	-	-	-	0.5	0.3	1	1	<4.26e-05	0.0879	1
ACSL6	MUT	(5q31)	-0.0729	-	-	-	1	0.3	1	1	<4.26e-05	0.0879	1
CAMK1D	MUT	(10p13)	-0.0725	-	-	-	<0.5	0.304	1	1	<4.27e-05	0.0905	1
NFIA	MUT	(1p31.3-p31.2)	-0.0724	-	-	-	<0.5	0.306	1	1	<4.27e-05	0.0917	1
TFRC	MUT	(3q26.2-qter)	-0.0721	-	-	-	0.5	0.309	1	1	<4.29e-05	0.0936	1
STYK1	MUT	(12p13.2)	-0.0721	-	-	-	0.5	0.308	1	1	<4.29e-05	0.093	1
HNF1B	MUT	(17q12)	-0.072	-	-	-	0.5	0.31	1	1	<4.29e-05	0.0939	1
ACVR1	MUT	(2q23-q24)	-0.072	-	-	-	0.5	0.309	1	1	<4.29e-05	0.0937	1
STK38L	MUT	(12p11.22)	-0.0719	-	-	-	0.5	0.311	1	1	<4.3e-05	0.0944	1
PKDCC	MUT	(2p21)	-0.0718	-	-	-	<0.5	0.312	1	1	<4.3e-05	0.0948	1
CCNA2	MUT	(4q27)	-0.0718	-	-	-	<0.5	0.312	1	1	<4.3e-05	0.0948	1
ADAMTS18	MUT	(16q23)	-0.0718	-	-	-	0.5	0.311	1	1	<4.3e-05	0.0947	1
RALGDS	MUT	(9q34.3)	-0.0716	-	-	-	0.5	0.313	1	1	<4.31e-05	0.0956	1
DUSP6	MUT	(12q22-q23)	-0.0716	-	-	-	0.5	0.313	1	1	<4.31e-05	0.0953	1
TCF3	MUT	(19p13.3)	-0.0716	-	-	-	<0.5	0.313	1	1	<4.31e-05	0.0953	1
TBX22	MUT	(Xq21.1)	-0.0715	-	-	-	0.5	0.314	1	1	<4.31e-05	0.0959	1
TRIB2	MUT	(2p25.1)	-0.0714	-	-	-	0.5	0.315	1	1	<4.32e-05	0.0965	1
TMEM123	MUT	(11q22.1)	-0.0714	-	-	-	0.5	0.315	1	1	<4.32e-05	0.0964	1
GOLPH3	MUT	(5p13.2)	-0.0713	-	-	-	0.5	0.316	1	1	<4.32e-05	0.097	1
RALB	MUT	(2q14.2)	-0.0712	-	-	-	0.5	0.317	1	1	<4.33e-05	0.0976	1
FES	MUT	(15q25-qter)	-0.071	-	-	-	0.5	0.318	1	1	<4.33e-05	0.0982	1
OGG1	MUT	(3p26)	-0.0708	-	-	-	<0.5	0.321	1	1	<4.34e-05	0.0997	1
EIF4B	MUT	(12q13.13)	-0.0707	-	-	-	0.5	0.321	1	1	<4.34e-05	0.0999	1
DIABLO	MUT	(12q24.31)	-0.0707	-	-	-	<0.5	0.321	1	1	<4.34e-05	0.0999	1
NUDT10	MUT	(Xp11.22-p11.1)	-0.0706	-	-	-	<0.5	0.322	1	1	<4.34e-05	0.1	1
RAPGEF2	MUT	(4q32.1)	-0.0703	-	-	-	<0.5	0.325	1	1	<4.36e-05	0.102	1
GRIK1	MUT	(21q22)	-0.0703	-	-	-	0.5	0.325	1	1	<4.36e-05	0.102	1
MAP3K8	MUT	(10p11.2)	-0.0702	-	-	-	<0.5	0.326	1	1	<4.36e-05	0.103	1
ASPH	MUT	(8q12.1)	-0.0701	-	-	-	1	0.326	1	1	<4.36e-05	0.103	1
RPL22	MUT	(1p36.31)	-0.07	-	-	-	0.5	0.327	1	1	<4.37e-05	0.104	1
TAL2	MUT	(9q32)	-0.07	-	-	-	<0.5	0.327	1	1	<4.37e-05	0.104	1
BRDT	MUT	(1p22.1)	-0.07	-	-	-	<0.5	0.327	1	1	<4.37e-05	0.104	1
HIPK4	MUT	(19q13.2)	-0.0699	-	-	-	<0.5	0.328	1	1	<4.37e-05	0.104	1
RIPK4	MUT	(21q22.3)	-0.0699	-	-	-	0.5	0.328	1	1	<4.37e-05	0.104	1
UBE2O	MUT	(17q25.1)	-0.0699	-	-	-	<0.5	0.327	1	1	<4.37e-05	0.104	1
ACOXL	MUT	(2q13)	-0.0699	-	-	-	1	0.327	1	1	<4.37e-05	0.104	1
MAPK15	MUT	(8q24.3)	-0.0698	-	-	-	<0.5	0.329	1	1	<4.38e-05	0.104	1
NFE2L2	MUT	(2q31)	-0.0697	-	-	-	<0.5	0.329	1	1	<4.38e-05	0.105	1
ADRBK1	MUT	(11q13)	-0.0695	-	-	-	0.5	0.332	1	1	<4.39e-05	0.107	1
CD79A	MUT	(19q13.2)	-0.0695	-	-	-	0.5	0.331	1	1	<4.39e-05	0.106	1
BMPR1B	MUT	(4q23-q24)	-0.0695	-	-	-	<0.5	0.331	1	1	<4.38e-05	0.106	1
MAP3K13	MUT	(3q27)	-0.0694	-	-	-	0.5	0.332	1	1	<4.39e-05	0.107	1
ATIC	MUT	(2q35)	-0.0691	-	-	-	0.5	0.335	1	1	<4.4e-05	0.109	1
CBFA2T3	MUT	(16q24)	-0.0691	-	-	-	<0.5	0.334	1	1	<4.4e-05	0.108	1
STK33	MUT	(11p15.3)	-0.0691	-	-	-	0.5	0.334	1	1	<4.4e-05	0.108	1
HDAC3	MUT	(5q31.1-q31.2)	-0.0689	-	-	-	0.5	0.336	1	1	<4.41e-05	0.11	1
CSMD3	MUT	(8q23.3)	-0.0688	-	-	-	<0.5	0.338	1	1	<4.41e-05	0.111	1
ADCK2	MUT	(7q34)	-0.0688	-	-	-	0.5	0.337	1	1	<4.41e-05	0.11	1
RBL1	MUT	(20q11.23)	-0.0688	-	-	-	1	0.337	1	1	<4.41e-05	0.11	1
MAML3	MUT	(4q28)	-0.0688	-	-	-	<0.5	0.337	1	1	<4.41e-05	0.11	1
STK35	MUT	(20p13)	-0.0687	-	-	-	0.5	0.339	1	1	<4.42e-05	0.112	1
CTSL2	MUT	(9q22.33)	-0.0687	-	-	-	<0.5	0.338	1	1	<4.42e-05	0.111	1
SPEN	MUT	(1p36)	-0.0685	-	-	-	0.5	0.341	1	1	<4.42e-05	0.113	1
RARA	MUT	(17q21.1)	-0.0685	-	-	-	<0.5	0.34	1	1	<4.42e-05	0.113	1
CNTN6	MUT	(3p26-p25)	-0.0685	-	-	-	0.5	0.34	1	1	<4.42e-05	0.113	1
CREB3L2	MUT	(7q34)	-0.0685	-	-	-	0.5	0.34	1	1	<4.42e-05	0.112	1
NEK9	MUT	(14q24.2)	-0.0683	-	-	-	<0.5	0.343	1	1	<4.44e-05	0.114	1
TNFRSF12A	MUT	(16p13.3)	-0.0683	-	-	-	<0.5	0.343	1	1	<4.43e-05	0.114	1
ASTN1	MUT	(1q25.2)	-0.0683	-	-	-	0.5	0.342	1	1	<4.43e-05	0.114	1
BCL2L2	MUT	(14q11.2-q12)	-0.0683	-	-	-	0.5	0.342	1	1	<4.43e-05	0.114	1
DGKG	MUT	(3q27-q28)	-0.0681	-	-	-	1	0.344	1	1	<4.44e-05	0.115	1
SULF2	MUT	(20q13.12-q13.13)	-0.0681	-	-	-	0.5	0.344	1	1	<4.44e-05	0.115	1
EPS15	MUT	(1p32)	-0.068	-	-	-	0.5	0.345	1	1	<4.44e-05	0.115	1
RHOA	MUT	(3p21.3)	-0.0679	-	-	-	<0.5	0.346	1	1	<4.45e-05	0.116	1
MKRN3	MUT	(15q11-q13)	-0.0679	-	-	-	<0.5	0.346	1	1	<4.45e-05	0.116	1
TNNI3K	MUT	(1p31.1)	-0.0679	-	-	-	0.5	0.346	1	1	<4.45e-05	0.116	1
NR3C1	MUT	(5q31-q32)	-0.0677	-	-	-	0.5	0.347	1	1	<4.46e-05	0.117	1
FNBP1	MUT	(9q34)	-0.0675	-	-	-	1	0.35	1	1	<4.47e-05	0.119	1
ZNF643	MUT	(-)	-0.0675	-	-	-	1	0.35	1	1	<4.47e-05	0.119	1
HERC2	MUT	(15q13)	-0.0675	-	-	-	1	0.349	1	1	<4.47e-05	0.119	1
LMNB1	MUT	(5q23.2)	-0.0674	-	-	-	1	0.351	1	1	<4.47e-05	0.12	1
CCR5	MUT	(3p21)	-0.0674	-	-	-	<0.5	0.35	1	1	<4.47e-05	0.12	1
CDKN2D	MUT	(19p13)	-0.0673	-	-	-	1	0.352	1	1	<4.48e-05	0.121	1
LMO1	MUT	(11p15)	-0.0671	-	-	-	<0.5	0.353	1	1	<4.49e-05	0.122	1
PDIK1L	MUT	(1p35.1)	-0.0669	-	-	-	0.5	0.355	1	1	<4.49e-05	0.123	1
SCD	MUT	(10q23-q24)	-0.0669	-	-	-	0.5	0.354	1	1	<4.49e-05	0.123	1
PPARG	MUT	(3p25)	-0.0668	-	-	-	0.5	0.355	1	1	<4.5e-05	0.123	1
MLF1	MUT	(3q25)	-0.0666	-	-	-	<0.5	0.358	1	1	<4.51e-05	0.125	1
CDK16	MUT	(Xp11)	-0.0665	-	-	-	0.5	0.358	1	1	<4.51e-05	0.125	1
RAD21	MUT	(8q24.11)	-0.0665	-	-	-	0.5	0.358	1	1	<4.51e-05	0.125	1
NRBP2	MUT	(8q24.3)	-0.0665	-	-	-	0.5	0.358	1	1	<4.51e-05	0.125	1
ACVRL1	MUT	(12q13.13)	-0.0665	-	-	-	<0.5	0.358	1	1	<4.51e-05	0.125	1
CBFB	MUT	(16q22.1)	-0.0664	-	-	-	0.5	0.359	1	1	<4.52e-05	0.126	1
CXCR7	MUT	(2q37.3)	-0.0664	-	-	-	0.5	0.359	1	1	<4.51e-05	0.126	1
FANCA	MUT	(16q24.3)	-0.0663	-	-	-	0.5	0.359	1	1	<4.52e-05	0.126	1
GLYATL2	MUT	(11q12.1)	-0.0663	-	-	-	0.5	0.359	1	1	<4.52e-05	0.126	1
PDK4	MUT	(7q21.3-q22.1)	-0.0662	-	-	-	0.5	0.36	1	1	<4.52e-05	0.127	1
TGFB2	MUT	(1q41)	-0.0661	-	-	-	<0.5	0.361	1	1	<4.53e-05	0.127	1
CCR4	MUT	(3p24-p21.3)	-0.066	-	-	-	0.5	0.363	1	1	<4.53e-05	0.129	1
SP1	MUT	(12q13.1)	-0.066	-	-	-	<0.5	0.362	1	1	<4.53e-05	0.128	1
BRD4	MUT	-19	-0.066	-	-	-	0.5	0.362	1	1	<4.53e-05	0.128	1
MFSD2A	MUT	(1p34.2)	-0.0658	-	-	-	<0.5	0.364	1	1	<4.54e-05	0.13	1
FBN1	MUT	(15q21.1)	-0.0658	-	-	-	<0.5	0.364	1	1	<4.54e-05	0.13	1
SOST	MUT	(17q12-q21)	-0.0657	-	-	-	<0.5	0.364	1	1	<4.55e-05	0.13	1
N4BP2	MUT	(4p14)	-0.0656	-	-	-	<0.5	0.365	1	1	<4.55e-05	0.131	1
TCL1A	MUT	(14q32.1)	-0.0656	-	-	-	0.5	0.365	1	1	<4.55e-05	0.13	1
CCDC50	MUT	(3q28)	-0.0655	-	-	-	<0.5	0.366	1	1	<4.55e-05	0.131	1
FRK	MUT	(6q21-q22.3)	-0.0653	-	-	-	<0.5	0.367	1	1	<4.56e-05	0.132	1
IL1R2	MUT	(2q12)	-0.0652	-	-	-	0.5	0.368	1	1	<4.56e-05	0.133	1
MAPK12	MUT	(22q13.3)	-0.0651	-	-	-	0.5	0.369	1	1	<4.57e-05	0.134	1
CSNK1A1	MUT	(5q32)	-0.0651	-	-	-	1	0.369	1	1	<4.57e-05	0.133	1
FLT1	MUT	(13q12)	-0.0651	-	-	-	<0.5	0.368	1	1	<4.56e-05	0.133	1
MYO18B	MUT	(22q12.1)	-0.065	-	-	-	0.5	0.37	1	1	<4.57e-05	0.134	1
RIPK2	MUT	(8q21)	-0.065	-	-	-	1	0.37	1	1	<4.57e-05	0.134	1
CCDC6	MUT	(10q21.2)	-0.065	-	-	-	<0.5	0.369	1	1	<4.57e-05	0.134	1
FASTK	MUT	(7q35)	-0.0649	-	-	-	<0.5	0.37	1	1	<4.58e-05	0.135	1
PAK2	MUT	(3q29)	-0.0649	-	-	-	0.5	0.37	1	1	<4.58e-05	0.134	1
TFE3	MUT	(Xp11.22)	-0.0648	-	-	-	0.5	0.372	1	1	<4.58e-05	0.135	1
CAMK2A	MUT	-5	-0.0648	-	-	-	0.5	0.371	1	1	<4.58e-05	0.135	1
SIK2	MUT	(11q23.1)	-0.0648	-	-	-	0.5	0.371	1	1	<4.58e-05	0.135	1
JAZF1	MUT	(7p15.2-p15.1)	-0.0648	-	-	-	<0.5	0.371	1	1	<4.58e-05	0.135	1
JUN	MUT	(1p32-p31)	-0.0647	-	-	-	<0.5	0.372	1	1	<4.58e-05	0.135	1
FGF1	MUT	(5q31.3-q33.2)	-0.0646	-	-	-	<0.5	0.373	1	1	<4.59e-05	0.136	1
BMP4	MUT	(14q22-q23)	-0.0645	-	-	-	0.5	0.374	1	1	<4.59e-05	0.137	1
GHR	MUT	(5p14-p12)	-0.0643	-	-	-	1	0.375	1	1	<4.6e-05	0.138	1
ITK	MUT	(5q31-q32)	-0.0643	-	-	-	<0.5	0.375	1	1	<4.6e-05	0.138	1
PATZ1	MUT	(22q12.2)	-0.0641	-	-	-	<0.5	0.376	1	1	<4.61e-05	0.139	1
CDKN2C	MUT	(1p32.3)	-0.064	-	-	-	<0.5	0.377	1	1	<4.62e-05	0.14	1
EPHA6	MUT	(3q12.1)	-0.064	-	-	-	0.5	0.377	1	1	<4.61e-05	0.14	1
FUS	MUT	(16p11.2)	-0.0637	-	-	-	0.5	0.379	1	1	<4.62e-05	0.141	1
EIF4A2	MUT	(3q28)	-0.0637	-	-	-	<0.5	0.379	1	1	<4.62e-05	0.141	1
GRK5	MUT	(10q24-qter)	-0.0636	-	-	-	0.5	0.381	1	1	<4.63e-05	0.142	1
TNN	MUT	(1q23-q24)	-0.0634	-	-	-	<0.5	0.382	1	1	<4.64e-05	0.143	1
CLP1	MUT	(11q12.1)	-0.0632	-	-	-	0.5	0.383	1	1	<4.64e-05	0.144	1
RPS6KA5	MUT	(14q31-q32.1)	-0.0631	-	-	-	1	0.385	1	1	<4.65e-05	0.145	1
ALK	MUT	(2p23)	-0.0631	-	-	-	0.5	0.385	1	1	<4.65e-05	0.145	1
BCL2L1	MUT	(20q11.21)	-0.0631	-	-	-	1	0.385	1	1	<4.65e-05	0.145	1
AIFM3	MUT	(22q11.21)	-0.0628	-	-	-	<0.5	0.387	1	1	<4.66e-05	0.146	1
MYCL1	MUT	(1p34.3)	-0.0627	-	-	-	0.5	0.388	1	1	<4.67e-05	0.147	1
MASTL	MUT	(10p12.1)	-0.0627	-	-	-	0.5	0.387	1	1	<4.67e-05	0.147	1
FMN2	MUT	(1q43)	-0.0625	-	-	-	0.5	0.389	1	1	<4.68e-05	0.148	1
BLNK	MUT	(10q23.2-q23.33)	-0.0625	-	-	-	<0.5	0.389	1	1	<4.68e-05	0.148	1
OMG	MUT	(17q11-q12)	-0.0624	-	-	-	0.5	0.39	1	1	<4.69e-05	0.149	1
AURKA	MUT	(20q13)	-0.0622	-	-	-	0.5	0.391	1	1	<4.69e-05	0.15	1
ZNF384	MUT	(12p12)	-0.0622	-	-	-	1	0.391	1	1	<4.69e-05	0.149	1
ETV5	MUT	(3q28)	-0.0618	-	-	-	1	0.394	1	1	<4.71e-05	0.152	1
HOXC11	MUT	(12q13.13)	-0.0618	-	-	-	<0.5	0.393	1	1	<4.71e-05	0.151	1
CAMK2D	MUT	(4q26)	-0.0615	-	-	-	0.5	0.396	1	1	<4.72e-05	0.153	1
DLL4	MUT	(15q14)	-0.0615	-	-	-	0.5	0.396	1	1	<4.72e-05	0.153	1
MLLT3	MUT	(9p22)	-0.0613	-	-	-	<0.5	0.397	1	1	<4.73e-05	0.154	1
HOXA11	MUT	(7p15.2)	-0.0613	-	-	-	0.5	0.397	1	1	<4.73e-05	0.154	1
HOXD13	MUT	(2q31.1)	-0.0612	-	-	-	<0.5	0.398	1	1	<4.73e-05	0.155	1
NEDD8	MUT	(14q11.2)	-0.0612	-	-	-	0.5	0.398	1	1	<4.73e-05	0.155	1
PIM1	MUT	(6p21)	-0.061	-	-	-	<0.5	0.4	1	1	<4.74e-05	0.156	1
B3GALT6	MUT	(1p36.33)	-0.061	-	-	-	0.5	0.399	1	1	<4.74e-05	0.156	1
EPO	MUT	(7q21)	-0.0607	-	-	-	0.5	0.402	1	1	<4.75e-05	0.158	1
PAK4	MUT	(19p11-q11)	-0.0606	-	-	-	1	0.402	1	1	<4.75e-05	0.158	1
EIF5A	MUT	(17p13-p12)	-0.0602	-	-	-	<0.5	0.404	1	1	<4.77e-05	0.16	1
ZFYVE9	MUT	(1p32.3)	-0.0602	-	-	-	0.5	0.404	1	1	<4.76e-05	0.16	1
SH3GL1	MUT	(19p13.3)	-0.0601	-	-	-	0.5	0.405	1	1	<4.77e-05	0.161	1
SPRY2	MUT	(13q31.1)	-0.0601	-	-	-	0.5	0.405	1	1	<4.77e-05	0.16	1
GRK1	MUT	(13q34)	-0.06	-	-	-	0.5	0.405	1	1	<4.77e-05	0.161	1
SDCCAG8	MUT	(1q43)	-0.06	-	-	-	0.5	0.405	1	1	<4.77e-05	0.161	1
ITGA5	MUT	(12q11-q13)	-0.0599	-	-	-	1	0.407	1	1	<4.78e-05	0.162	1
PDK1	MUT	(2q31.1)	-0.0599	-	-	-	<0.5	0.406	1	1	<4.78e-05	0.162	1
CDKL2	MUT	(4q21.21)	-0.0599	-	-	-	<0.5	0.406	1	1	<4.77e-05	0.162	1
BNIP3	MUT	(10q26.3)	-0.0597	-	-	-	<0.5	0.408	1	1	<4.78e-05	0.163	1
MERTK	MUT	(2q14.1)	-0.0593	-	-	-	<0.5	0.41	1	1	<4.8e-05	0.165	1
CASP4	MUT	(11q22.2-q22.3)	-0.0593	-	-	-	0.5	0.41	1	1	<4.79e-05	0.165	1
MAP3K11	MUT	(11q13.1-q13.3)	-0.0593	-	-	-	0.5	0.41	1	1	<4.79e-05	0.165	1
CDKN2B	MUT	(9p21)	-0.0592	-	-	-	1	0.411	1	1	<4.8e-05	0.166	1
SSX1	MUT	(Xp11.23)	-0.0592	-	-	-	<0.5	0.411	1	1	<4.8e-05	0.165	1
SUFU	MUT	(10q24.32)	-0.0591	-	-	-	1	0.412	1	1	<4.81e-05	0.166	1
MAP4K1	MUT	(19q13.1-q13.4)	-0.0589	-	-	-	0.5	0.413	1	1	<4.81e-05	0.167	1
STK32B	MUT	(4p16)	-0.0588	-	-	-	0.5	0.414	1	1	<4.81e-05	0.168	1
PRKCI	MUT	(3q26.3)	-0.0588	-	-	-	1	0.413	1	1	<4.81e-05	0.167	1
MLLT11	MUT	(1q21)	-0.0587	-	-	-	<0.5	0.415	1	1	<4.82e-05	0.168	1
TBCK	MUT	(4q24)	-0.0587	-	-	-	0.5	0.414	1	1	<4.82e-05	0.168	1
TGFBR1	MUT	(9q22)	-0.0587	-	-	-	0.5	0.414	1	1	<4.82e-05	0.168	1
MTUS2	MUT	(13q12.3)	-0.0584	-	-	-	<0.5	0.416	1	1	<4.83e-05	0.17	1
ACVR1C	MUT	(2q24.2)	-0.0584	-	-	-	1	0.416	1	1	<4.83e-05	0.17	1
FADD	MUT	(11q13.3)	-0.0584	-	-	-	<0.5	0.416	1	1	<4.83e-05	0.17	1
CSNK1G3	MUT	(5q23)	-0.0583	-	-	-	0.5	0.417	1	1	<4.83e-05	0.171	1
MYO3B	MUT	(2q31.1-q31.2)	-0.0582	-	-	-	0.5	0.418	1	1	<4.84e-05	0.171	1
CDC25C	MUT	(5q31)	-0.0582	-	-	-	0.5	0.417	1	1	<4.84e-05	0.171	1
GNRH1	MUT	(8p21-p11.2)	-0.0581	-	-	-	<0.5	0.418	1	1	<4.84e-05	0.171	1
PAK6	MUT	(15q14)	-0.058	-	-	-	1	0.419	1	1	<4.85e-05	0.172	1
SLC22A3	MUT	(6q25.3)	-0.0579	-	-	-	0.5	0.419	1	1	<4.85e-05	0.172	1
PRKX	MUT	(Xp22.3)	-0.0578	-	-	-	0.5	0.42	1	1	<4.86e-05	0.173	1
EDNRA	MUT	-4	-0.0577	-	-	-	<0.5	0.42	1	1	<4.86e-05	0.173	1
BRD2	MUT	(6p21.3)	-0.0576	-	-	-	0.5	0.421	1	1	<4.86e-05	0.174	1
RASA3	MUT	(13q34)	-0.0575	-	-	-	0.5	0.421	1	1	<4.87e-05	0.174	1
LMO2	MUT	(11p13)	-0.0573	-	-	-	1	0.423	1	1	<4.87e-05	0.176	1
SBK1	MUT	(16p11.2)	-0.0573	-	-	-	<0.5	0.422	1	1	<4.87e-05	0.175	1
FGF2	MUT	(4q26)	-0.0572	-	-	-	0.5	0.423	1	1	<4.88e-05	0.176	1
MAP2K4	MUT	(17p12)	-0.0571	-	-	-	1	0.424	1	1	<4.88e-05	0.176	1
MET	MUT	(7q31)	-0.057	-	-	-	0.5	0.425	1	1	<4.88e-05	0.177	1
ADRBK2	MUT	(22q11)	-0.0568	-	-	-	<0.5	0.426	1	1	<4.89e-05	0.178	1
RHOH	MUT	(4p13)	-0.0567	-	-	-	0.5	0.427	1	1	<4.89e-05	0.179	1
PRKG1	MUT	(10q11.2)	-0.0566	-	-	-	0.5	0.427	1	1	<4.9e-05	0.179	1
TCEA1	MUT	(8q11.2)	-0.0566	-	-	-	0.5	0.427	1	1	<4.89e-05	0.179	1
DHFR	MUT	(5q11.2-q13.2)	-0.0565	-	-	-	<0.5	0.428	1	1	<4.9e-05	0.179	1
SGK223	MUT	(-)	-0.0565	-	-	-	1	0.427	1	1	<4.9e-05	0.179	1
EIF2S1	MUT	(14q21.3)	-0.0565	-	-	-	0.5	0.427	1	1	<4.9e-05	0.179	1
IL6ST	MUT	(5q11.2)	-0.0565	-	-	-	0.5	0.427	1	1	<4.9e-05	0.179	1
PIK3CG	MUT	(7q22)	-0.0564	-	-	-	<0.5	0.428	1	1	<4.9e-05	0.18	1
FAM132A	MUT	(1p36.33)	-0.056	-	-	-	0.5	0.431	1	1	<4.92e-05	0.182	1
FSTL3	MUT	(19p13)	-0.056	-	-	-	1	0.431	1	1	<4.91e-05	0.182	1
RIPK3	MUT	(14q12)	-0.0559	-	-	-	0.5	0.431	1	1	<4.92e-05	0.182	1
LTK	MUT	(15q15.1-q21.1)	-0.0557	-	-	-	<0.5	0.432	1	1	<4.92e-05	0.183	1
CDK9	MUT	(9q34.1)	-0.0556	-	-	-	0.5	0.433	1	1	<4.93e-05	0.184	1
ATF1	MUT	(12q13)	-0.0556	-	-	-	1	0.433	1	1	<4.93e-05	0.184	1
HMGA1	MUT	(6p21)	-0.0556	-	-	-	0.5	0.433	1	1	<4.92e-05	0.183	1
TNFRSF13C	MUT	(22q13.1-q13.3)	-0.0555	-	-	-	0.5	0.433	1	1	<4.93e-05	0.184	1
GLYAT	MUT	(11q12.1)	-0.0554	-	-	-	0.5	0.434	1	1	<4.93e-05	0.185	1
COX6C	MUT	(8q22.2)	-0.0554	-	-	-	0.5	0.434	1	1	<4.93e-05	0.185	1
CDK17	MUT	(12q23.1)	-0.0551	-	-	-	<0.5	0.435	1	1	<4.94e-05	0.186	1
FCRL4	MUT	(1q21)	-0.055	-	-	-	0.5	0.437	1	1	<4.94e-05	0.187	1
OMD	MUT	(9q22.31)	-0.055	-	-	-	<0.5	0.436	1	1	<4.94e-05	0.186	1
STRADA	MUT	(17q23.3)	-0.0548	-	-	-	0.5	0.437	1	1	<4.95e-05	0.188	1
CDKL3	MUT	(5q31)	-0.0545	-	-	-	<0.5	0.439	1	1	<4.97e-05	0.189	1
HGF	MUT	(7q21.1)	-0.0543	-	-	-	0.5	0.44	1	1	<4.97e-05	0.191	1
PBX1	MUT	(1q23.3)	-0.0543	-	-	-	1	0.44	1	1	<4.97e-05	0.19	1
MPPED2	MUT	(11p13)	-0.054	-	-	-	0.5	0.442	1	1	<4.98e-05	0.192	1
ERCC4	MUT	(16p13.3)	-0.0538	-	-	-	0.5	0.442	1	1	<4.98e-05	0.193	1
CCL4	MUT	(17q21-q23)	-0.0535	-	-	-	0.5	0.444	1	1	<4.99e-05	0.194	1
BCL2L11	MUT	(2q13)	-0.0534	-	-	-	1	0.445	1	1	<5e-05	0.194	1
ANKK1	MUT	(11q23.2)	-0.0534	-	-	-	<0.5	0.444	1	1	<5e-05	0.194	1
TLX3	MUT	(5q35.1)	-0.0532	-	-	-	1	0.445	1	1	<5e-05	0.195	1
IRAK1	MUT	(Xq28)	-0.0529	-	-	-	1	0.446	1	1	<5.01e-05	0.196	1
SLC22A15	MUT	(1p12)	-0.0527	-	-	-	0.5	0.447	1	1	<5.01e-05	0.196	1
CYSLTR2	MUT	(13q14.2)	-0.0522	-	-	-	0.5	0.448	1	1	<5.02e-05	0.198	1
LRRC7	MUT	(1p31.1)	-0.0521	-	-	-	<0.5	0.449	1	1	<5.03e-05	0.198	1
NEK3	MUT	(13q14.2-q21.1)	-0.052	-	-	-	0.5	0.449	1	1	<5.03e-05	0.199	1
COL3A1	MUT	(2q32.2)	-0.0518	-	-	-	0.5	0.45	1	1	<5.03e-05	0.199	1
NCOA3	MUT	(20q12)	-0.0513	-	-	-	1	0.451	1	1	<5.05e-05	0.201	1
MEF2A	MUT	(15q26)	-0.0513	-	-	-	0.5	0.451	1	1	<5.05e-05	0.2	1
GOPC	MUT	(6q21)	-0.0512	-	-	-	0.5	0.451	1	1	<5.05e-05	0.201	1
FANCF	MUT	(11p15)	-0.0511	-	-	-	1	0.452	1	1	<5.05e-05	0.201	1
DVL1	MUT	(1p36)	-0.0505	-	-	-	1	0.454	1	1	<5.07e-05	0.203	1
SGK1	MUT	(6q23)	-0.0503	-	-	-	1	0.454	1	1	<5.07e-05	0.204	1
TNFRSF10B	MUT	(8p22-p21)	-0.0501	-	-	-	0.5	0.455	1	1	<5.08e-05	0.205	1
ULK3	MUT	(15q24.1)	-0.05	-	-	-	<0.5	0.455	1	1	<5.08e-05	0.205	1
RB1	MUT	(13q14.2)	-0.0497	-	-	-	0.5	0.456	1	1	<5.09e-05	0.205	1
SRPK3	MUT	(Xq28)	-0.0496	-	-	-	0.5	0.456	1	1	<5.09e-05	0.206	1
FIGF	MUT	(Xp22.31)	-0.0491	-	-	-	0.5	0.458	1	1	<5.09e-05	0.207	1
NEK7	MUT	(1q31.3)	-0.0489	-	-	-	<0.5	0.458	1	1	<5.1e-05	0.207	1
GTSE1	MUT	(22q13.2-q13.3)	-0.0488	-	-	-	0.5	0.459	1	1	<5.1e-05	0.208	1
FANCE	MUT	(6p22-p21)	-0.0487	-	-	-	0.5	0.459	1	1	<5.11e-05	0.208	1
RASGRF1	MUT	(15q24)	-0.0484	-	-	-	<0.5	0.46	1	1	<5.11e-05	0.209	1
PTPRU	MUT	(1p35.3)	-0.0472	-	-	-	<0.5	0.463	1	1	<5.12e-05	0.212	1
SP140	MUT	(2q37.1)	-0.0472	-	-	-	0.5	0.463	1	1	<5.12e-05	0.212	1
LRP2	MUT	(2q24-q31)	-0.0466	-	-	-	0.5	0.465	1	1	<5.14e-05	0.215	1
TMPO	MUT	(12q22)	-0.0458	-	-	-	1	0.466	1	1	<5.14e-05	0.217	1
PRKCD	MUT	(3p21.31)	-0.0453	-	-	-	<0.5	0.467	1	1	<5.15e-05	0.218	1
ITGA7	MUT	(12q13)	-0.0443	-	-	-	1	0.469	1	1	<5.17e-05	0.22	1
RAP1GDS1	MUT	(4q23-q25)	-0.0389	-	-	-	0.5	0.476	1	1	<5.21e-05	0.228	1
FLT3	MUT	(13q12)	-0.0233	-	-	-	1	0.479	1	1	<5.24e-05	0.232	1
MMP20	MUT	(11q22.3)	0.0349	-	-	-	0.5	0.52	0.886	0.886	0.886	0.767	1
IRAK3	MUT	(12q13.13)	0.0368	-	-	-	<0.5	0.519	0.886	0.886	0.886	0.766	1
TRIM36	MUT	(5q22)	0.0421	-	-	-	1	0.515	0.883	0.883	0.883	0.761	1
MAST1	MUT	(19p13.2)	0.0424	-	-	-	<0.5	0.515	0.883	0.883	0.883	0.76	1
PRKCG	MUT	(19q13.4)	0.0433	-	-	-	<0.5	0.513	0.883	0.883	0.883	0.759	1
PSKH1	MUT	(16q22.1)	0.0438	-	-	-	0.5	0.513	0.883	0.883	0.883	0.758	1
SMAD4	MUT	(18q21.1)	0.0458	-	-	-	0.5	0.509	0.879	0.879	0.879	0.753	1
CSNK1G1	MUT	(15q22.1-q22.31)	0.0466	-	-	-	0.5	0.507	0.878	0.878	0.878	0.751	1
MAPK10	MUT	(4q22-q23)	0.0469	-	-	-	1	0.506	0.878	0.878	0.878	0.75	1
TSHR	MUT	(14q24-q31)	0.0495	-	-	-	1	0.499	0.872	0.872	0.872	0.741	1
GSG2	MUT	(17p13)	0.0507	-	-	-	0.5	0.495	0.868	0.868	0.868	0.737	1
DBF4	MUT	(7q21.3)	0.0527	-	-	-	<0.5	0.487	0.862	0.862	0.862	0.728	1
BAX	MUT	(19q13.3-q13.4)	0.0528	-	-	-	0.5	0.487	0.862	0.862	0.862	0.728	1
RAD51L1	MUT	(-)	0.0535	-	-	-	<0.5	0.484	0.862	0.862	0.862	0.725	1
ATP5S	MUT	(14q21.3)	0.0537	-	-	-	1	0.482	0.86	0.86	0.86	0.723	1
CXCL10	MUT	(4q21)	0.0538	-	-	-	<0.5	0.482	0.86	0.86	0.86	0.723	1
TNFRSF18	MUT	(1p36.3)	0.0547	-	-	-	<0.5	0.477	0.856	0.856	0.856	0.718	1
TNFRSF17	MUT	(16p13.1)	0.0548	-	-	-	0.5	0.476	0.856	0.856	0.856	0.718	1
CDK15	MUT	(2q33.2)	0.0553	-	-	-	<0.5	0.474	0.856	0.856	0.856	0.715	1
TTN	MUT	(2q31)	0.0553	-	-	-	<0.5	0.474	0.856	0.856	0.856	0.715	1
YWHAQ	MUT	(2p25.2-p25.1)	0.0554	-	-	-	1	0.474	0.856	0.856	0.856	0.714	1
ORAOV1	MUT	(11q13.2)	0.0559	-	-	-	0.5	0.471	0.853	0.853	0.853	0.712	1
KSR1	MUT	(17q11.2)	0.0561	-	-	-	0.5	0.47	0.853	0.853	0.853	0.71	1
CCNE1	MUT	(19q12)	0.0561	-	-	-	0.5	0.47	0.853	0.853	0.853	0.71	1
FRS2	MUT	(12q15)	0.0564	-	-	-	0.5	0.468	0.853	0.853	0.853	0.709	1
SDHD	MUT	(11q23)	0.0571	-	-	-	<0.5	0.464	0.849	0.849	0.849	0.704	1
GAS7	MUT	(17p13.1)	0.0579	-	-	-	0.5	0.46	0.846	0.846	0.846	0.7	1
NEK8	MUT	(17q11.1)	0.0581	-	-	-	0.5	0.459	0.845	0.845	0.845	0.698	1
PIK3R2	MUT	(19q13.2-q13.4)	0.0584	-	-	-	0.5	0.457	0.844	0.844	0.844	0.697	1
ERBB2	MUT	(17q11.2-q12)	0.0584	-	-	-	0.5	0.457	0.844	0.844	0.844	0.697	1
PAX7	MUT	(1p36.13)	0.0586	-	-	-	0.5	0.456	0.843	0.843	0.843	0.695	1
BGLAP	MUT	(1q22)	0.0587	-	-	-	<0.5	0.455	0.842	0.842	0.842	0.694	1
PRDM16	MUT	(1p36.23-p33)	0.0593	-	-	-	<0.5	0.452	0.841	0.841	0.841	0.69	1
VHL	MUT	(3p25.3)	0.0593	-	-	-	0.5	0.452	0.841	0.841	0.841	0.69	1
MST4	MUT	(-)	0.0594	-	-	-	<0.5	0.451	0.84	0.84	0.84	0.69	1
ESR2	MUT	(14q21-q22)	0.0598	-	-	-	0.5	0.448	0.838	0.838	0.838	0.687	1
HMGA2	MUT	(12q15)	0.0598	-	-	-	0.5	0.449	0.839	0.839	0.839	0.687	1
STK40	MUT	(1p34.3)	0.0598	-	-	-	0.5	0.449	0.839	0.839	0.839	0.688	1
LCK	MUT	(1p34.3)	0.0604	-	-	-	1	0.445	0.834	0.834	0.834	0.683	1
IL2RA	MUT	(10p15-p14)	0.0605	-	-	-	1	0.444	0.834	0.834	0.834	0.683	1
OLIG2	MUT	(21q22.11)	0.0607	-	-	-	0.5	0.443	0.833	0.833	0.833	0.681	1
SMARCB1	MUT	(22q11.23)	0.0608	-	-	-	<0.5	0.442	0.833	0.833	0.833	0.68	1
PKN1	MUT	(19p13.12)	0.0609	-	-	-	<0.5	0.442	0.833	0.833	0.833	0.68	1
PABPN1	MUT	(14q11.2)	0.0622	-	-	-	<0.5	0.433	0.828	0.828	0.828	0.669	1
CAMKK2	MUT	(12q24.2)	0.063	-	-	-	0.5	0.427	0.823	0.823	0.823	0.662	1
ZAK	MUT	(-)	0.0632	-	-	-	0.5	0.426	0.823	0.823	0.823	0.661	1
MLLT1	MUT	(19p13.3)	0.0636	-	-	-	0.5	0.422	0.819	0.819	0.819	0.657	1
LRRC2	MUT	(3p21.3)	0.0642	-	-	-	<0.5	0.418	0.817	0.817	0.817	0.652	1
CNBP	MUT	(3q21)	0.0646	-	-	-	0.5	0.415	0.816	0.816	0.816	0.649	1
RPS6KL1	MUT	(14q24.2)	0.0649	-	-	-	<0.5	0.412	0.813	0.813	0.813	0.646	1
AMZ2	MUT	(17q24.2)	0.065	-	-	-	1	0.411	0.812	0.812	0.812	0.645	1
ADCK5	MUT	(8q24.3)	0.0651	-	-	-	0.5	0.41	0.811	0.811	0.811	0.644	1
STK31	MUT	-7	0.0651	-	-	-	0.5	0.41	0.811	0.811	0.811	0.644	1
BRAF	MUT	(7q34)	0.0651	-	-	-	<0.5	0.41	0.811	0.811	0.811	0.644	1
FHIT	MUT	(3p14.2)	0.0654	-	-	-	0.5	0.408	0.81	0.81	0.81	0.641	1
TGFB1	MUT	(19q13.1)	0.0657	-	-	-	1	0.405	0.807	0.807	0.807	0.637	1
CDC42	MUT	(1p36.1)	0.0659	-	-	-	0.5	0.404	0.807	0.807	0.807	0.636	1
HOXD11	MUT	(2q31.1)	0.066	-	-	-	<0.5	0.403	0.806	0.806	0.806	0.635	1
RPS6KA1	MUT	(1p)	0.0661	-	-	-	<0.5	0.402	0.806	0.806	0.806	0.634	1
PRKAA1	MUT	(5p13.1)	0.0661	-	-	-	<0.5	0.403	0.806	0.806	0.806	0.634	1
MMP9	MUT	(20q12-q13)	0.0667	-	-	-	0.5	0.397	0.801	0.801	0.801	0.627	1
MTCP1	MUT	(Xq28)	0.0667	-	-	-	<0.5	0.397	0.802	0.802	0.802	0.628	1
CXCR1	MUT	(2q35)	0.0668	-	-	-	1	0.396	0.801	0.801	0.801	0.627	1
LIMK2	MUT	(22q12)	0.0674	-	-	-	<0.5	0.391	0.797	0.797	0.797	0.619	1
PEX5L	MUT	(3q27.1)	0.0679	-	-	-	<0.5	0.387	0.794	0.794	0.794	0.615	1
PDK2	MUT	(17q21.33)	0.0691	-	-	-	<0.5	0.376	0.786	0.786	0.786	0.602	1
PDGFRB	MUT	(5q33.1)	0.0694	-	-	-	<0.5	0.374	0.784	0.784	0.784	0.599	1
ULK4	MUT	(3p22.1)	0.0694	-	-	-	0.5	0.374	0.784	0.784	0.784	0.599	1
TMPRSS2	MUT	(21q22.3)	0.0694	-	-	-	<0.5	0.374	0.784	0.784	0.784	0.6	1
PSENEN	MUT	(19q13.12)	0.07	-	-	-	0.5	0.367	0.778	0.778	0.778	0.592	1
MAP2K6	MUT	(17q)	0.0701	-	-	-	<0.5	0.367	0.777	0.777	0.777	0.591	1
EIF2AK2	MUT	(2p22-p21)	0.0708	-	-	-	<0.5	0.361	0.773	0.773	0.773	0.582	1
TOX3	MUT	(16q12.1)	0.071	-	-	-	<0.5	0.358	0.772	0.772	0.772	0.58	1
MTCP1NB	MUT	(-)	0.071	-	-	-	<0.5	0.359	0.772	0.772	0.772	0.581	1
CDKL1	MUT	(14q21.3)	0.0711	-	-	-	0.5	0.357	0.771	0.771	0.771	0.579	1
EPHA8	MUT	(1p36.12)	0.0711	-	-	-	<0.5	0.357	0.771	0.771	0.771	0.579	1
NACA	MUT	(12q23-q24.1)	0.0713	-	-	-	1	0.355	0.767	0.767	0.767	0.576	1
DRD2	MUT	(11q22-q23)	0.0718	-	-	-	<0.5	0.351	0.764	0.764	0.764	0.571	1
TUFT1	MUT	(1q21)	0.0727	-	-	-	<0.5	0.341	0.756	0.756	0.756	0.559	1
INHBA	MUT	(7p15-p13)	0.0732	-	-	-	0.5	0.336	0.754	0.754	0.754	0.553	1
DFFA	MUT	(1p36.3-p36.2)	0.0733	-	-	-	<0.5	0.335	0.753	0.753	0.753	0.551	1
CCNG1	MUT	(5q32-q34)	0.0734	-	-	-	0.5	0.335	0.753	0.753	0.753	0.551	1
MOS	MUT	(8q11)	0.0736	-	-	-	0.5	0.332	0.751	0.751	0.751	0.548	1
CDX2	MUT	(13q12.2)	0.0738	-	-	-	<0.5	0.33	0.748	0.748	0.748	0.545	1
PIP5KL1	MUT	(9q34.13)	0.0738	-	-	-	1	0.33	0.748	0.748	0.748	0.545	1
CXCR4	MUT	(2q21)	0.0739	-	-	-	0.5	0.329	0.747	0.747	0.747	0.543	1
MAST4	MUT	(5q12.3)	0.0745	-	-	-	0.5	0.323	0.741	0.741	0.741	0.534	1
NKX2-1	MUT	(14q13.3)	0.075	-	-	-	<0.5	0.318	0.737	0.737	0.737	0.528	1
ARHGDIB	MUT	(12p12.3)	0.0752	-	-	-	<0.5	0.317	0.735	0.735	0.735	0.526	1
IFNB1	MUT	(9p22)	0.0757	-	-	-	0.5	0.312	0.73	0.73	0.73	0.519	1
ETV6	MUT	(12p13)	0.077	-	-	-	<0.5	0.298	0.718	0.718	0.718	0.499	1
STAT1	MUT	(2q32.2-q32.3)	0.0772	-	-	-	<0.5	0.297	0.716	0.716	0.716	0.498	1
HIST1H4I	MUT	(6p22.1)	0.0777	-	-	-	<0.5	0.292	0.712	0.712	0.712	0.491	1
PTPN11	MUT	(12q24.1)	0.0783	-	-	-	0.5	0.285	0.707	0.707	0.707	0.48	1
BTG1	MUT	(12q21.33)	0.0784	-	-	-	0.5	0.284	0.707	0.707	0.707	0.479	1
HDAC8	MUT	(Xq13)	0.0786	-	-	-	<0.5	0.282	0.706	0.706	0.706	0.477	1
F12	MUT	(5q33-qter)	0.0789	-	-	-	<0.5	0.279	0.702	0.702	0.702	0.472	1
C15orf2	MUT	(-)	0.0791	-	-	-	<0.5	0.278	0.701	0.701	0.701	0.47	1
TNFRSF8	MUT	(1p36)	0.0796	-	-	-	0.5	0.272	0.696	0.696	0.696	0.463	1
PIM2	MUT	(Xp11.23)	0.0796	-	-	-	1	0.273	0.697	0.697	0.697	0.464	1
NPM1	MUT	(5q35.1)	0.0797	-	-	-	0.5	0.272	0.696	0.696	0.696	0.462	1
CDH2	MUT	(18q12.1)	0.0798	-	-	-	0.5	0.271	0.695	0.695	0.695	0.461	1
TNFRSF13B	MUT	(17p11.2)	0.0803	-	-	-	<0.5	0.266	0.691	0.691	0.691	0.454	1
PIK3C2G	MUT	(12p12)	0.0804	-	-	-	1	0.266	0.691	0.691	0.691	0.453	1
RALA	MUT	(7p22-p15)	0.0806	-	-	-	<0.5	0.264	0.69	0.69	0.69	0.45	1
TNFSF10	MUT	(3q26)	0.0808	-	-	-	0.5	0.262	0.687	0.687	0.687	0.448	1
SRMS	MUT	(20q13.33)	0.081	-	-	-	0.5	0.26	0.686	0.686	0.686	0.444	1
PRKACB	MUT	(1p36.1)	0.0813	-	-	-	0.5	0.257	0.682	0.682	0.682	0.44	1
TET2	MUT	(4q24)	0.0816	-	-	-	0.5	0.254	0.68	0.68	0.68	0.436	1
PAX8	MUT	(2q13)	0.0817	-	-	-	<0.5	0.253	0.678	0.678	0.678	0.434	1
PMS2	MUT	(7p22.1)	0.0822	-	-	-	0.5	0.248	0.675	0.675	0.675	0.427	1
STAC2	MUT	(17q21.2)	0.0828	-	-	-	<0.5	0.242	0.668	0.668	0.668	0.418	1
CASP7	MUT	(10q25)	0.0831	-	-	-	<0.5	0.24	0.667	0.667	0.667	0.415	1
LSP1	MUT	(11p15.5)	0.0834	-	-	-	0.5	0.236	0.663	0.663	0.663	0.409	1
SRPK1	MUT	(6p21.31)	0.0834	-	-	-	<0.5	0.236	0.664	0.664	0.664	0.41	1
SCD5	MUT	(4q21.3)	0.084	-	-	-	<0.5	0.23	0.656	0.656	0.656	0.401	1
CDK4	MUT	(12q13)	0.0844	-	-	-	0.5	0.226	0.652	0.652	0.652	0.395	1
ALPK1	MUT	(4q26)	0.0845	-	-	-	<0.5	0.225	0.651	0.651	0.651	0.394	1
WLS	MUT	(1p31.2)	0.0845	-	-	-	0.5	0.226	0.651	0.651	0.651	0.394	1
PGGT1B	MUT	(5q23.1)	0.085	-	-	-	<0.5	0.221	0.645	0.645	0.645	0.388	1
LAMP1	MUT	(13q34)	0.0853	-	-	-	<0.5	0.218	0.643	0.643	0.643	0.384	1
PPARGC1A	MUT	(4p15.1)	0.0855	-	-	-	0.5	0.216	0.641	0.641	0.641	0.38	1
GCK	MUT	(7p15.3-p15.1)	0.086	-	-	-	<0.5	0.212	0.638	0.638	0.638	0.373	1
TSSK3	MUT	(1p35-p34)	0.086	-	-	-	<0.5	0.212	0.638	0.638	0.638	0.374	1
PPP1R3A	MUT	(7q31.1)	0.0867	-	-	-	<0.5	0.205	0.628	0.628	0.628	0.363	1
SLC29A1	MUT	(6p21.1)	0.0874	-	-	-	0.5	0.199	0.62	0.62	0.62	0.353	1
XPA	MUT	(9q22.3)	0.0877	-	-	-	<0.5	0.196	0.617	0.617	0.617	0.349	1
PSMA4	MUT	(15q24.1)	0.0889	-	-	-	<0.5	0.184	0.6	0.6	0.6	0.33	1
TRIB3	MUT	(20p13-p12.2)	0.0891	-	-	-	0.5	0.183	0.596	0.596	0.596	0.327	1
BIK	MUT	(22q13.31)	0.0893	-	-	-	<0.5	0.181	0.592	0.592	0.592	0.324	1
ID1	MUT	(20q11)	0.0895	-	-	-	0.5	0.179	0.591	0.591	0.591	0.322	1
PAWR	MUT	(12q21.2)	0.0897	-	-	-	<0.5	0.178	0.589	0.589	0.589	0.32	1
CD40	MUT	(20q12-q13.2)	0.0898	-	-	-	<0.5	0.176	0.588	0.588	0.588	0.318	1
CAMK4	MUT	(5q22.1)	0.0922	-	-	-	0.5	0.156	0.561	0.561	0.561	0.285	1
ANGPTL4	MUT	(19p13.3)	0.0926	-	-	-	0.5	0.153	0.557	0.557	0.557	0.28	1
LPP	MUT	(3q27-q28)	0.0927	-	-	-	<0.5	0.152	0.557	0.557	0.557	0.279	1
POU5F1	MUT	(6p21.33)	0.0929	-	-	-	<0.5	0.15	0.553	0.553	0.553	0.276	1
MAP3K2	MUT	(2q21.1)	0.093	-	-	-	<0.5	0.15	0.553	0.553	0.553	0.275	1
TESK1	MUT	(9p13)	0.0934	-	-	-	0.5	0.146	0.548	0.548	0.548	0.269	1
TP53	MUT	(17p13.1)	0.0941	-	-	-	<0.5	0.141	0.541	0.541	0.541	0.261	1
SDHB	MUT	(1p36.1-p35)	0.0942	-	-	-	<0.5	0.141	0.541	0.541	0.541	0.26	1
CSNK2A1	MUT	(20p13)	0.0945	-	-	-	<0.5	0.139	0.537	0.537	0.537	0.256	1
PPARD	MUT	(6p21.2)	0.095	-	-	-	<0.5	0.135	0.532	0.532	0.532	0.25	1
ADAM10	MUT	(15q2)	0.0967	-	-	-	<0.5	0.123	0.514	0.514	0.514	0.231	1
NTSR1	MUT	(20q13)	0.0975	-	-	-	<0.5	0.118	0.509	0.509	0.509	0.222	1
BCR	MUT	(22q11)	0.0998	-	-	-	<0.5	0.105	0.493	0.493	0.493	0.199	1
APC	MUT	(5q21-q22)	0.1	-	-	-	<0.5	0.102	0.49	0.49	0.49	0.194	1
GPC3	MUT	(Xq26)	0.1	-	-	-	<0.5	0.102	0.49	0.49	0.49	0.194	1
RGL4	MUT	(22q11.23)	0.1	-	-	-	<0.5	0.103	0.491	0.491	0.491	0.196	1
ISG15	MUT	(1p36.33)	0.101	-	-	-	<0.5	0.0975	0.485	0.485	0.485	0.186	1
MKNK1	MUT	(1p33)	0.101	-	-	-	<0.5	0.0997	0.487	0.487	0.487	0.19	1
NTRK2	MUT	(9q22.1)	0.102	-	-	-	0.5	0.0911	0.477	0.477	0.477	0.174	1
MAPK13	MUT	(6p21)	0.102	-	-	-	<0.5	0.0957	0.482	0.482	0.482	0.183	1
ARNT	MUT	(1q21)	0.105	-	-	-	<0.5	0.077	0.453	0.453	0.453	0.148	1
ERCC2	MUT	(19q13.3)	0.105	-	-	-	<0.5	0.0808	0.46	0.46	0.46	0.155	1
CDKN1A	MUT	(6p21.1)	0.106	-	-	-	<0.5	0.0722	0.442	0.442	0.442	0.139	1
BAD	MUT	(11q13.1)	0.106	-	-	-	<0.5	0.0724	0.443	0.443	0.443	0.14	1
CD40LG	MUT	(Xq26)	0.106	-	-	-	<0.5	0.0739	0.447	0.447	0.447	0.142	1
TAB2	MUT	(6q25.1)	0.106	-	-	-	<0.5	0.0746	0.448	0.448	0.448	0.144	1
PNMT	MUT	(17q)	0.108	-	-	-	<0.5	0.0668	0.431	0.431	0.431	0.129	1
CCNT1	MUT	(12q13.11)	0.109	-	-	-	<0.5	0.0608	0.42	0.42	0.42	0.118	1
MSMB	MUT	(10q11.2)	0.109	-	-	-	<0.5	0.0615	0.421	0.421	0.421	0.119	1
PLAG1	MUT	(8q12)	0.11	-	-	-	<0.5	0.0585	0.414	0.414	0.414	0.113	1
HOXA13	MUT	(7p15.2)	0.111	-	-	-	<0.5	0.0548	0.407	0.407	0.407	0.106	1
CREB1	MUT	(2q34)	0.112	-	-	-	<0.5	0.049	0.389	0.389	0.389	0.0956	1
MYB	MUT	(6q22-q23)	0.112	-	-	-	<0.5	0.0513	0.396	0.396	0.396	0.0999	1
KEAP1	MUT	(19p13.2)	0.112	-	-	-	<0.5	0.0513	0.396	0.396	0.396	0.0999	1
ZNF497	MUT	(19q13.43)	0.114	-	-	-	<0.5	0.0438	0.375	0.375	0.375	0.0855	1
PKMYT1	MUT	(16p13.3)	0.115	-	-	-	<0.5	0.0402	0.365	0.365	0.365	0.0785	1
E2F1	MUT	(20q11)	0.119	-	-	-	<0.5	0.0309	0.339	0.339	0.339	0.0604	1
HOXD10	MUT	(2q31.1)	0.119	-	-	-	<0.5	0.0314	0.339	0.339	0.339	0.0614	1
FMO4	MUT	(1q24.3)	0.129	-	-	-	<0.5	0.0142	0.266	0.266	0.266	0.0283	1
CD44	MUT	(11p13)	0.133	-	-	-	<0.5	0.00989	0.224	0.224	0.224	0.0198	1
RIOK1	MUT	(6p24.3)	0.133	-	-	-	<0.5	0.00989	0.224	0.224	0.224	0.0198	1
MYLK2	MUT	(20q13.31)	0.135	-	-	-	<0.5	0.0081	0.205	0.205	0.205	0.0162	1
