# Supplementary material for: A genetic basis for the variation in the vulnerability of cancer to DNA damage
Source: Nat Commun. 2016 Apr 25;7:11428. doi: 10.1038/ncomms11428 (PMC4848553; doi:10.1038/ncomms11428)
Supplement: Supplementary Data 6 — ssGSEA and survival after irradiation. [file ncomms11428-s7.xlsx]

## Sheet: Supplementary Data 6
Supplementary Data 6: ssGSEA and survival after irradiation
ssGSEA feature	IC	5% CI	50% CI	95% CI	p-val1 (local)	p-val2 (global)	FDR1	FDR2	FDR3	FWER p-val	Bonfe p-val
GUENTHER_GROWTH_SPHERICAL_VS_ADHERENT_DN (-)	0.412	0.3719	0.4599	0.5284	<0.5	<7.51e-05	0	0	<0.5	<0.00015	0.5
XENOBIOTIC_METABOLIC_PROCESS (-)	0.395	0.3583	0.4312	0.5048	<0.5	<7.51e-05	0	0	<0.25	<0.00015	0.5
RESPONSE_TO_XENOBIOTIC_STIMULUS (-)	0.385	0.3229	0.4041	0.4888	<0.5	<7.51e-05	0	0	<0.167	<0.00015	0.5
CHARAFE_BREAST_CANCER_LUMINAL_VS_BASAL_DN (-)	0.384	-0.3764	0.402	0.4711	<0.5	<7.51e-05	0	0	<0.125	<0.00015	0.5
VERRECCHIA_RESPONSE_TO_TGFB1_C6 (-)	0.382	0.3593	0.4274	0.4759	<0.5	<7.51e-05	0	0	<0.1	<0.00015	0.5
AMIT_EGF_RESPONSE_480_HELA (-)	0.38	0.3336	0.4126	0.4721	<0.5	<7.51e-05	0	0	<0.0833	<0.00015	0.5
ENGELMANN_CANCER_PROGENITORS_UP (-)	0.368	0.3209	0.3874	0.4307	<0.5	0.00015	0.0151	0.0151	0.0151	0.0003	1
FRASOR_TAMOXIFEN_RESPONSE_UP (-)	0.368	0.3184	0.3902	0.4462	<0.5	0.00015	0.0151	0.0151	0.0151	0.0003	1
HAN_SATB1_TARGETS_UP (-)	0.368	0.306	0.3659	0.4403	<0.5	0.00015	0.0151	0.0151	0.0151	0.0003	1
MAHADEVAN_RESPONSE_TO_MP470_DN (-)	0.367	0.3216	0.389	0.456	<0.5	0.00015	0.0151	0.0151	0.0151	0.0003	1
HUANG_DASATINIB_RESISTANCE_UP (-)	0.366	0.3063	0.4189	0.4684	<0.5	0.00015	0.0151	0.0151	0.0151	0.0003	1
RODRIGUES_THYROID_CARCINOMA_DN (-)	0.365	0.3115	0.3868	0.462	<0.5	0.00015	0.0151	0.0151	0.0151	0.0003	1
GOZGIT_ESR1_TARGETS_DN (-)	0.365	0.327	0.4045	0.4671	<0.5	0.00015	0.0151	0.0151	0.0151	0.0003	1
BHAT_ESR1_TARGETS_NOT_VIA_AKT1_DN (-)	0.363	0.3168	0.3851	0.4715	<0.5	0.00015	0.0151	0.0151	0.0151	0.0003	1
LI_WILMS_TUMOR_VS_FETAL_KIDNEY_1_UP (-)	0.362	0.3037	0.3819	0.4585	<0.5	0.00015	0.0151	0.0151	0.0151	0.0003	1
REACTOME_LIPID_DIGESTION_MOBILIZATION_AND_TRANSPORT (-)	0.361	0.3179	0.3871	0.465	<0.5	0.00015	0.0151	0.0151	0.0151	0.0003	1
XU_RESPONSE_TO_TRETINOIN_AND_NSC682994_UP (-)	0.361	0.3096	0.3869	0.4611	<0.5	0.00015	0.0151	0.0151	0.0151	0.0003	1
ENDOSOME_TRANSPORT (-)	0.361	0.3213	0.3923	0.4674	<0.5	0.00015	0.0151	0.0151	0.0151	0.0003	1
JOHNSTONE_PARVB_TARGETS_3_UP (-)	0.361	0.3018	0.3861	0.455	<0.5	0.00015	0.0151	0.0151	0.0151	0.0003	1
LIPID_TRANSPORTER_ACTIVITY (-)	0.36	0.3192	0.3923	0.4513	<0.5	0.00015	0.0151	0.0151	0.0151	0.0003	1
KEGG_LYSOSOME (-)	0.36	0.3017	0.3831	0.4591	<0.5	0.00015	0.0151	0.0151	0.0151	0.0003	1
LIPID_TRANSPORT (-)	0.36	0.3001	0.3792	0.447	<0.5	0.00015	0.0151	0.0151	0.0151	0.0003	1
LI_INDUCED_T_TO_NATURAL_KILLER_UP (-)	0.36	0.3115	0.3888	0.4603	<0.5	0.00015	0.0151	0.0151	0.0151	0.0003	1
RICKMAN_TUMOR_DIFFERENTIATED_WELL_VS_POORLY_DN (-)	0.36	0.3192	0.3858	0.4707	<0.5	0.00015	0.0151	0.0151	0.0151	0.0003	1
CREIGHTON_ENDOCRINE_THERAPY_RESISTANCE_5 (-)	0.359	0.3097	0.3878	0.4524	<0.5	0.00015	0.0151	0.0151	0.0151	0.0003	1
BIOCARTA_PPARA_PATHWAY (-)	0.359	0.3058	0.3774	0.4739	<0.5	0.00015	0.0151	0.0151	0.0151	0.0003	1
REACTOME_LIPOPROTEIN_METABOLISM (-)	0.359	0.3047	0.3682	0.4359	<0.5	0.00015	0.0151	0.0151	0.0151	0.0003	1
STOSSI_RESPONSE_TO_ESTRADIOL (-)	0.359	0.2965	0.368	0.4266	<0.5	0.00015	0.0151	0.0151	0.0151	0.0003	1
REACTOME_NFKB_ACTIVATION_THROUGH_FADD_RIP1_PATHWAY_MEDIATED_BY_CASPASE_8_AND10 (-)	0.359	0.3165	0.3943	0.4858	<0.5	0.00015	0.0151	0.0151	0.0151	0.0003	1
BIOCARTA_IL5_PATHWAY (-)	0.358	0.2969	0.3994	0.4599	<0.5	0.00015	0.0151	0.0151	0.0151	0.0003	1
LIPID_RAFT (-)	0.357	-	-	-	<0.5	0.00015	0.0151	0.0151	0.0151	0.0003	1
TAKEDA_TARGETS_OF_NUP98_HOXA9_FUSION_10D_DN (-)	0.355	-	-	-	<0.5	0.00015	0.0151	0.0151	0.0151	0.0003	1
CONCANNON_APOPTOSIS_BY_EPOXOMICIN_UP (-)	0.355	-	-	-	<0.5	0.00015	0.0151	0.0151	0.0151	0.0003	1
EPITHELIAL_CELL_DIFFERENTIATION (-)	0.351	-	-	-	0.5	0.00015	0.0151	0.0151	0.0151	0.0003	1
AMIT_DELAYED_EARLY_GENES (-)	0.351	-	-	-	<0.5	0.00015	0.0151	0.0151	0.0151	0.0003	1
DIAZ_CHRONIC_MEYLOGENOUS_LEUKEMIA_DN (-)	0.35	-	-	-	<0.5	0.00015	0.0151	0.0151	0.0151	0.0003	1
APPEL_IMATINIB_RESPONSE (-)	0.35	-	-	-	<0.5	0.00015	0.0151	0.0151	0.0151	0.0003	1
DELPUECH_FOXO3_TARGETS_UP (-)	0.349	-	-	-	<0.5	0.00015	0.0151	0.0151	0.0151	0.0003	1
MISSIAGLIA_REGULATED_BY_METHYLATION_UP (-)	0.349	-	-	-	<0.5	0.00015	0.0151	0.0151	0.0151	0.0003	1
PID_DELTANP63PATHWAY (-)	0.349	-	-	-	<0.5	0.00015	0.0151	0.0151	0.0151	0.0003	1
FOURNIER_ACINAR_DEVELOPMENT_EARLY_DN (-)	0.348	-	-	-	<0.5	0.00015	0.0151	0.0151	0.0151	0.0003	1
DUTERTRE_ESTRADIOL_RESPONSE_24HR_DN (-)	0.348	-	-	-	<0.5	0.00015	0.0151	0.0151	0.0151	0.0003	1
LTE2_UP.V1_UP (-)	0.348	-	-	-	<0.5	0.00015	0.0151	0.0151	0.0151	0.0003	1
LEI_MYB_TARGETS (-)	0.347	-	-	-	<0.5	0.00015	0.0151	0.0151	0.0151	0.0003	1
HUPER_BREAST_BASAL_VS_LUMINAL_UP (-)	0.347	-	-	-	<0.5	0.00015	0.0151	0.0151	0.0151	0.0003	1
HSIAO_LIVER_SPECIFIC_GENES (-)	0.346	-	-	-	<0.5	0.00015	0.0151	0.0151	0.0151	0.0003	1
PID_AJDISS_2PATHWAY (-)	0.346	-	-	-	<0.5	0.00015	0.0151	0.0151	0.0151	0.0003	1
LIN_SILENCED_BY_TUMOR_MICROENVIRONMENT (-)	0.346	-	-	-	<0.5	0.00015	0.0151	0.0151	0.0151	0.0003	1
MCLACHLAN_DENTAL_CARIES_DN (-)	0.346	-	-	-	<0.5	0.00015	0.0151	0.0151	0.0151	0.0003	1
BRAF.Skin_PMEL.Weeks_UP (7q34)	0.345	-	-	-	<0.5	0.00015	0.0151	0.0151	0.0151	0.0003	1
FORTSCHEGGER_PHF8_TARGETS_DN (-)	0.345	-	-	-	<0.5	0.000225	0.0151	0.0151	0.0151	0.00045	1
PARK_OSTEOBLAST_DIFFERENTIATION_BY_PHENYLAMIL_DN (-)	0.344	-	-	-	<0.5	0.000225	0.0151	0.0151	0.0151	0.00045	1
PARK_APL_PATHOGENESIS_UP (-)	0.344	-	-	-	<0.5	0.000225	0.0151	0.0151	0.0151	0.00045	1
ACEVEDO_FGFR1_TARGETS_IN_PROSTATE_CANCER_MODEL_UP (-)	0.344	-	-	-	<0.5	0.000225	0.0151	0.0151	0.0151	0.00045	1
HUMMEL_BURKITTS_LYMPHOMA_DN (-)	0.343	-	-	-	<0.5	0.000225	0.0151	0.0151	0.0151	0.00045	1
ERB2_UP.V1_UP (-)	0.343	-	-	-	<0.5	0.0003	0.0151	0.0151	0.0151	0.000601	1
BOYLAN_MULTIPLE_MYELOMA_C_D_DN (-)	0.343	-	-	-	<0.5	0.0003	0.0151	0.0151	0.0151	0.000601	1
KEGG_OTHER_GLYCAN_DEGRADATION (-)	0.343	-	-	-	<0.5	0.0003	0.0151	0.0151	0.0151	0.000601	1
EGFR_UP.V1_UP (7p12)	0.343	-	-	-	<0.5	0.0003	0.0151	0.0151	0.0151	0.000601	1
DEMAGALHAES_AGING_UP (-)	0.343	-	-	-	<0.5	0.0003	0.0151	0.0151	0.0151	0.000601	1
ZUCCHI_METASTASIS_DN (-)	0.342	-	-	-	<0.5	0.0003	0.0151	0.0151	0.0151	0.000601	1
AMIT_SERUM_RESPONSE_240_MCF10A (-)	0.342	-	-	-	<0.5	0.0003	0.0151	0.0151	0.0151	0.000601	1
BOQUEST_STEM_CELL_DN (-)	0.342	-	-	-	<0.5	0.0003	0.0151	0.0151	0.0151	0.000601	1
MITSIADES_RESPONSE_TO_APLIDIN_UP (-)	0.342	-	-	-	<0.5	0.0003	0.0151	0.0151	0.0151	0.000601	1
TAKEDA_TARGETS_OF_NUP98_HOXA9_FUSION_8D_DN (-)	0.342	-	-	-	<0.5	0.0003	0.0151	0.0151	0.0151	0.000601	1
MCLACHLAN_DENTAL_CARIES_UP (-)	0.341	-	-	-	<0.5	0.0003	0.0151	0.0151	0.0151	0.000601	1
PEDERSEN_METASTASIS_BY_ERBB2_ISOFORM_7 (-)	0.341	-	-	-	<0.5	0.0003	0.0151	0.0151	0.0151	0.000601	1
AMIT_EGF_RESPONSE_240_HELA (-)	0.341	-	-	-	<0.5	0.0003	0.0151	0.0151	0.0151	0.000601	1
BUDHU_LIVER_CANCER_METASTASIS_DN (-)	0.341	-	-	-	0.5	0.0003	0.0151	0.0151	0.0151	0.000601	1
MASSARWEH_TAMOXIFEN_RESISTANCE_UP (-)	0.34	-	-	-	<0.5	0.0003	0.0151	0.0151	0.0151	0.000601	1
LIPID_HOMEOSTASIS (-)	0.34	-	-	-	<0.5	0.0003	0.0151	0.0151	0.0151	0.000601	1
CAFFAREL_RESPONSE_TO_THC_8HR_3_UP (-)	0.339	-	-	-	<0.5	0.0003	0.0151	0.0151	0.0151	0.000601	1
DALESSIO_TSA_RESPONSE (-)	0.339	-	-	-	<0.5	0.0003	0.0151	0.0151	0.0151	0.000601	1
LEE_LIVER_CANCER_ACOX1_UP (-)	0.339	-	-	-	<0.5	0.0003	0.0151	0.0151	0.0151	0.000601	1
DAZARD_UV_RESPONSE_CLUSTER_G2 (-)	0.338	-	-	-	<0.5	0.0003	0.0151	0.0151	0.0151	0.000601	1
MYLLYKANGAS_AMPLIFICATION_HOT_SPOT_7 (-)	0.338	-	-	-	<0.5	0.0003	0.0151	0.0151	0.0151	0.000601	1
LANDIS_BREAST_CANCER_PROGRESSION_UP (-)	0.338	-	-	-	<0.5	0.0003	0.0151	0.0151	0.0151	0.000601	1
UEDA_PERIFERAL_CLOCK (-)	0.338	-	-	-	<0.5	0.0003	0.0151	0.0151	0.0151	0.000601	1
WOOD_EBV_EBNA1_TARGETS_DN (-)	0.337	-	-	-	<0.5	0.0003	0.0151	0.0151	0.0151	0.000601	1
KRAS.Skin_PMEL.Weeks_UP (12p12.1)	0.337	-	-	-	<0.5	0.0003	0.0151	0.0151	0.0151	0.000601	1
ZWANG_CLASS_3_TRANSIENTLY_INDUCED_BY_EGF (-)	0.337	-	-	-	<0.5	0.0003	0.0151	0.0151	0.0151	0.000601	1
JONES_TCOF1_TARGETS (-)	0.336	-	-	-	<0.5	0.000375	0.0151	0.0151	0.0151	0.000751	1
DURCHDEWALD_SKIN_CARCINOGENESIS_DN (-)	0.336	-	-	-	<0.5	0.000375	0.0151	0.0151	0.0151	0.000751	1
TARTE_PLASMA_CELL_VS_B_LYMPHOCYTE_UP (-)	0.336	-	-	-	<0.5	0.000375	0.0151	0.0151	0.0151	0.000751	1
XU_HGF_SIGNALING_NOT_VIA_AKT1_6HR (-)	0.336	-	-	-	<0.5	0.000375	0.0151	0.0151	0.0151	0.000751	1
VERHAAK_AML_WITH_NPM1_MUTATED_UP (-)	0.336	-	-	-	<0.5	0.000375	0.0151	0.0151	0.0151	0.000751	1
PROVENZANI_METASTASIS_DN (-)	0.335	-	-	-	<0.5	0.000375	0.0151	0.0151	0.0151	0.000751	1
DELYS_THYROID_CANCER_UP (-)	0.335	-	-	-	<0.5	0.000375	0.0151	0.0151	0.0151	0.000751	1
LI_WILMS_TUMOR_ANAPLASTIC_DN (-)	0.334	-	-	-	<0.5	0.000375	0.0151	0.0151	0.0151	0.000751	1
RAF_UP.V1_DN (-)	0.334	-	-	-	<0.5	0.000375	0.0151	0.0151	0.0151	0.000751	1
HENDRICKS_SMARCA4_TARGETS_UP (-)	0.334	-	-	-	<0.5	0.000375	0.0151	0.0151	0.0151	0.000751	1
YAO_TEMPORAL_RESPONSE_TO_PROGESTERONE_CLUSTER_6 (-)	0.334	-	-	-	<0.5	0.000375	0.0151	0.0151	0.0151	0.000751	1
REACTOME_CHYLOMICRON_MEDIATED_LIPID_TRANSPORT (-)	0.334	-	-	-	<0.5	0.000375	0.0151	0.0151	0.0151	0.000751	1
CERVERA_SDHB_TARGETS_2 (-)	0.333	-	-	-	<0.5	0.000375	0.0151	0.0151	0.0151	0.000751	1
DUTERTRE_ESTRADIOL_RESPONSE_6HR_DN (-)	0.333	-	-	-	<0.5	0.000375	0.0151	0.0151	0.0151	0.000751	1
KOINUMA_TARGETS_OF_SMAD2_OR_SMAD3 (-)	0.332	-	-	-	<0.5	0.000375	0.0151	0.0151	0.0151	0.000751	1
ZHANG_RESPONSE_TO_IKK_INHIBITOR_AND_TNF_UP (-)	0.332	-	-	-	<0.5	0.00045	0.0151	0.0151	0.0151	0.000901	1
GRAESSMANN_APOPTOSIS_BY_DOXORUBICIN_UP (-)	0.332	-	-	-	<0.5	0.00045	0.0151	0.0151	0.0151	0.000901	1
FERRARI_RESPONSE_TO_FENRETINIDE_UP (-)	0.332	-	-	-	<0.5	0.00045	0.0151	0.0151	0.0151	0.000901	1
KOBAYASHI_EGFR_SIGNALING_6HR_DN (-)	0.332	-	-	-	<0.5	0.00045	0.0151	0.0151	0.0151	0.000901	1
ZHANG_TARGETS_OF_EWSR1_FLI1_FUSION (-)	0.331	-	-	-	<0.5	0.00045	0.0151	0.0151	0.0151	0.000901	1
KEGG_HEMATOPOIETIC_CELL_LINEAGE (-)	0.331	-	-	-	<0.5	0.00045	0.0151	0.0151	0.0151	0.000901	1
OSADA_ASCL1_TARGETS_DN (-)	0.331	-	-	-	<0.5	0.00045	0.0151	0.0151	0.0151	0.000901	1
RUTELLA_RESPONSE_TO_HGF_VS_CSF2RB_AND_IL4_UP (-)	0.33	-	-	-	<0.5	0.00045	0.0151	0.0151	0.0151	0.000901	1
PID_ARF6_TRAFFICKINGPATHWAY (-)	0.33	-	-	-	<0.5	0.00045	0.0151	0.0151	0.0151	0.000901	1
ETV1.Skin_PMEL.Weeks_UP (7p22)	0.33	-	-	-	<0.5	0.00045	0.0151	0.0151	0.0151	0.000901	1
INTRINSIC_TO_MEMBRANE (-)	0.329	-	-	-	<0.5	0.00045	0.0151	0.0151	0.0151	0.000901	1
NEMETH_INFLAMMATORY_RESPONSE_LPS_UP (-)	0.329	-	-	-	<0.5	0.00045	0.0151	0.0151	0.0151	0.000901	1
BOHN_PRIMARY_IMMUNODEFICIENCY_SYNDROM_DN (-)	0.329	-	-	-	<0.5	0.00045	0.0151	0.0151	0.0151	0.000901	1
INTEGRAL_TO_MEMBRANE (-)	0.329	-	-	-	<0.5	0.00045	0.0151	0.0151	0.0151	0.000901	1
BRAF.Skin_PMEL_UP (7q34)	0.329	-	-	-	<0.5	0.00045	0.0151	0.0151	0.0151	0.000901	1
UDAYAKUMAR_MED1_TARGETS_DN (-)	0.329	-	-	-	<0.5	0.00045	0.0151	0.0151	0.0151	0.000901	1
FARMER_BREAST_CANCER_APOCRINE_VS_LUMINAL (-)	0.329	-	-	-	<0.5	0.00045	0.0151	0.0151	0.0151	0.000901	1
LIAN_NEUTROPHIL_GRANULE_CONSTITUENTS (-)	0.329	-	-	-	<0.5	0.00045	0.0151	0.0151	0.0151	0.000901	1
WEINMANN_ADAPTATION_TO_HYPOXIA_DN (-)	0.329	-	-	-	<0.5	0.00045	0.0151	0.0151	0.0151	0.000901	1
PELLICCIOTTA_HDAC_IN_ANTIGEN_PRESENTATION_DN (-)	0.328	-	-	-	<0.5	0.00045	0.0151	0.0151	0.0151	0.000901	1
CALCIUM_ION_BINDING (-)	0.328	-	-	-	<0.5	0.00045	0.0151	0.0151	0.0151	0.000901	1
KEGG_ASTHMA (-)	0.327	-	-	-	<0.5	0.00045	0.0151	0.0151	0.0151	0.000901	1
SESTO_RESPONSE_TO_UV_C8 (-)	0.327	-	-	-	<0.5	0.00045	0.0151	0.0151	0.0151	0.000901	1
MEMBRANE (-)	0.327	-	-	-	<0.5	0.00045	0.0151	0.0151	0.0151	0.000901	1
TOOKER_GEMCITABINE_RESISTANCE_UP (-)	0.327	-	-	-	<0.5	0.00045	0.0151	0.0151	0.0151	0.000901	1
LTE2_UP.V1_DN (-)	0.327	-	-	-	<0.5	0.00045	0.0151	0.0151	0.0151	0.000901	1
MEK_UP.V1_UP (-)	0.326	-	-	-	<0.5	0.00045	0.0151	0.0151	0.0151	0.000901	1
RUTELLA_RESPONSE_TO_CSF2RB_AND_IL4_UP (-)	0.326	-	-	-	<0.5	0.00045	0.0151	0.0151	0.0151	0.000901	1
BHAT_ESR1_TARGETS_VIA_AKT1_DN (-)	0.326	-	-	-	<0.5	0.00045	0.0151	0.0151	0.0151	0.000901	1
GCNP_SHH_UP_EARLY.V1_DN (-)	0.326	-	-	-	<0.5	0.00045	0.0151	0.0151	0.0151	0.000901	1
HUPER_BREAST_BASAL_VS_LUMINAL_DN (-)	0.326	-	-	-	<0.5	0.00045	0.0151	0.0151	0.0151	0.000901	1
PEDERSEN_METASTASIS_BY_ERBB2_ISOFORM_1 (-)	0.326	-	-	-	<0.5	0.00045	0.0151	0.0151	0.0151	0.000901	1
TBK1.DN.48HRS_DN (12q14.2)	0.326	-	-	-	<0.5	0.00045	0.0151	0.0151	0.0151	0.000901	1
MIKHAYLOVA_OXIDATIVE_STRESS_RESPONSE_VIA_VHL_DN (-)	0.326	-	-	-	<0.5	0.00045	0.0151	0.0151	0.0151	0.000901	1
INFLAMMATORY_RESPONSE (-)	0.326	-	-	-	<0.5	0.00045	0.0151	0.0151	0.0151	0.000901	1
SHAFFER_IRF4_TARGETS_IN_PLASMA_CELL_VS_MATURE_B_LYMPHOCYTE (-)	0.325	-	-	-	<0.5	0.00045	0.0151	0.0151	0.0151	0.000901	1
ACOSTA_PROLIFERATION_INDEPENDENT_MYC_TARGETS_DN (-)	0.325	-	-	-	<0.5	0.00045	0.0151	0.0151	0.0151	0.000901	1
GARGALOVIC_RESPONSE_TO_OXIDIZED_PHOSPHOLIPIDS_BLUE_UP (-)	0.325	-	-	-	<0.5	0.00045	0.0151	0.0151	0.0151	0.000901	1
JIANG_HYPOXIA_NORMAL (-)	0.325	-	-	-	<0.5	0.00045	0.0151	0.0151	0.0151	0.000901	1
REACTOME_METABOLISM_OF_LIPIDS_AND_LIPOPROTEINS (-)	0.325	-	-	-	<0.5	0.00045	0.0151	0.0151	0.0151	0.000901	1
RPS14_DN.V1_UP (5q31-q33)	0.325	-	-	-	<0.5	0.00045	0.0151	0.0151	0.0151	0.000901	1
MARTINEZ_RB1_AND_TP53_TARGETS_UP (-)	0.325	-	-	-	<0.5	0.00045	0.0151	0.0151	0.0151	0.000901	1
FRASOR_RESPONSE_TO_ESTRADIOL_DN (-)	0.324	-	-	-	<0.5	0.00045	0.0151	0.0151	0.0151	0.000901	1
RAF_UP.V1_UP (-)	0.324	-	-	-	<0.5	0.00045	0.0151	0.0151	0.0151	0.000901	1
MARIADASON_RESPONSE_TO_BUTYRATE_CURCUMIN_SULINDAC_TSA_2 (-)	0.324	-	-	-	<0.5	0.00045	0.0151	0.0151	0.0151	0.000901	1
ZWANG_CLASS_1_TRANSIENTLY_INDUCED_BY_EGF (-)	0.324	-	-	-	<0.5	0.00045	0.0151	0.0151	0.0151	0.000901	1
KENNY_CTNNB1_TARGETS_UP (-)	0.324	-	-	-	<0.5	0.00045	0.0151	0.0151	0.0151	0.000901	1
PHONG_TNF_RESPONSE_NOT_VIA_P38 (-)	0.324	-	-	-	<0.5	0.00045	0.0151	0.0151	0.0151	0.000901	1
RUTELLA_RESPONSE_TO_HGF_UP (-)	0.323	-	-	-	<0.5	0.00045	0.0151	0.0151	0.0151	0.000901	1
LE_SKI_TARGETS_UP (-)	0.323	-	-	-	<0.5	0.00045	0.0151	0.0151	0.0151	0.000901	1
GILDEA_METASTASIS (-)	0.323	-	-	-	<0.5	0.00045	0.0151	0.0151	0.0151	0.000901	1
BIOCARTA_CLASSIC_PATHWAY (-)	0.323	-	-	-	<0.5	0.00045	0.0151	0.0151	0.0151	0.000901	1
BRUINS_UVC_RESPONSE_VIA_TP53_GROUP_B (-)	0.322	-	-	-	<0.5	0.00045	0.0151	0.0151	0.0151	0.000901	1
REACTOME_TRAF3_DEPENDENT_IRF_ACTIVATION_PATHWAY (-)	0.322	-	-	-	<0.5	0.00045	0.0151	0.0151	0.0151	0.000901	1
SHIRAISHI_PLZF_TARGETS_UP (-)	0.322	-	-	-	<0.5	0.00045	0.0151	0.0151	0.0151	0.000901	1
BOSCO_EPITHELIAL_DIFFERENTIATION_MODULE (-)	0.322	-	-	-	0.5	0.00045	0.0151	0.0151	0.0151	0.000901	1
DORN_ADENOVIRUS_INFECTION_12HR_DN (-)	0.322	-	-	-	<0.5	0.00045	0.0151	0.0151	0.0151	0.000901	1
RIGGINS_TAMOXIFEN_RESISTANCE_DN (-)	0.321	-	-	-	<0.5	0.00045	0.0151	0.0151	0.0151	0.000901	1
REACTOME_TRANSLOCATION_OF_ZAP_70_TO_IMMUNOLOGICAL_SYNAPSE (-)	0.321	-	-	-	<0.5	0.00045	0.0151	0.0151	0.0151	0.000901	1
BILD_HRAS_ONCOGENIC_SIGNATURE (-)	0.321	-	-	-	<0.5	0.00045	0.0151	0.0151	0.0151	0.000901	1
NAKAMURA_METASTASIS_MODEL_DN (-)	0.321	-	-	-	<0.5	0.00045	0.0151	0.0151	0.0151	0.000901	1
VERHAAK_GLIOBLASTOMA_NEURAL (-)	0.321	-	-	-	<0.5	0.00045	0.0151	0.0151	0.0151	0.000901	1
BOYAULT_LIVER_CANCER_SUBCLASS_G6_DN (-)	0.321	-	-	-	<0.5	0.00045	0.0151	0.0151	0.0151	0.000901	1
CHEN_HOXA5_TARGETS_6HR_UP (-)	0.32	-	-	-	<0.5	0.00045	0.0151	0.0151	0.0151	0.000901	1
NAGASHIMA_NRG1_SIGNALING_UP (-)	0.32	-	-	-	<0.5	0.00045	0.0151	0.0151	0.0151	0.000901	1
LAMB_CCND1_TARGETS (-)	0.32	-	-	-	<0.5	0.00045	0.0151	0.0151	0.0151	0.000901	1
BUSA_SAM68_TARGETS_UP (-)	0.32	-	-	-	<0.5	0.00045	0.0151	0.0151	0.0151	0.000901	1
GRUETZMANN_PANCREATIC_CANCER_UP (-)	0.319	-	-	-	<0.5	0.00045	0.0151	0.0151	0.0151	0.000901	1
OKUMURA_INFLAMMATORY_RESPONSE_LPS (-)	0.319	-	-	-	<0.5	0.00045	0.0151	0.0151	0.0151	0.000901	1
MEMBRANE_FRACTION (-)	0.319	-	-	-	<0.5	0.00045	0.0151	0.0151	0.0151	0.000901	1
YU_MYC_TARGETS_DN (-)	0.319	-	-	-	<0.5	0.00045	0.0151	0.0151	0.0151	0.000901	1
WANG_RESPONSE_TO_PACLITAXEL_VIA_MAPK8_UP (-)	0.319	-	-	-	<0.5	0.00045	0.0151	0.0151	0.0151	0.000901	1
GALINDO_IMMUNE_RESPONSE_TO_ENTEROTOXIN (-)	0.319	-	-	-	<0.5	0.000525	0.0151	0.0151	0.0151	0.00105	1
CHYLA_CBFA2T3_TARGETS_UP (-)	0.319	-	-	-	<0.5	0.000525	0.0151	0.0151	0.0151	0.00105	1
LUND_SILENCED_BY_METHYLATION (-)	0.318	-	-	-	<0.5	0.000525	0.0151	0.0151	0.0151	0.00105	1
SANA_TNF_SIGNALING_DN (-)	0.318	-	-	-	<0.5	0.000525	0.0151	0.0151	0.0151	0.00105	1
WILLIAMS_ESR2_TARGETS_UP (-)	0.318	-	-	-	<0.5	0.000525	0.0151	0.0151	0.0151	0.00105	1
HAN_SATB1_TARGETS_DN (-)	0.318	-	-	-	<0.5	0.000525	0.0151	0.0151	0.0151	0.00105	1
HAHTOLA_MYCOSIS_FUNGOIDES_CD4_UP (-)	0.317	-	-	-	<0.5	0.000525	0.0151	0.0151	0.0151	0.00105	1
LIU_SOX4_TARGETS_UP (-)	0.317	-	-	-	<0.5	0.000525	0.0151	0.0151	0.0151	0.00105	1
ZHAN_LATE_DIFFERENTIATION_GENES_UP (-)	0.317	-	-	-	<0.5	0.000525	0.0151	0.0151	0.0151	0.00105	1
PRAMOONJAGO_SOX4_TARGETS_UP (-)	0.317	-	-	-	<0.5	0.000525	0.0151	0.0151	0.0151	0.00105	1
STEROL_BINDING (-)	0.317	-	-	-	<0.5	0.000525	0.0151	0.0151	0.0151	0.00105	1
LEE_LIVER_CANCER_MYC_TGFA_UP (-)	0.317	-	-	-	<0.5	0.000525	0.0151	0.0151	0.0151	0.00105	1
AKT1.Skin_PMEL.Weeks_UP (14q32.32-q32.33)	0.317	-	-	-	<0.5	0.000525	0.0151	0.0151	0.0151	0.00105	1
KRIGE_RESPONSE_TO_TOSEDOSTAT_24HR_UP (-)	0.317	-	-	-	<0.5	0.000525	0.0151	0.0151	0.0151	0.00105	1
PID_NFAT_TFPATHWAY (-)	0.316	-	-	-	<0.5	0.000525	0.0151	0.0151	0.0151	0.00105	1
REACTOME_ADVANCED_GLYCOSYLATION_ENDPRODUCT_RECEPTOR_SIGNALING (-)	0.316	-	-	-	<0.5	0.000525	0.0151	0.0151	0.0151	0.00105	1
PLASMA_MEMBRANE (-)	0.316	-	-	-	<0.5	0.000525	0.0151	0.0151	0.0151	0.00105	1
ZHU_CMV_8_HR_DN (-)	0.316	-	-	-	<0.5	0.000525	0.0151	0.0151	0.0151	0.00105	1
THEILGAARD_NEUTROPHIL_AT_SKIN_WOUND_UP (-)	0.316	-	-	-	<0.5	0.000525	0.0151	0.0151	0.0151	0.00105	1
HESS_TARGETS_OF_HOXA9_AND_MEIS1_DN (-)	0.316	-	-	-	<0.5	0.000525	0.0151	0.0151	0.0151	0.00105	1
NAKAMURA_TUMOR_ZONE_PERIPHERAL_VS_CENTRAL_DN (-)	0.316	-	-	-	<0.5	0.000525	0.0151	0.0151	0.0151	0.00105	1
SAMOLS_TARGETS_OF_KHSV_MIRNAS_DN (-)	0.316	-	-	-	<0.5	0.000525	0.0151	0.0151	0.0151	0.00105	1
BIOCARTA_CARDIACEGF_PATHWAY (-)	0.315	-	-	-	<0.5	0.000525	0.0151	0.0151	0.0151	0.00105	1
HOFFMANN_LARGE_TO_SMALL_PRE_BII_LYMPHOCYTE_DN (-)	0.315	-	-	-	<0.5	0.000525	0.0151	0.0151	0.0151	0.00105	1
INTEGRAL_TO_PLASMA_MEMBRANE (-)	0.315	-	-	-	<0.5	0.000601	0.0151	0.0151	0.0151	0.0012	1
ETV1.Breast_HMLE.24_DN (7p22)	0.315	-	-	-	<0.5	0.000601	0.0151	0.0151	0.0151	0.0012	1
GOLUB_ALL_VS_AML_DN (-)	0.315	-	-	-	<0.5	0.000601	0.0151	0.0151	0.0151	0.0012	1
BROWN_MYELOID_CELL_DEVELOPMENT_UP (-)	0.315	-	-	-	<0.5	0.000601	0.0151	0.0151	0.0151	0.0012	1
RESPONSE_TO_CHEMICAL_STIMULUS (-)	0.315	-	-	-	<0.5	0.000601	0.0151	0.0151	0.0151	0.0012	1
SIMBULAN_UV_RESPONSE_NORMAL_DN (-)	0.315	-	-	-	<0.5	0.000601	0.0151	0.0151	0.0151	0.0012	1
HERNANDEZ_MITOTIC_ARREST_BY_DOCETAXEL_2_UP (-)	0.315	-	-	-	<0.5	0.000601	0.0151	0.0151	0.0151	0.0012	1
LIGAND_DEPENDENT_NUCLEAR_RECEPTOR_ACTIVITY (-)	0.315	-	-	-	<0.5	0.000601	0.0151	0.0151	0.0151	0.0012	1
ION_BINDING (-)	0.315	-	-	-	<0.5	0.000601	0.0151	0.0151	0.0151	0.0012	1
BILE_ACID_METABOLIC_PROCESS (-)	0.314	-	-	-	<0.5	0.000601	0.0151	0.0151	0.0151	0.0012	1
SIMBULAN_UV_RESPONSE_IMMORTALIZED_DN (-)	0.314	-	-	-	<0.5	0.000601	0.0151	0.0151	0.0151	0.0012	1
GRAHAM_CML_DIVIDING_VS_NORMAL_QUIESCENT_DN (-)	0.314	-	-	-	<0.5	0.000601	0.0151	0.0151	0.0151	0.0012	1
KOKKINAKIS_METHIONINE_DEPRIVATION_96HR_DN (-)	0.314	-	-	-	<0.5	0.000601	0.0151	0.0151	0.0151	0.0012	1
MEMBRANE_PART (-)	0.314	-	-	-	<0.5	0.000601	0.0151	0.0151	0.0151	0.0012	1
REACTOME_PPARA_ACTIVATES_GENE_EXPRESSION (-)	0.313	-	-	-	<0.5	0.000601	0.0151	0.0151	0.0151	0.0012	1
BRAF.Lung_SALE.Weeks_DN (7q34)	0.313	-	-	-	<0.5	0.000601	0.0151	0.0151	0.0151	0.0012	1
MARTINEZ_RESPONSE_TO_TRABECTEDIN (-)	0.313	-	-	-	<0.5	0.000601	0.0151	0.0151	0.0151	0.0012	1
OLIGOSACCHARYL_TRANSFERASE_COMPLEX (-)	0.313	-	-	-	<0.5	0.000601	0.0151	0.0151	0.0151	0.0012	1
PID_PTP1BPATHWAY (-)	0.313	-	-	-	<0.5	0.000601	0.0151	0.0151	0.0151	0.0012	1
WU_CELL_MIGRATION (-)	0.313	-	-	-	<0.5	0.000601	0.0151	0.0151	0.0151	0.0012	1
MANTOVANI_VIRAL_GPCR_SIGNALING_UP (-)	0.313	-	-	-	<0.5	0.000601	0.0151	0.0151	0.0151	0.0012	1
NFE2L2.V2 (2q31)	0.313	-	-	-	<0.5	0.000601	0.0151	0.0151	0.0151	0.0012	1
WNT_UP.V1_DN (-)	0.313	-	-	-	<0.5	0.000601	0.0151	0.0151	0.0151	0.0012	1
PID_HIF1_TFPATHWAY (-)	0.313	-	-	-	<0.5	0.000676	0.0151	0.0151	0.0151	0.00135	1
REACTOME_SPHINGOLIPID_METABOLISM (-)	0.313	-	-	-	<0.5	0.000676	0.0151	0.0151	0.0151	0.00135	1
BIOCARTA_SODD_PATHWAY (-)	0.313	-	-	-	<0.5	0.000676	0.0151	0.0151	0.0151	0.00135	1
MULLIGHAN_MLL_SIGNATURE_2_UP (-)	0.312	-	-	-	<0.5	0.000676	0.0151	0.0151	0.0151	0.00135	1
KRAS.Lung_SALE.Weeks_DN (12p12.1)	0.312	-	-	-	<0.5	0.000676	0.0151	0.0151	0.0151	0.00135	1
RB_DN.V1_DN (-)	0.312	-	-	-	<0.5	0.000676	0.0151	0.0151	0.0151	0.00135	1
KIM_WT1_TARGETS_UP (-)	0.312	-	-	-	<0.5	0.000676	0.0151	0.0151	0.0151	0.00135	1
JOHNSTONE_PARVB_TARGETS_2_UP (-)	0.312	-	-	-	<0.5	0.000676	0.0151	0.0151	0.0151	0.00135	1
ENK_UV_RESPONSE_EPIDERMIS_DN (-)	0.312	-	-	-	<0.5	0.000676	0.0151	0.0151	0.0151	0.00135	1
CALCIUM_MEDIATED_SIGNALING (-)	0.312	-	-	-	<0.5	0.000676	0.0151	0.0151	0.0151	0.00135	1
STAMBOLSKY_RESPONSE_TO_VITAMIN_D3_UP (-)	0.312	-	-	-	<0.5	0.000676	0.0151	0.0151	0.0151	0.00135	1
OXFORD_RALA_TARGETS_UP (-)	0.312	-	-	-	<0.5	0.000676	0.0151	0.0151	0.0151	0.00135	1
CAIRO_HEPATOBLASTOMA_DN (-)	0.312	-	-	-	<0.5	0.000676	0.0151	0.0151	0.0151	0.00135	1
LINDSTEDT_DENDRITIC_CELL_MATURATION_D (-)	0.311	-	-	-	<0.5	0.000676	0.0151	0.0151	0.0151	0.00135	1
PEDERSEN_TARGETS_OF_611CTF_ISOFORM_OF_ERBB2 (-)	0.311	-	-	-	<0.5	0.000676	0.0151	0.0151	0.0151	0.00135	1
SMID_BREAST_CANCER_LUMINAL_B_DN (-)	0.311	-	-	-	<0.5	0.000676	0.0151	0.0151	0.0151	0.00135	1
FEVR_CTNNB1_TARGETS_UP (-)	0.311	-	-	-	<0.5	0.000676	0.0151	0.0151	0.0151	0.00135	1
BROCKE_APOPTOSIS_REVERSED_BY_IL6 (-)	0.311	-	-	-	<0.5	0.000676	0.0151	0.0151	0.0151	0.00135	1
PLASMA_MEMBRANE_PART (-)	0.311	-	-	-	<0.5	0.000676	0.0151	0.0151	0.0151	0.00135	1
LENAOUR_DENDRITIC_CELL_MATURATION_DN (-)	0.311	-	-	-	<0.5	0.000676	0.0151	0.0151	0.0151	0.00135	1
AKT1.Breast_HMLE_DN (14q32.32-q32.33)	0.311	-	-	-	<0.5	0.000676	0.0151	0.0151	0.0151	0.00135	1
BURTON_ADIPOGENESIS_1 (-)	0.311	-	-	-	<0.5	0.000676	0.0151	0.0151	0.0151	0.00135	1
CAVARD_LIVER_CANCER_MALIGNANT_VS_BENIGN (-)	0.311	-	-	-	<0.5	0.000676	0.0151	0.0151	0.0151	0.00135	1
PEDERSEN_METASTASIS_BY_ERBB2_ISOFORM_4 (-)	0.311	-	-	-	<0.5	0.000676	0.0151	0.0151	0.0151	0.00135	1
RHEIN_ALL_GLUCOCORTICOID_THERAPY_UP (-)	0.31	-	-	-	<0.5	0.000676	0.0151	0.0151	0.0151	0.00135	1
HOFFMANN_PRE_BI_TO_LARGE_PRE_BII_LYMPHOCYTE_DN (-)	0.31	-	-	-	<0.5	0.000676	0.0151	0.0151	0.0151	0.00135	1
BRAF.Breast_HMLE.Weeks_UP (7q34)	0.31	-	-	-	<0.5	0.000676	0.0151	0.0151	0.0151	0.00135	1
NOJIMA_SFRP2_TARGETS_DN (-)	0.31	-	-	-	<0.5	0.000676	0.0151	0.0151	0.0151	0.00135	1
ZHANG_ANTIVIRAL_RESPONSE_TO_RIBAVIRIN_DN (-)	0.31	-	-	-	<0.5	0.000676	0.0151	0.0151	0.0151	0.00135	1
BOYLAN_MULTIPLE_MYELOMA_PCA1_UP (-)	0.31	-	-	-	<0.5	0.000676	0.0151	0.0151	0.0151	0.00135	1
MASSARWEH_TAMOXIFEN_RESISTANCE_DN (-)	0.31	-	-	-	<0.5	0.000676	0.0151	0.0151	0.0151	0.00135	1
HUANG_GATA2_TARGETS_UP (-)	0.309	-	-	-	<0.5	0.000676	0.0151	0.0151	0.0151	0.00135	1
PHOSPHOLIPID_TRANSPORTER_ACTIVITY (-)	0.309	-	-	-	<0.5	0.000676	0.0151	0.0151	0.0151	0.00135	1
AMIT_SERUM_RESPONSE_60_MCF10A (-)	0.309	-	-	-	<0.5	0.000676	0.0151	0.0151	0.0151	0.00135	1
MYLLYKANGAS_AMPLIFICATION_HOT_SPOT_14 (-)	0.309	-	-	-	<0.5	0.000676	0.0151	0.0151	0.0151	0.00135	1
FRIDMAN_SENESCENCE_UP (-)	0.309	-	-	-	<0.5	0.000676	0.0151	0.0151	0.0151	0.00135	1
PHOSPHORIC_MONOESTER_HYDROLASE_ACTIVITY (-)	0.309	-	-	-	<0.5	0.000676	0.0151	0.0151	0.0151	0.00135	1
TOOKER_GEMCITABINE_RESISTANCE_DN (-)	0.309	-	-	-	<0.5	0.000676	0.0151	0.0151	0.0151	0.00135	1
BOYLAN_MULTIPLE_MYELOMA_D_DN (-)	0.309	-	-	-	<0.5	0.000676	0.0151	0.0151	0.0151	0.00135	1
BOYLAN_MULTIPLE_MYELOMA_C_DN (-)	0.309	-	-	-	<0.5	0.000676	0.0151	0.0151	0.0151	0.00135	1
RASHI_RESPONSE_TO_IONIZING_RADIATION_2 (-)	0.309	-	-	-	<0.5	0.000676	0.0151	0.0151	0.0151	0.00135	1
MORI_LARGE_PRE_BII_LYMPHOCYTE_DN (-)	0.309	-	-	-	<0.5	0.000676	0.0151	0.0151	0.0151	0.00135	1
NAKAJIMA_MAST_CELL (-)	0.309	-	-	-	<0.5	0.000676	0.0151	0.0151	0.0151	0.00135	1
RICKMAN_TUMOR_DIFFERENTIATED_WELL_VS_MODERATELY_DN (-)	0.309	-	-	-	<0.5	0.000676	0.0151	0.0151	0.0151	0.00135	1
SMID_BREAST_CANCER_ERBB2_UP (-)	0.308	-	-	-	<0.5	0.000676	0.0151	0.0151	0.0151	0.00135	1
IZADPANAH_STEM_CELL_ADIPOSE_VS_BONE_UP (-)	0.308	-	-	-	<0.5	0.000676	0.0151	0.0151	0.0151	0.00135	1
DORN_ADENOVIRUS_INFECTION_24HR_DN (-)	0.308	-	-	-	<0.5	0.000676	0.0151	0.0151	0.0151	0.00135	1
AMIT_EGF_RESPONSE_60_MCF10A (-)	0.308	-	-	-	<0.5	0.000676	0.0151	0.0151	0.0151	0.00135	1
DAUER_STAT3_TARGETS_UP (-)	0.308	-	-	-	<0.5	0.000676	0.0151	0.0151	0.0151	0.00135	1
WANG_METHYLATED_IN_BREAST_CANCER (-)	0.308	-	-	-	<0.5	0.000676	0.0151	0.0151	0.0151	0.00135	1
CATION_BINDING (-)	0.308	-	-	-	<0.5	0.000676	0.0151	0.0151	0.0151	0.00135	1
INTRINSIC_TO_PLASMA_MEMBRANE (-)	0.308	-	-	-	<0.5	0.000676	0.0151	0.0151	0.0151	0.00135	1
LIAO_HAVE_SOX4_BINDING_SITES (-)	0.308	-	-	-	<0.5	0.000676	0.0151	0.0151	0.0151	0.00135	1
LI_WILMS_TUMOR_VS_FETAL_KIDNEY_2_DN (-)	0.307	-	-	-	<0.5	0.000676	0.0151	0.0151	0.0151	0.00135	1
KRIEG_KDM3A_TARGETS_NOT_HYPOXIA (-)	0.307	-	-	-	<0.5	0.000676	0.0151	0.0151	0.0151	0.00135	1
EPIDERMIS_DEVELOPMENT (-)	0.307	-	-	-	<0.5	0.000676	0.0151	0.0151	0.0151	0.00135	1
HUTTMANN_B_CLL_POOR_SURVIVAL_UP (-)	0.307	-	-	-	<0.5	0.000676	0.0151	0.0151	0.0151	0.00135	1
PIK3CA.Breast_HMLE.24_UP (3q26.3)	0.307	-	-	-	<0.5	0.000676	0.0151	0.0151	0.0151	0.00135	1
WIERENGA_STAT5A_TARGETS_GROUP1 (-)	0.307	-	-	-	<0.5	0.000676	0.0151	0.0151	0.0151	0.00135	1
REACTOME_ENDOSOMAL_VACUOLAR_PATHWAY (-)	0.307	-	-	-	<0.5	0.000676	0.0151	0.0151	0.0151	0.00135	1
SMID_BREAST_CANCER_NORMAL_LIKE_DN (-)	0.307	-	-	-	<0.5	0.000676	0.0151	0.0151	0.0151	0.00135	1
BRUECKNER_TARGETS_OF_MIRLET7A3_DN (-)	0.307	-	-	-	<0.5	0.000676	0.0151	0.0151	0.0151	0.00135	1
CORNIFIED_ENVELOPE (-)	0.307	-	-	-	<0.5	0.000676	0.0151	0.0151	0.0151	0.00135	1
MULTI_ORGANISM_PROCESS (-)	0.307	-	-	-	<0.5	0.000676	0.0151	0.0151	0.0151	0.00135	1
CAHOY_ASTROGLIAL (-)	0.307	-	-	-	<0.5	0.000676	0.0151	0.0151	0.0151	0.00135	1
REACTOME_ELEVATION_OF_CYTOSOLIC_CA2_LEVELS (-)	0.306	-	-	-	<0.5	0.000676	0.0151	0.0151	0.0151	0.00135	1
ABBUD_LIF_SIGNALING_1_UP (-)	0.306	-	-	-	<0.5	0.000676	0.0151	0.0151	0.0151	0.00135	1
TONKS_TARGETS_OF_RUNX1_RUNX1T1_FUSION_HSC_DN (-)	0.306	-	-	-	<0.5	0.000676	0.0151	0.0151	0.0151	0.00135	1
NAKAYAMA_SOFT_TISSUE_TUMORS_PCA1_UP (-)	0.306	-	-	-	<0.5	0.000676	0.0151	0.0151	0.0151	0.00135	1
PRC2_SUZ12_UP.V1_DN (-)	0.306	-	-	-	<0.5	0.000676	0.0151	0.0151	0.0151	0.00135	1
KUROKAWA_LIVER_CANCER_EARLY_RECURRENCE_DN (-)	0.306	-	-	-	<0.5	0.000676	0.0151	0.0151	0.0151	0.00135	1
BRUECKNER_TARGETS_OF_MIRLET7A3_UP (-)	0.306	-	-	-	<0.5	0.000676	0.0151	0.0151	0.0151	0.00135	1
FULCHER_INFLAMMATORY_RESPONSE_LECTIN_VS_LPS_UP (-)	0.306	-	-	-	<0.5	0.000676	0.0151	0.0151	0.0151	0.00135	1
DAVIES_MULTIPLE_MYELOMA_VS_MGUS_DN (-)	0.306	-	-	-	<0.5	0.000676	0.0151	0.0151	0.0151	0.00135	1
JAATINEN_HEMATOPOIETIC_STEM_CELL_DN (-)	0.306	-	-	-	<0.5	0.000676	0.0151	0.0151	0.0151	0.00135	1
POTTI_ADRIAMYCIN_SENSITIVITY (-)	0.306	-	-	-	<0.5	0.000676	0.0151	0.0151	0.0151	0.00135	1
IL2_UP.V1_UP (4q26-q27)	0.306	-	-	-	<0.5	0.000676	0.0151	0.0151	0.0151	0.00135	1
RICKMAN_HEAD_AND_NECK_CANCER_E (-)	0.306	-	-	-	<0.5	0.000676	0.0151	0.0151	0.0151	0.00135	1
TIAN_TNF_SIGNALING_VIA_NFKB (-)	0.306	-	-	-	<0.5	0.000676	0.0151	0.0151	0.0151	0.00135	1
LIEN_BREAST_CARCINOMA_METAPLASTIC_VS_DUCTAL_UP (-)	0.306	-	-	-	<0.5	0.000676	0.0151	0.0151	0.0151	0.00135	1
EPIDERMAL_GROWTH_FACTOR_RECEPTOR_SIGNALING_PATHWAY (-)	0.306	-	-	-	<0.5	0.000676	0.0151	0.0151	0.0151	0.00135	1
HEIDENBLAD_AMPLICON_8Q24_DN (-)	0.306	-	-	-	<0.5	0.000676	0.0151	0.0151	0.0151	0.00135	1
MAHAJAN_RESPONSE_TO_IL1A_UP (-)	0.305	-	-	-	<0.5	0.000676	0.0151	0.0151	0.0151	0.00135	1
PROTEIN_KINASE_CASCADE (-)	0.305	-	-	-	<0.5	0.000676	0.0151	0.0151	0.0151	0.00135	1
DELACROIX_RARG_BOUND_MEF (-)	0.305	-	-	-	<0.5	0.000751	0.0156	0.0156	0.0156	0.0015	1
POSITIVE_REGULATION_OF_SIGNAL_TRANSDUCTION (-)	0.305	-	-	-	<0.5	0.000751	0.0156	0.0156	0.0156	0.0015	1
VERNELL_RETINOBLASTOMA_PATHWAY_DN (-)	0.305	-	-	-	<0.5	0.000751	0.0156	0.0156	0.0156	0.0015	1
KRAS.Lung_SALE.12_DN (12p12.1)	0.305	-	-	-	<0.5	0.000751	0.0156	0.0156	0.0156	0.0015	1
KRAS.12_DN (12p12.1)	0.305	-	-	-	<0.5	0.000751	0.0156	0.0156	0.0156	0.0015	1
SAGIV_CD24_TARGETS_DN (-)	0.305	-	-	-	<0.5	0.000751	0.0156	0.0156	0.0156	0.0015	1
LIPID_METABOLIC_PROCESS (-)	0.305	-	-	-	<0.5	0.000751	0.0156	0.0156	0.0156	0.0015	1
BMI1_DN.V1_UP (10p13)	0.305	-	-	-	<0.5	0.000751	0.0156	0.0156	0.0156	0.0015	1
PID_A6B1_A6B4_INTEGRIN_PATHWAY (-)	0.305	-	-	-	<0.5	0.000751	0.0156	0.0156	0.0156	0.0015	1
CHIARADONNA_NEOPLASTIC_TRANSFORMATION_KRAS_CDC25_UP (-)	0.305	-	-	-	<0.5	0.000751	0.0156	0.0156	0.0156	0.0015	1
FOSTER_TOLERANT_MACROPHAGE_UP (-)	0.304	-	-	-	<0.5	0.000751	0.0156	0.0156	0.0156	0.0015	1
GENTILE_UV_RESPONSE_CLUSTER_D7 (-)	0.304	-	-	-	<0.5	0.000751	0.0156	0.0156	0.0156	0.0015	1
POTTI_CYTOXAN_SENSITIVITY (-)	0.304	-	-	-	<0.5	0.000751	0.0156	0.0156	0.0156	0.0015	1
TURASHVILI_BREAST_DUCTAL_CARCINOMA_VS_DUCTAL_NORMAL_DN (-)	0.304	-	-	-	<0.5	0.000751	0.0156	0.0156	0.0156	0.0015	1
HOELZEL_NF1_TARGETS_UP (-)	0.304	-	-	-	<0.5	0.000751	0.0156	0.0156	0.0156	0.0015	1
HIRSCH_CELLULAR_TRANSFORMATION_SIGNATURE_UP (-)	0.304	-	-	-	<0.5	0.000751	0.0156	0.0156	0.0156	0.0015	1
KOHOUTEK_CCNT1_TARGETS (-)	0.304	-	-	-	<0.5	0.000751	0.0156	0.0156	0.0156	0.0015	1
TAKEDA_TARGETS_OF_NUP98_HOXA9_FUSION_16D_DN (-)	0.304	-	-	-	<0.5	0.000751	0.0156	0.0156	0.0156	0.0015	1
VETTER_TARGETS_OF_PRKCA_AND_ETS1_DN (-)	0.304	-	-	-	<0.5	0.000751	0.0156	0.0156	0.0156	0.0015	1
PIK3CA.Weeks_DN (3q26.3)	0.304	-	-	-	<0.5	0.000751	0.0156	0.0156	0.0156	0.0015	1
PROTEIN_HOMODIMERIZATION_ACTIVITY (-)	0.304	-	-	-	<0.5	0.000751	0.0156	0.0156	0.0156	0.0015	1
TURASHVILI_BREAST_CARCINOMA_DUCTAL_VS_LOBULAR_DN (-)	0.304	-	-	-	<0.5	0.000826	0.0166	0.0166	0.0166	0.00165	1
BASSO_HAIRY_CELL_LEUKEMIA_DN (-)	0.304	-	-	-	<0.5	0.000826	0.0166	0.0166	0.0166	0.00165	1
LEONARD_HYPOXIA (-)	0.304	-	-	-	<0.5	0.000826	0.0166	0.0166	0.0166	0.00165	1
ECTODERM_DEVELOPMENT (-)	0.303	-	-	-	<0.5	0.000826	0.0166	0.0166	0.0166	0.00165	1
DELACROIX_RAR_TARGETS_UP (-)	0.303	-	-	-	<0.5	0.000826	0.0166	0.0166	0.0166	0.00165	1
PIK3CA_DN (3q26.3)	0.303	-	-	-	<0.5	0.000826	0.0166	0.0166	0.0166	0.00165	1
SECRETION (-)	0.303	-	-	-	<0.5	0.000826	0.0166	0.0166	0.0166	0.00165	1
TSUNODA_CISPLATIN_RESISTANCE_UP (-)	0.303	-	-	-	<0.5	0.000826	0.0166	0.0166	0.0166	0.00165	1
WINZEN_DEGRADED_VIA_KHSRP (-)	0.303	-	-	-	<0.5	0.000826	0.0166	0.0166	0.0166	0.00165	1
CELLULAR_DEFENSE_RESPONSE (-)	0.303	-	-	-	<0.5	0.000826	0.0166	0.0166	0.0166	0.00165	1
PIK3CA.Lung_SALE_DN (3q26.3)	0.303	-	-	-	<0.5	0.000826	0.0166	0.0166	0.0166	0.00165	1
AKT1_DN (14q32.32-q32.33)	0.303	-	-	-	<0.5	0.000826	0.0166	0.0166	0.0166	0.00165	1
AKT1.Breast_HMLE.24_DN (14q32.32-q32.33)	0.302	-	-	-	<0.5	0.000901	0.0176	0.0176	0.0176	0.0018	1
LIU_CMYB_TARGETS_UP (-)	0.302	-	-	-	<0.5	0.000901	0.0176	0.0176	0.0176	0.0018	1
ZEILSTRA_CD44_TARGETS_UP (-)	0.302	-	-	-	<0.5	0.000901	0.0176	0.0176	0.0176	0.0018	1
FULCHER_INFLAMMATORY_RESPONSE_LECTIN_VS_LPS_DN (-)	0.302	-	-	-	<0.5	0.000901	0.0176	0.0176	0.0176	0.0018	1
SENESE_HDAC1_TARGETS_UP (-)	0.302	-	-	-	<0.5	0.000901	0.0176	0.0176	0.0176	0.0018	1
AKT1.Weeks_DN (14q32.32-q32.33)	0.302	-	-	-	<0.5	0.000901	0.0176	0.0176	0.0176	0.0018	1
LIM_MAMMARY_LUMINAL_MATURE_UP (-)	0.302	-	-	-	<0.5	0.000901	0.0176	0.0176	0.0176	0.0018	1
TSUNODA_CISPLATIN_RESISTANCE_DN (-)	0.302	-	-	-	<0.5	0.000901	0.0176	0.0176	0.0176	0.0018	1
REACTOME_PHOSPHORYLATION_OF_CD3_AND_TCR_ZETA_CHAINS (-)	0.302	-	-	-	<0.5	0.000901	0.0176	0.0176	0.0176	0.0018	1
RUTELLA_RESPONSE_TO_CSF2RB_AND_IL4_DN (-)	0.302	-	-	-	<0.5	0.000976	0.0181	0.0181	0.0181	0.00195	1
SESTO_RESPONSE_TO_UV_C3 (-)	0.302	-	-	-	<0.5	0.000976	0.0181	0.0181	0.0181	0.00195	1
BUYTAERT_PHOTODYNAMIC_THERAPY_STRESS_UP (-)	0.302	-	-	-	<0.5	0.000976	0.0181	0.0181	0.0181	0.00195	1
CELLULAR_LIPID_METABOLIC_PROCESS (-)	0.302	-	-	-	<0.5	0.000976	0.0181	0.0181	0.0181	0.00195	1
RORIE_TARGETS_OF_EWSR1_FLI1_FUSION_UP (-)	0.302	-	-	-	<0.5	0.000976	0.0181	0.0181	0.0181	0.00195	1
E2F1_UP.V1_DN (20q11)	0.302	-	-	-	<0.5	0.000976	0.0181	0.0181	0.0181	0.00195	1
MIKKELSEN_ES_ICP_WITH_H3K4ME3 (-)	0.302	-	-	-	<0.5	0.000976	0.0181	0.0181	0.0181	0.00195	1
VISALA_AGING_LYMPHOCYTE_DN (-)	0.301	-	-	-	<0.5	0.000976	0.0181	0.0181	0.0181	0.00195	1
SWEET_LUNG_CANCER_KRAS_UP (-)	0.301	-	-	-	<0.5	0.00105	0.0181	0.0181	0.0181	0.0021	1
CAIRO_HEPATOBLASTOMA_CLASSES_DN (-)	0.301	-	-	-	<0.5	0.00105	0.0181	0.0181	0.0181	0.0021	1
KRIEG_HYPOXIA_VIA_KDM3A (-)	0.301	-	-	-	<0.5	0.00105	0.0181	0.0181	0.0181	0.0021	1
ZHONG_SECRETOME_OF_LUNG_CANCER_AND_ENDOTHELIUM (-)	0.301	-	-	-	<0.5	0.00105	0.0181	0.0181	0.0181	0.0021	1
GEORGANTAS_HSC_MARKERS (-)	0.301	-	-	-	<0.5	0.00105	0.0181	0.0181	0.0181	0.0021	1
PEDRIOLI_MIR31_TARGETS_DN (-)	0.301	-	-	-	<0.5	0.00105	0.0181	0.0181	0.0181	0.0021	1
ICHIBA_GRAFT_VERSUS_HOST_DISEASE_35D_UP (-)	0.301	-	-	-	<0.5	0.00105	0.0181	0.0181	0.0181	0.0021	1
SCHRAMM_INHBA_TARGETS_UP (-)	0.301	-	-	-	<0.5	0.00105	0.0181	0.0181	0.0181	0.0021	1
REGULATION_OF_BIOLOGICAL_QUALITY (-)	0.301	-	-	-	<0.5	0.00105	0.0181	0.0181	0.0181	0.0021	1
BURTON_ADIPOGENESIS_PEAK_AT_2HR (-)	0.301	-	-	-	<0.5	0.00105	0.0181	0.0181	0.0181	0.0021	1
COATES_MACROPHAGE_M1_VS_M2_DN (-)	0.301	-	-	-	<0.5	0.00105	0.0181	0.0181	0.0181	0.0021	1
NAGASHIMA_EGF_SIGNALING_UP (-)	0.301	-	-	-	<0.5	0.00105	0.0181	0.0181	0.0181	0.0021	1
REACTOME_COMMON_PATHWAY (-)	0.3	-	-	-	<0.5	0.00105	0.0181	0.0181	0.0181	0.0021	1
KEGG_SMALL_CELL_LUNG_CANCER (-)	0.3	-	-	-	<0.5	0.00105	0.0181	0.0181	0.0181	0.0021	1
RESPONSE_TO_WOUNDING (-)	0.3	-	-	-	<0.5	0.00105	0.0181	0.0181	0.0181	0.0021	1
RESPONSE_TO_STRESS (-)	0.3	-	-	-	<0.5	0.00105	0.0181	0.0181	0.0181	0.0021	1
COULOUARN_TEMPORAL_TGFB1_SIGNATURE_UP (-)	0.3	-	-	-	<0.5	0.00105	0.0181	0.0181	0.0181	0.0021	1
SMID_BREAST_CANCER_RELAPSE_IN_LIVER_UP (-)	0.3	-	-	-	<0.5	0.00105	0.0181	0.0181	0.0181	0.0021	1
REACTOME_MEMBRANE_TRAFFICKING (-)	0.3	-	-	-	<0.5	0.00105	0.0181	0.0181	0.0181	0.0021	1
SMID_BREAST_CANCER_RELAPSE_IN_BONE_UP (-)	0.3	-	-	-	<0.5	0.00105	0.0181	0.0181	0.0181	0.0021	1
RIGGINS_TAMOXIFEN_RESISTANCE_UP (-)	0.3	-	-	-	<0.5	0.00105	0.0181	0.0181	0.0181	0.0021	1
JACKSON_DNMT1_TARGETS_UP (-)	0.3	-	-	-	<0.5	0.00105	0.0181	0.0181	0.0181	0.0021	1
KEGG_BLADDER_CANCER (-)	0.299	-	-	-	<0.5	0.00105	0.0181	0.0181	0.0181	0.0021	1
LANDIS_ERBB2_BREAST_TUMORS_65_UP (-)	0.299	-	-	-	<0.5	0.00105	0.0181	0.0181	0.0181	0.0021	1
PAPASPYRIDONOS_UNSTABLE_ATEROSCLEROTIC_PLAQUE_UP (-)	0.299	-	-	-	<0.5	0.00105	0.0181	0.0181	0.0181	0.0021	1
MEL18_DN.V1_UP (-)	0.299	-	-	-	<0.5	0.00105	0.0181	0.0181	0.0181	0.0021	1
KANG_CISPLATIN_RESISTANCE_UP (-)	0.299	-	-	-	<0.5	0.00105	0.0181	0.0181	0.0181	0.0021	1
PARK_TRETINOIN_RESPONSE_AND_RARA_PLZF_FUSION (-)	0.299	-	-	-	<0.5	0.00105	0.0181	0.0181	0.0181	0.0021	1
ROSS_AML_WITH_CBFB_MYH11_FUSION (-)	0.299	-	-	-	<0.5	0.00105	0.0181	0.0181	0.0181	0.0021	1
DEFENSE_RESPONSE (-)	0.299	-	-	-	<0.5	0.00105	0.0181	0.0181	0.0181	0.0021	1
SIGNAL_TRANSDUCTION (-)	0.299	-	-	-	<0.5	0.00105	0.0181	0.0181	0.0181	0.0021	1
PID_INTEGRIN_CS_PATHWAY (-)	0.299	-	-	-	<0.5	0.00105	0.0181	0.0181	0.0181	0.0021	1
FALVELLA_SMOKERS_WITH_LUNG_CANCER (-)	0.299	-	-	-	<0.5	0.00105	0.0181	0.0181	0.0181	0.0021	1
KESHELAVA_MULTIPLE_DRUG_RESISTANCE (-)	0.299	-	-	-	<0.5	0.00105	0.0181	0.0181	0.0181	0.0021	1
ESC_J1_UP_LATE.V1_UP (-)	0.299	-	-	-	<0.5	0.00105	0.0181	0.0181	0.0181	0.0021	1
SEKI_INFLAMMATORY_RESPONSE_LPS_UP (-)	0.299	-	-	-	<0.5	0.00105	0.0181	0.0181	0.0181	0.0021	1
DOANE_BREAST_CANCER_CLASSES_UP (-)	0.298	-	-	-	<0.5	0.00105	0.0181	0.0181	0.0181	0.0021	1
PATTERSON_DOCETAXEL_RESISTANCE (-)	0.298	-	-	-	<0.5	0.00113	0.0188	0.0188	0.0188	0.00225	1
HELLER_HDAC_TARGETS_SILENCED_BY_METHYLATION_DN (-)	0.298	-	-	-	<0.5	0.00113	0.0188	0.0188	0.0188	0.00225	1
CHUANG_OXIDATIVE_STRESS_RESPONSE_UP (-)	0.298	-	-	-	<0.5	0.00113	0.0188	0.0188	0.0188	0.00225	1
STANHILL_HRAS_TRANSFROMATION_UP (-)	0.298	-	-	-	<0.5	0.00113	0.0188	0.0188	0.0188	0.00225	1
COLDREN_GEFITINIB_RESISTANCE_DN (-)	0.298	-	-	-	<0.5	0.00113	0.0188	0.0188	0.0188	0.00225	1
MURAKAMI_UV_RESPONSE_6HR_DN (-)	0.298	-	-	-	<0.5	0.00113	0.0188	0.0188	0.0188	0.00225	1
DAZARD_RESPONSE_TO_UV_NHEK_UP (-)	0.298	-	-	-	<0.5	0.00113	0.0188	0.0188	0.0188	0.00225	1
WANG_ESOPHAGUS_CANCER_VS_NORMAL_DN (-)	0.298	-	-	-	<0.5	0.00113	0.0188	0.0188	0.0188	0.00225	1
CYTOPLASMIC_MEMBRANE_BOUND_VESICLE (-)	0.298	-	-	-	<0.5	0.00113	0.0188	0.0188	0.0188	0.00225	1
SARRIO_EPITHELIAL_MESENCHYMAL_TRANSITION_DN (-)	0.298	-	-	-	<0.5	0.00113	0.0188	0.0188	0.0188	0.00225	1
BIOCARTA_STEM_PATHWAY (-)	0.298	-	-	-	<0.5	0.00113	0.0188	0.0188	0.0188	0.00225	1
PID_INTEGRIN4_PATHWAY (-)	0.298	-	-	-	<0.5	0.00113	0.0188	0.0188	0.0188	0.00225	1
REACTOME_ANTIGEN_PRESENTATION_FOLDING_ASSEMBLY_AND_PEPTIDE_LOADING_OF_CLASS_I_MHC (-)	0.297	-	-	-	<0.5	0.0012	0.0194	0.0194	0.0194	0.0024	1
CASORELLI_APL_SECONDARY_VS_DE_NOVO_UP (-)	0.297	-	-	-	<0.5	0.0012	0.0194	0.0194	0.0194	0.0024	1
HELLER_SILENCED_BY_METHYLATION_UP (-)	0.297	-	-	-	<0.5	0.0012	0.0194	0.0194	0.0194	0.0024	1
PYEON_HPV_POSITIVE_TUMORS_DN (-)	0.297	-	-	-	<0.5	0.0012	0.0194	0.0194	0.0194	0.0024	1
VESICLE_MEDIATED_TRANSPORT (-)	0.297	-	-	-	<0.5	0.0012	0.0194	0.0194	0.0194	0.0024	1
FOSTER_KDM1A_TARGETS_UP (-)	0.297	-	-	-	<0.5	0.0012	0.0194	0.0194	0.0194	0.0024	1
MIPS_POLYCOMB_REPRESSIVE_COMPLEX_1 (-)	0.297	-	-	-	<0.5	0.0012	0.0194	0.0194	0.0194	0.0024	1
GESERICK_TERT_TARGETS_DN (-)	0.297	-	-	-	<0.5	0.0012	0.0194	0.0194	0.0194	0.0024	1
AKT_UP_MTOR_DN.V1_UP (-)	0.297	-	-	-	<0.5	0.0012	0.0194	0.0194	0.0194	0.0024	1
WANG_BARRETTS_ESOPHAGUS_AND_ESOPHAGUS_CANCER_DN (-)	0.297	-	-	-	<0.5	0.0012	0.0194	0.0194	0.0194	0.0024	1
THUM_MIR21_TARGETS_HEART_DISEASE_UP (-)	0.296	-	-	-	<0.5	0.0012	0.0194	0.0194	0.0194	0.0024	1
HUANG_FOXA2_TARGETS_DN (-)	0.296	-	-	-	<0.5	0.0012	0.0194	0.0194	0.0194	0.0024	1
IVANOV_MUTATED_IN_COLON_CANCER (-)	0.296	-	-	-	<0.5	0.0012	0.0194	0.0194	0.0194	0.0024	1
YANAGIHARA_ESX1_TARGETS (-)	0.296	-	-	-	<0.5	0.0012	0.0194	0.0194	0.0194	0.0024	1
UEDA_CENTRAL_CLOCK (-)	0.296	-	-	-	<0.5	0.00143	0.0227	0.0227	0.0227	0.00285	1
ENDOPLASMIC_RETICULUM (-)	0.296	-	-	-	<0.5	0.00143	0.0227	0.0227	0.0227	0.00285	1
HERNANDEZ_ABERRANT_MITOSIS_BY_DOCETACEL_2NM_UP (-)	0.296	-	-	-	<0.5	0.00143	0.0227	0.0227	0.0227	0.00285	1
MOREAUX_B_LYMPHOCYTE_MATURATION_BY_TACI_UP (-)	0.296	-	-	-	<0.5	0.00143	0.0227	0.0227	0.0227	0.00285	1
RICKMAN_HEAD_AND_NECK_CANCER_C (-)	0.295	-	-	-	<0.5	0.00143	0.0227	0.0227	0.0227	0.00285	1
MISHRA_CARCINOMA_ASSOCIATED_FIBROBLAST_DN (-)	0.295	-	-	-	<0.5	0.00143	0.0227	0.0227	0.0227	0.00285	1
STK33_NOMO_UP (11p15.3)	0.295	-	-	-	<0.5	0.0015	0.0231	0.0231	0.0231	0.00285	1
WORSCHECH_TUMOR_REJECTION_UP (-)	0.295	-	-	-	<0.5	0.0015	0.0231	0.0231	0.0231	0.00285	1
GERY_CEBP_TARGETS (-)	0.295	-	-	-	<0.5	0.0015	0.0231	0.0231	0.0231	0.00285	1
CHIANG_LIVER_CANCER_SUBCLASS_POLYSOMY7_DN (-)	0.295	-	-	-	<0.5	0.0015	0.0231	0.0231	0.0231	0.00285	1
LI_CISPLATIN_RESISTANCE_DN (-)	0.295	-	-	-	<0.5	0.0015	0.0231	0.0231	0.0231	0.00285	1
REACTOME_PHOSPHOLIPID_METABOLISM (-)	0.295	-	-	-	<0.5	0.0015	0.0231	0.0231	0.0231	0.00285	1
WILLIAMS_ESR2_TARGETS_DN (-)	0.295	-	-	-	<0.5	0.0015	0.0231	0.0231	0.0231	0.00285	1
DAZARD_UV_RESPONSE_CLUSTER_G24 (-)	0.295	-	-	-	<0.5	0.0015	0.0231	0.0231	0.0231	0.00285	1
AMUNDSON_POOR_SURVIVAL_AFTER_GAMMA_RADIATION_8G (-)	0.295	-	-	-	<0.5	0.0015	0.0231	0.0231	0.0231	0.00285	1
BASSO_CD40_SIGNALING_UP (-)	0.295	-	-	-	<0.5	0.0015	0.0231	0.0231	0.0231	0.00285	1
AMIT_SERUM_RESPONSE_480_MCF10A (-)	0.295	-	-	-	<0.5	0.00158	0.0231	0.0231	0.0231	0.003	1
BOYAULT_LIVER_CANCER_SUBCLASS_G56_DN (-)	0.295	-	-	-	<0.5	0.00158	0.0231	0.0231	0.0231	0.003	1
RASHI_RESPONSE_TO_IONIZING_RADIATION_1 (-)	0.295	-	-	-	<0.5	0.00158	0.0231	0.0231	0.0231	0.003	1
RUFFLE (-)	0.295	-	-	-	<0.5	0.00158	0.0231	0.0231	0.0231	0.003	1
TRANSPORT_VESICLE (-)	0.295	-	-	-	<0.5	0.00158	0.0231	0.0231	0.0231	0.003	1
PID_CERAMIDE_PATHWAY (-)	0.294	-	-	-	<0.5	0.00165	0.0231	0.0231	0.0231	0.00315	1
BRAF.Lung_SALE_UP (7q34)	0.294	-	-	-	<0.5	0.00165	0.0231	0.0231	0.0231	0.00315	1
TESAR_ALK_TARGETS_HUMAN_ES_4D_DN (-)	0.294	-	-	-	0.5	0.00165	0.0231	0.0231	0.0231	0.00315	1
TESAR_ALK_TARGETS_HUMAN_ES_5D_DN (-)	0.294	-	-	-	0.5	0.00165	0.0231	0.0231	0.0231	0.00315	1
ENDOSOME (-)	0.294	-	-	-	<0.5	0.00173	0.0231	0.0231	0.0231	0.0033	1
LEE_LIVER_CANCER_E2F1_UP (-)	0.294	-	-	-	<0.5	0.0018	0.0231	0.0231	0.0231	0.00345	1
RESPONSE_TO_EXTERNAL_STIMULUS (-)	0.294	-	-	-	<0.5	0.0018	0.0231	0.0231	0.0231	0.00345	1
YANG_BREAST_CANCER_ESR1_UP (-)	0.294	-	-	-	<0.5	0.0018	0.0231	0.0231	0.0231	0.00345	1
LINDGREN_BLADDER_CANCER_CLUSTER_3_DN (-)	0.294	-	-	-	<0.5	0.0018	0.0231	0.0231	0.0231	0.00345	1
GRAHAM_CML_QUIESCENT_VS_NORMAL_QUIESCENT_DN (-)	0.294	-	-	-	<0.5	0.0018	0.0231	0.0231	0.0231	0.00345	1
MIKKELSEN_MCV6_LCP_WITH_H3K4ME3 (-)	0.294	-	-	-	<0.5	0.0018	0.0231	0.0231	0.0231	0.00345	1
HOFFMAN_CLOCK_TARGETS_UP (-)	0.294	-	-	-	<0.5	0.00188	0.0231	0.0231	0.0231	0.0036	1
BIOCARTA_ERYTH_PATHWAY (-)	0.293	-	-	-	<0.5	0.00188	0.0231	0.0231	0.0231	0.0036	1
REACTOME_GLYCOSPHINGOLIPID_METABOLISM (-)	0.293	-	-	-	<0.5	0.00188	0.0231	0.0231	0.0231	0.0036	1
GUO_TARGETS_OF_IRS1_AND_IRS2 (-)	0.293	-	-	-	<0.5	0.00188	0.0231	0.0231	0.0231	0.0036	1
PID_ARF6_PATHWAY (-)	0.293	-	-	-	<0.5	0.00188	0.0231	0.0231	0.0231	0.0036	1
BIOCARTA_AGR_PATHWAY (-)	0.293	-	-	-	<0.5	0.00188	0.0231	0.0231	0.0231	0.0036	1
MEKdd.Breast_HMLE_DN (-)	0.293	-	-	-	<0.5	0.00188	0.0231	0.0231	0.0231	0.0036	1
MASSARWEH_RESPONSE_TO_ESTRADIOL (-)	0.293	-	-	-	<0.5	0.00188	0.0231	0.0231	0.0231	0.0036	1
CELL_FRACTION (-)	0.293	-	-	-	<0.5	0.00188	0.0231	0.0231	0.0231	0.0036	1
KYNG_NORMAL_AGING_UP (-)	0.293	-	-	-	<0.5	0.00188	0.0231	0.0231	0.0231	0.0036	1
BCAT_GDS748_UP (-)	0.293	-	-	-	<0.5	0.00188	0.0231	0.0231	0.0231	0.0036	1
TURJANSKI_MAPK7_TARGETS (-)	0.293	-	-	-	<0.5	0.00188	0.0231	0.0231	0.0231	0.0036	1
KEGG_STARCH_AND_SUCROSE_METABOLISM (-)	0.293	-	-	-	<0.5	0.00188	0.0231	0.0231	0.0231	0.0036	1
HWANG_PROSTATE_CANCER_MARKERS (-)	0.293	-	-	-	<0.5	0.00188	0.0231	0.0231	0.0231	0.0036	1
STEIN_ESTROGEN_RESPONSE_NOT_VIA_ESRRA (-)	0.293	-	-	-	<0.5	0.00188	0.0231	0.0231	0.0231	0.0036	1
SHI_SPARC_TARGETS_UP (-)	0.293	-	-	-	<0.5	0.00188	0.0231	0.0231	0.0231	0.0036	1
CASTELLANO_HRAS_AND_NRAS_TARGETS_UP (-)	0.293	-	-	-	<0.5	0.00188	0.0231	0.0231	0.0231	0.0036	1
WILENSKY_RESPONSE_TO_DARAPLADIB (-)	0.293	-	-	-	<0.5	0.00188	0.0231	0.0231	0.0231	0.0036	1
CHIN_BREAST_CANCER_COPY_NUMBER_UP (-)	0.292	-	-	-	<0.5	0.00188	0.0231	0.0231	0.0231	0.0036	1
HUMMERICH_BENIGN_SKIN_TUMOR_UP (-)	0.292	-	-	-	<0.5	0.00188	0.0231	0.0231	0.0231	0.0036	1
KEGG_GRAFT_VERSUS_HOST_DISEASE (-)	0.292	-	-	-	<0.5	0.00188	0.0231	0.0231	0.0231	0.0036	1
DIRMEIER_LMP1_RESPONSE_LATE_UP (-)	0.292	-	-	-	<0.5	0.00195	0.0231	0.0231	0.0231	0.00375	1
KEGG_PENTOSE_AND_GLUCURONATE_INTERCONVERSIONS (-)	0.292	-	-	-	<0.5	0.00195	0.0231	0.0231	0.0231	0.00375	1
SMID_BREAST_CANCER_RELAPSE_IN_BONE_DN (-)	0.292	-	-	-	<0.5	0.00195	0.0231	0.0231	0.0231	0.00375	1
CASORELLI_ACUTE_PROMYELOCYTIC_LEUKEMIA_UP (-)	0.292	-	-	-	<0.5	0.00195	0.0231	0.0231	0.0231	0.00375	1
CREIGHTON_ENDOCRINE_THERAPY_RESISTANCE_3 (-)	0.292	-	-	-	<0.5	0.00195	0.0231	0.0231	0.0231	0.00375	1
ZHAN_MULTIPLE_MYELOMA_SPIKED (-)	0.292	-	-	-	<0.5	0.00195	0.0231	0.0231	0.0231	0.00375	1
PIK3CA.Skin_PMEL.Weeks_UP (3q26.3)	0.292	-	-	-	<0.5	0.00195	0.0231	0.0231	0.0231	0.00375	1
PHONG_TNF_RESPONSE_VIA_P38_PARTIAL (-)	0.292	-	-	-	<0.5	0.00195	0.0231	0.0231	0.0231	0.00375	1
BASAKI_YBX1_TARGETS_DN (-)	0.292	-	-	-	<0.5	0.00195	0.0231	0.0231	0.0231	0.00375	1
BARRIER_CANCER_RELAPSE_NORMAL_SAMPLE_DN (-)	0.292	-	-	-	<0.5	0.00195	0.0231	0.0231	0.0231	0.00375	1
SABATES_COLORECTAL_ADENOMA_UP (-)	0.292	-	-	-	<0.5	0.00195	0.0231	0.0231	0.0231	0.00375	1
HOLLEMAN_VINCRISTINE_RESISTANCE_B_ALL_DN (-)	0.291	-	-	-	<0.5	0.00195	0.0231	0.0231	0.0231	0.00375	1
ROSS_AML_WITH_MLL_FUSIONS (-)	0.291	-	-	-	<0.5	0.00195	0.0231	0.0231	0.0231	0.00375	1
FARMER_BREAST_CANCER_CLUSTER_4 (-)	0.291	-	-	-	<0.5	0.00195	0.0231	0.0231	0.0231	0.00375	1
KRAS.Skin_PMEL_UP (12p12.1)	0.291	-	-	-	<0.5	0.00195	0.0231	0.0231	0.0231	0.00375	1
MEMBRANE_BOUND_VESICLE (-)	0.291	-	-	-	<0.5	0.00195	0.0231	0.0231	0.0231	0.00375	1
PARK_TRETINOIN_RESPONSE_AND_PML_RARA_FUSION (-)	0.291	-	-	-	<0.5	0.00195	0.0231	0.0231	0.0231	0.00375	1
GROSS_HYPOXIA_VIA_HIF1A_DN (-)	0.291	-	-	-	<0.5	0.00195	0.0231	0.0231	0.0231	0.00375	1
DIRMEIER_LMP1_RESPONSE_EARLY (-)	0.291	-	-	-	<0.5	0.00195	0.0231	0.0231	0.0231	0.00375	1
BIOCARTA_NFKB_PATHWAY (-)	0.291	-	-	-	<0.5	0.00195	0.0231	0.0231	0.0231	0.00375	1
NELSON_RESPONSE_TO_ANDROGEN_UP (-)	0.291	-	-	-	<0.5	0.00195	0.0231	0.0231	0.0231	0.00375	1
AMIT_EGF_RESPONSE_120_HELA (-)	0.291	-	-	-	<0.5	0.00195	0.0231	0.0231	0.0231	0.00375	1
GROSS_HYPOXIA_VIA_ELK3_DN (-)	0.291	-	-	-	<0.5	0.00195	0.0231	0.0231	0.0231	0.00375	1
OLSSON_E2F3_TARGETS_UP (-)	0.291	-	-	-	<0.5	0.00195	0.0231	0.0231	0.0231	0.00375	1
CHIARADONNA_NEOPLASTIC_TRANSFORMATION_CDC25_DN (-)	0.291	-	-	-	<0.5	0.00195	0.0231	0.0231	0.0231	0.00375	1
REACTOME_FORMATION_OF_FIBRIN_CLOT_CLOTTING_CASCADE (-)	0.29	-	-	-	<0.5	0.00195	0.0231	0.0231	0.0231	0.00375	1
CYTOPLASMIC_VESICLE (-)	0.29	-	-	-	<0.5	0.00203	0.0231	0.0231	0.0231	0.0039	1
LINDSTEDT_DENDRITIC_CELL_MATURATION_A (-)	0.29	-	-	-	<0.5	0.00203	0.0231	0.0231	0.0231	0.0039	1
KEGG_TYROSINE_METABOLISM (-)	0.29	-	-	-	<0.5	0.00203	0.0231	0.0231	0.0231	0.0039	1
REACTOME_CELL_SURFACE_INTERACTIONS_AT_THE_VASCULAR_WALL (-)	0.29	-	-	-	<0.5	0.00203	0.0231	0.0231	0.0231	0.0039	1
OXIDOREDUCTASE_ACTIVITY_GO_0016706 (-)	0.29	-	-	-	<0.5	0.00203	0.0231	0.0231	0.0231	0.0039	1
MCDOWELL_ACUTE_LUNG_INJURY_UP (-)	0.29	-	-	-	<0.5	0.00203	0.0231	0.0231	0.0231	0.0039	1
ENK_UV_RESPONSE_EPIDERMIS_UP (-)	0.29	-	-	-	<0.5	0.00203	0.0231	0.0231	0.0231	0.0039	1
DITTMER_PTHLH_TARGETS_UP (-)	0.29	-	-	-	<0.5	0.00203	0.0231	0.0231	0.0231	0.0039	1
FOSTER_TOLERANT_MACROPHAGE_DN (-)	0.29	-	-	-	<0.5	0.00203	0.0231	0.0231	0.0231	0.0039	1
ROZANOV_MMP14_TARGETS_DN (-)	0.29	-	-	-	<0.5	0.00203	0.0231	0.0231	0.0231	0.0039	1
BLALOCK_ALZHEIMERS_DISEASE_UP (-)	0.29	-	-	-	<0.5	0.00203	0.0231	0.0231	0.0231	0.0039	1
LINDSTEDT_DENDRITIC_CELL_MATURATION_B (-)	0.29	-	-	-	<0.5	0.00203	0.0231	0.0231	0.0231	0.0039	1
WIEDERSCHAIN_TARGETS_OF_BMI1_AND_PCGF2 (-)	0.29	-	-	-	<0.5	0.00203	0.0231	0.0231	0.0231	0.0039	1
TAKAYAMA_BOUND_BY_AR (-)	0.29	-	-	-	<0.5	0.00203	0.0231	0.0231	0.0231	0.0039	1
ATF2_UP.V1_DN (2q32)	0.29	-	-	-	<0.5	0.00203	0.0231	0.0231	0.0231	0.0039	1
BOUDOUKHA_BOUND_BY_IGF2BP2 (-)	0.29	-	-	-	<0.5	0.00203	0.0231	0.0231	0.0231	0.0039	1
GALI_TP53_TARGETS_APOPTOTIC_UP (-)	0.29	-	-	-	<0.5	0.00203	0.0231	0.0231	0.0231	0.0039	1
PHOSPHOLIPID_BINDING (-)	0.29	-	-	-	<0.5	0.00203	0.0231	0.0231	0.0231	0.0039	1
PRC2_EDD_UP.V1_DN (-)	0.29	-	-	-	<0.5	0.00203	0.0231	0.0231	0.0231	0.0039	1
SEIKE_LUNG_CANCER_POOR_SURVIVAL (-)	0.29	-	-	-	0.5	0.00203	0.0231	0.0231	0.0231	0.0039	1
BMI1_DN_MEL18_DN.V1_UP (10p13)	0.29	-	-	-	<0.5	0.00203	0.0231	0.0231	0.0231	0.0039	1
KEGG_ANTIGEN_PROCESSING_AND_PRESENTATION (-)	0.29	-	-	-	<0.5	0.00203	0.0231	0.0231	0.0231	0.0039	1
PTEN_DN.V2_UP (10q23)	0.289	-	-	-	<0.5	0.00203	0.0231	0.0231	0.0231	0.0039	1
BARRIER_CANCER_RELAPSE_TUMOR_SAMPLE_UP (-)	0.289	-	-	-	<0.5	0.00203	0.0231	0.0231	0.0231	0.0039	1
ENK_UV_RESPONSE_KERATINOCYTE_UP (-)	0.289	-	-	-	<0.5	0.00203	0.0231	0.0231	0.0231	0.0039	1
LU_IL4_SIGNALING (-)	0.289	-	-	-	<0.5	0.00203	0.0231	0.0231	0.0231	0.0039	1
MARKEY_RB1_ACUTE_LOF_UP (-)	0.289	-	-	-	<0.5	0.00203	0.0231	0.0231	0.0231	0.0039	1
KIM_WT1_TARGETS_12HR_DN (-)	0.289	-	-	-	<0.5	0.00203	0.0231	0.0231	0.0231	0.0039	1
TOMIDA_METASTASIS_DN (-)	0.289	-	-	-	<0.5	0.00203	0.0231	0.0231	0.0231	0.0039	1
TAKEDA_TARGETS_OF_NUP98_HOXA9_FUSION_3D_UP (-)	0.289	-	-	-	<0.5	0.00203	0.0231	0.0231	0.0231	0.0039	1
HOSHIDA_LIVER_CANCER_SURVIVAL_UP (-)	0.289	-	-	-	<0.5	0.00203	0.0231	0.0231	0.0231	0.0039	1
MANN_RESPONSE_TO_AMIFOSTINE_UP (-)	0.289	-	-	-	<0.5	0.00203	0.0231	0.0231	0.0231	0.0039	1
HEMOSTASIS (-)	0.289	-	-	-	<0.5	0.00203	0.0231	0.0231	0.0231	0.0039	1
PLASARI_TGFB1_TARGETS_10HR_UP (-)	0.289	-	-	-	<0.5	0.0021	0.0231	0.0231	0.0231	0.00405	1
CHIBA_RESPONSE_TO_TSA_DN (-)	0.289	-	-	-	<0.5	0.0021	0.0231	0.0231	0.0231	0.00405	1
ODONNELL_TFRC_TARGETS_UP (-)	0.289	-	-	-	<0.5	0.0021	0.0231	0.0231	0.0231	0.00405	1
CORRE_MULTIPLE_MYELOMA_UP (-)	0.289	-	-	-	<0.5	0.0021	0.0231	0.0231	0.0231	0.00405	1
PODAR_RESPONSE_TO_ADAPHOSTIN_UP (-)	0.288	-	-	-	<0.5	0.0021	0.0231	0.0231	0.0231	0.00405	1
PETROVA_ENDOTHELIUM_LYMPHATIC_VS_BLOOD_DN (-)	0.288	-	-	-	<0.5	0.00218	0.0231	0.0231	0.0231	0.00405	1
GHO_ATF5_TARGETS_DN (-)	0.288	-	-	-	<0.5	0.00218	0.0231	0.0231	0.0231	0.00405	1
LANDIS_ERBB2_BREAST_TUMORS_324_DN (-)	0.288	-	-	-	<0.5	0.00225	0.0231	0.0231	0.0231	0.0042	1
POTTI_ETOPOSIDE_SENSITIVITY (-)	0.288	-	-	-	<0.5	0.00225	0.0231	0.0231	0.0231	0.0042	1
REACTOME_NUCLEAR_RECEPTOR_TRANSCRIPTION_PATHWAY (-)	0.288	-	-	-	<0.5	0.00225	0.0231	0.0231	0.0231	0.0042	1
DER_IFN_GAMMA_RESPONSE_UP (-)	0.288	-	-	-	<0.5	0.00225	0.0231	0.0231	0.0231	0.0042	1
CHUNG_BLISTER_CYTOTOXICITY_DN (-)	0.288	-	-	-	<0.5	0.00225	0.0231	0.0231	0.0231	0.0042	1
NAM_FXYD5_TARGETS_DN (-)	0.288	-	-	-	<0.5	0.00225	0.0231	0.0231	0.0231	0.0042	1
HOMEOSTATIC_PROCESS (-)	0.288	-	-	-	<0.5	0.00225	0.0231	0.0231	0.0231	0.0042	1
XU_HGF_SIGNALING_NOT_VIA_AKT1_48HR_UP (-)	0.288	-	-	-	<0.5	0.00225	0.0231	0.0231	0.0231	0.0042	1
JI_CARCINOGENESIS_BY_KRAS_AND_STK11_UP (-)	0.288	-	-	-	<0.5	0.00225	0.0231	0.0231	0.0231	0.0042	1
FRIDMAN_IMMORTALIZATION_DN (-)	0.288	-	-	-	<0.5	0.00225	0.0231	0.0231	0.0231	0.0042	1
MIPS_P2X7_RECEPTOR_SIGNALLING_COMPLEX (-)	0.288	-	-	-	<0.5	0.00233	0.0231	0.0231	0.0231	0.00435	1
KANG_CISPLATIN_RESISTANCE_DN (-)	0.288	-	-	-	<0.5	0.00233	0.0231	0.0231	0.0231	0.00435	1
GOTZMANN_EPITHELIAL_TO_MESENCHYMAL_TRANSITION_DN (-)	0.288	-	-	-	<0.5	0.00233	0.0231	0.0231	0.0231	0.00435	1
DORN_ADENOVIRUS_INFECTION_48HR_DN (-)	0.288	-	-	-	<0.5	0.00233	0.0231	0.0231	0.0231	0.00435	1
PID_IL23PATHWAY (-)	0.288	-	-	-	<0.5	0.00233	0.0231	0.0231	0.0231	0.00435	1
LIU_VAV3_PROSTATE_CARCINOGENESIS_UP (-)	0.288	-	-	-	<0.5	0.00233	0.0231	0.0231	0.0231	0.00435	1
ONGUSAHA_BRCA1_TARGETS_UP (-)	0.288	-	-	-	<0.5	0.0024	0.0231	0.0231	0.0231	0.0045	1
YAO_TEMPORAL_RESPONSE_TO_PROGESTERONE_CLUSTER_9 (-)	0.287	-	-	-	<0.5	0.0024	0.0231	0.0231	0.0231	0.0045	1
KEGG_COMPLEMENT_AND_COAGULATION_CASCADES (-)	0.287	-	-	-	<0.5	0.0024	0.0231	0.0231	0.0231	0.0045	1
NUYTTEN_NIPP1_TARGETS_DN (-)	0.287	-	-	-	<0.5	0.0024	0.0231	0.0231	0.0231	0.0045	1
ZEILSTRA_CD44_TARGETS_DN (-)	0.287	-	-	-	<0.5	0.00248	0.0231	0.0231	0.0231	0.00465	1
TSAI_RESPONSE_TO_IONIZING_RADIATION (-)	0.287	-	-	-	<0.5	0.00248	0.0231	0.0231	0.0231	0.00465	1
BRAF.Breast_HMLE.24_DN (7q34)	0.287	-	-	-	<0.5	0.00248	0.0231	0.0231	0.0231	0.00465	1
GROSS_HYPOXIA_VIA_ELK3_ONLY_UP (-)	0.287	-	-	-	<0.5	0.00248	0.0231	0.0231	0.0231	0.00465	1
KEGG_CELL_ADHESION_MOLECULES_CAMS (-)	0.287	-	-	-	<0.5	0.00255	0.0231	0.0231	0.0231	0.0048	1
HINATA_NFKB_MATRIX (-)	0.287	-	-	-	<0.5	0.00255	0.0231	0.0231	0.0231	0.0048	1
IMMUNE_SYSTEM_PROCESS (-)	0.287	-	-	-	<0.5	0.00255	0.0231	0.0231	0.0231	0.0048	1
ZHANG_PROLIFERATING_VS_QUIESCENT (-)	0.287	-	-	-	<0.5	0.00255	0.0231	0.0231	0.0231	0.0048	1
GROSS_HYPOXIA_VIA_HIF1A_ONLY (-)	0.287	-	-	-	<0.5	0.00255	0.0231	0.0231	0.0231	0.0048	1
SU_SALIVARY_GLAND (-)	0.287	-	-	-	<0.5	0.00255	0.0231	0.0231	0.0231	0.0048	1
WIELAND_UP_BY_HBV_INFECTION (-)	0.287	-	-	-	<0.5	0.00255	0.0231	0.0231	0.0231	0.0048	1
SMID_BREAST_CANCER_BASAL_DN (-)	0.287	-	-	-	<0.5	0.00255	0.0231	0.0231	0.0231	0.0048	1
REACTOME_ACYL_CHAIN_REMODELLING_OF_PS (-)	0.287	-	-	-	<0.5	0.00255	0.0231	0.0231	0.0231	0.0048	1
AMIT_SERUM_RESPONSE_120_MCF10A (-)	0.287	-	-	-	<0.5	0.00255	0.0231	0.0231	0.0231	0.0048	1
BIOCARTA_RELA_PATHWAY (-)	0.287	-	-	-	<0.5	0.00255	0.0231	0.0231	0.0231	0.0048	1
ENGELMANN_CANCER_PROGENITORS_DN (-)	0.287	-	-	-	<0.5	0.00255	0.0231	0.0231	0.0231	0.0048	1
KORKOLA_CHORIOCARCINOMA (-)	0.287	-	-	-	<0.5	0.00255	0.0231	0.0231	0.0231	0.0048	1
ELVIDGE_HYPOXIA_UP (-)	0.286	-	-	-	<0.5	0.00255	0.0231	0.0231	0.0231	0.0048	1
STEARMAN_LUNG_CANCER_EARLY_VS_LATE_DN (-)	0.286	-	-	-	<0.5	0.00255	0.0231	0.0231	0.0231	0.0048	1
WINTER_HYPOXIA_METAGENE (-)	0.286	-	-	-	<0.5	0.00255	0.0231	0.0231	0.0231	0.0048	1
REACTOME_ACYL_CHAIN_REMODELLING_OF_PI (-)	0.286	-	-	-	<0.5	0.00255	0.0231	0.0231	0.0231	0.0048	1
GRAHAM_NORMAL_QUIESCENT_VS_NORMAL_DIVIDING_UP (-)	0.286	-	-	-	<0.5	0.00255	0.0231	0.0231	0.0231	0.0048	1
DOANE_BREAST_CANCER_ESR1_UP (-)	0.286	-	-	-	<0.5	0.00255	0.0231	0.0231	0.0231	0.0048	1
NUYTTEN_EZH2_TARGETS_UP (-)	0.286	-	-	-	<0.5	0.00255	0.0231	0.0231	0.0231	0.0048	1
GRANDVAUX_IFN_RESPONSE_NOT_VIA_IRF3 (-)	0.286	-	-	-	<0.5	0.00255	0.0231	0.0231	0.0231	0.0048	1
ALTEMEIER_RESPONSE_TO_LPS_WITH_MECHANICAL_VENTILATION (-)	0.286	-	-	-	<0.5	0.00255	0.0231	0.0231	0.0231	0.0048	1
INTRA_GOLGI_VESICLE_MEDIATED_TRANSPORT (-)	0.286	-	-	-	<0.5	0.00255	0.0231	0.0231	0.0231	0.0048	1
PDGF_UP.V1_DN (-)	0.286	-	-	-	<0.5	0.00255	0.0231	0.0231	0.0231	0.0048	1
REACTOME_ANTIGEN_PROCESSING_CROSS_PRESENTATION (-)	0.286	-	-	-	<0.5	0.00255	0.0231	0.0231	0.0231	0.0048	1
HUMMERICH_SKIN_CANCER_PROGRESSION_UP (-)	0.286	-	-	-	<0.5	0.00255	0.0231	0.0231	0.0231	0.0048	1
GARGALOVIC_RESPONSE_TO_OXIDIZED_PHOSPHOLIPIDS_TURQUOISE_UP (-)	0.286	-	-	-	<0.5	0.00255	0.0231	0.0231	0.0231	0.0048	1
MULLIGHAN_MLL_SIGNATURE_1_UP (-)	0.286	-	-	-	<0.5	0.00255	0.0231	0.0231	0.0231	0.0048	1
SAENZ_DETOX_PATHWAY_AND_CARCINOGENESIS_DN (-)	0.286	-	-	-	<0.5	0.00255	0.0231	0.0231	0.0231	0.0048	1
SWEET_KRAS_ONCOGENIC_SIGNATURE (-)	0.286	-	-	-	<0.5	0.00255	0.0231	0.0231	0.0231	0.0048	1
WENG_POR_DOSAGE (-)	0.286	-	-	-	<0.5	0.00255	0.0231	0.0231	0.0231	0.0048	1
KEGG_NOD_LIKE_RECEPTOR_SIGNALING_PATHWAY (-)	0.286	-	-	-	<0.5	0.00255	0.0231	0.0231	0.0231	0.0048	1
TAKEDA_TARGETS_OF_NUP98_HOXA9_FUSION_6HR_UP (-)	0.286	-	-	-	<0.5	0.00255	0.0231	0.0231	0.0231	0.0048	1
PUIFFE_INVASION_INHIBITED_BY_ASCITES_DN (-)	0.286	-	-	-	<0.5	0.00255	0.0231	0.0231	0.0231	0.0048	1
BORCZUK_MALIGNANT_MESOTHELIOMA_DN (-)	0.285	-	-	-	<0.5	0.00255	0.0231	0.0231	0.0231	0.0048	1
RB_P130_DN.V1_DN (-)	0.285	-	-	-	<0.5	0.00255	0.0231	0.0231	0.0231	0.0048	1
JEON_SMAD6_TARGETS_UP (-)	0.285	-	-	-	<0.5	0.00255	0.0231	0.0231	0.0231	0.0048	1
BIOCARTA_INFLAM_PATHWAY (-)	0.285	-	-	-	<0.5	0.00255	0.0231	0.0231	0.0231	0.0048	1
BRAF.Lung_SALE.24_UP (7q34)	0.285	-	-	-	<0.5	0.00255	0.0231	0.0231	0.0231	0.0048	1
SMID_BREAST_CANCER_BASAL_UP (-)	0.285	-	-	-	<0.5	0.00255	0.0231	0.0231	0.0231	0.0048	1
SA_MMP_CYTOKINE_CONNECTION (-)	0.285	-	-	-	<0.5	0.00255	0.0231	0.0231	0.0231	0.0048	1
KEGG_CYTOKINE_CYTOKINE_RECEPTOR_INTERACTION (-)	0.285	-	-	-	<0.5	0.00255	0.0231	0.0231	0.0231	0.0048	1
HENDRICKS_SMARCA4_TARGETS_DN (-)	0.285	-	-	-	<0.5	0.00255	0.0231	0.0231	0.0231	0.0048	1
DANG_MYC_TARGETS_DN (-)	0.285	-	-	-	<0.5	0.00255	0.0231	0.0231	0.0231	0.0048	1
KRAS.Lung_SALE.36_UP (12p12.1)	0.285	-	-	-	<0.5	0.00255	0.0231	0.0231	0.0231	0.0048	1
VANLOO_SP3_TARGETS_DN (-)	0.285	-	-	-	<0.5	0.00255	0.0231	0.0231	0.0231	0.0048	1
VANTVEER_BREAST_CANCER_ESR1_DN (-)	0.285	-	-	-	<0.5	0.00255	0.0231	0.0231	0.0231	0.0048	1
I_KAPPAB_KINASE_NF_KAPPAB_CASCADE (-)	0.285	-	-	-	<0.5	0.00255	0.0231	0.0231	0.0231	0.0048	1
CHEMICAL_HOMEOSTASIS (-)	0.285	-	-	-	<0.5	0.00255	0.0231	0.0231	0.0231	0.0048	1
REGULATION_OF_I_KAPPAB_KINASE_NF_KAPPAB_CASCADE (-)	0.284	-	-	-	<0.5	0.00255	0.0231	0.0231	0.0231	0.0048	1
SERVITJA_LIVER_HNF1A_TARGETS_DN (-)	0.284	-	-	-	<0.5	0.00255	0.0231	0.0231	0.0231	0.0048	1
SENGUPTA_NASOPHARYNGEAL_CARCINOMA_WITH_LMP1_DN (-)	0.284	-	-	-	<0.5	0.00255	0.0231	0.0231	0.0231	0.0048	1
BOYLAN_MULTIPLE_MYELOMA_D_CLUSTER_DN (-)	0.284	-	-	-	<0.5	0.00255	0.0231	0.0231	0.0231	0.0048	1
TRAYNOR_RETT_SYNDROM_DN (-)	0.284	-	-	-	<0.5	0.00255	0.0231	0.0231	0.0231	0.0048	1
DUTERTRE_ESTRADIOL_RESPONSE_24HR_UP (-)	0.284	-	-	-	<0.5	0.00255	0.0231	0.0231	0.0231	0.0048	1
GHANDHI_BYSTANDER_IRRADIATION_UP (-)	0.284	-	-	-	<0.5	0.00255	0.0231	0.0231	0.0231	0.0048	1
XU_HGF_TARGETS_REPRESSED_BY_AKT1_DN (-)	0.284	-	-	-	<0.5	0.00255	0.0231	0.0231	0.0231	0.0048	1
RICKMAN_HEAD_AND_NECK_CANCER_D (-)	0.284	-	-	-	<0.5	0.00255	0.0231	0.0231	0.0231	0.0048	1
HALMOS_CEBPA_TARGETS_UP (-)	0.284	-	-	-	<0.5	0.00255	0.0231	0.0231	0.0231	0.0048	1
AMIT_EGF_RESPONSE_240_MCF10A (-)	0.284	-	-	-	<0.5	0.00255	0.0231	0.0231	0.0231	0.0048	1
INTRACELLULAR_SIGNALING_CASCADE (-)	0.284	-	-	-	<0.5	0.00255	0.0231	0.0231	0.0231	0.0048	1
ZHAN_MULTIPLE_MYELOMA_LB_DN (-)	0.284	-	-	-	<0.5	0.00255	0.0231	0.0231	0.0231	0.0048	1
WILLIAMS_ESR1_TARGETS_UP (-)	0.284	-	-	-	<0.5	0.00255	0.0231	0.0231	0.0231	0.0048	1
CRX_DN.V1_DN (19q13.3)	0.284	-	-	-	<0.5	0.00255	0.0231	0.0231	0.0231	0.0048	1
GINESTIER_BREAST_CANCER_20Q13_AMPLIFICATION_UP (-)	0.283	-	-	-	<0.5	0.00255	0.0231	0.0231	0.0231	0.0048	1
ACEVEDO_LIVER_CANCER_DN (-)	0.283	-	-	-	<0.5	0.00255	0.0231	0.0231	0.0231	0.0048	1
REPRODUCTIVE_PROCESS (-)	0.283	-	-	-	<0.5	0.00255	0.0231	0.0231	0.0231	0.0048	1
BLOOD_COAGULATION (-)	0.283	-	-	-	<0.5	0.00255	0.0231	0.0231	0.0231	0.0048	1
REACTOME_CREATION_OF_C4_AND_C2_ACTIVATORS (-)	0.283	-	-	-	<0.5	0.00255	0.0231	0.0231	0.0231	0.0048	1
RUIZ_TNC_TARGETS_UP (-)	0.283	-	-	-	<0.5	0.00255	0.0231	0.0231	0.0231	0.0048	1
PID_CXCR4_PATHWAY (-)	0.283	-	-	-	<0.5	0.00255	0.0231	0.0231	0.0231	0.0048	1
ZHENG_FOXP3_TARGETS_UP (-)	0.283	-	-	-	<0.5	0.00255	0.0231	0.0231	0.0231	0.0048	1
ZHU_CMV_8_HR_UP (-)	0.283	-	-	-	<0.5	0.00255	0.0231	0.0231	0.0231	0.0048	1
ADDYA_ERYTHROID_DIFFERENTIATION_BY_HEMIN (-)	0.283	-	-	-	<0.5	0.00255	0.0231	0.0231	0.0231	0.0048	1
AMIT_EGF_RESPONSE_480_MCF10A (-)	0.283	-	-	-	<0.5	0.00255	0.0231	0.0231	0.0231	0.0048	1
DORN_ADENOVIRUS_INFECTION_32HR_UP (-)	0.283	-	-	-	<0.5	0.00255	0.0231	0.0231	0.0231	0.0048	1
GAJATE_RESPONSE_TO_TRABECTEDIN_UP (-)	0.283	-	-	-	<0.5	0.00255	0.0231	0.0231	0.0231	0.0048	1
PROTEIN_TARGETING_TO_MEMBRANE (-)	0.283	-	-	-	<0.5	0.00255	0.0231	0.0231	0.0231	0.0048	1
HUANG_DASATINIB_RESISTANCE_DN (-)	0.283	-	-	-	<0.5	0.00255	0.0231	0.0231	0.0231	0.0048	1
STEROID_HORMONE_RECEPTOR_BINDING (-)	0.283	-	-	-	<0.5	0.00255	0.0231	0.0231	0.0231	0.0048	1
LU_AGING_BRAIN_UP (-)	0.283	-	-	-	<0.5	0.00255	0.0231	0.0231	0.0231	0.0048	1
BIOCARTA_IL17_PATHWAY (-)	0.283	-	-	-	<0.5	0.00255	0.0231	0.0231	0.0231	0.0048	1
DORN_ADENOVIRUS_INFECTION_32HR_DN (-)	0.283	-	-	-	<0.5	0.00255	0.0231	0.0231	0.0231	0.0048	1
SMIRNOV_CIRCULATING_ENDOTHELIOCYTES_IN_CANCER_UP (-)	0.283	-	-	-	<0.5	0.00255	0.0231	0.0231	0.0231	0.0048	1
FLOTHO_PEDIATRIC_ALL_THERAPY_RESPONSE_UP (-)	0.283	-	-	-	<0.5	0.00255	0.0231	0.0231	0.0231	0.0048	1
HARRIS_BRAIN_CANCER_PROGENITORS (-)	0.282	-	-	-	<0.5	0.00255	0.0231	0.0231	0.0231	0.0048	1
TRACEY_RESISTANCE_TO_IFNA2_DN (-)	0.282	-	-	-	<0.5	0.00255	0.0231	0.0231	0.0231	0.0048	1
MIYAGAWA_TARGETS_OF_EWSR1_ETS_FUSIONS_UP (-)	0.282	-	-	-	<0.5	0.00255	0.0231	0.0231	0.0231	0.0048	1
REGULATION_OF_BODY_FLUID_LEVELS (-)	0.282	-	-	-	<0.5	0.00255	0.0231	0.0231	0.0231	0.0048	1
REN_ALVEOLAR_RHABDOMYOSARCOMA_DN (1q32)	0.282	-	-	-	<0.5	0.00255	0.0231	0.0231	0.0231	0.0048	1
UDP_GLYCOSYLTRANSFERASE_ACTIVITY (-)	0.282	-	-	-	<0.5	0.00255	0.0231	0.0231	0.0231	0.0048	1
MARTINELLI_IMMATURE_NEUTROPHIL_DN (-)	0.282	-	-	-	<0.5	0.00255	0.0231	0.0231	0.0231	0.0048	1
MEKdd.Skin_PMEL.24_UP (-)	0.282	-	-	-	<0.5	0.00255	0.0231	0.0231	0.0231	0.0048	1
MEKdd.Skin_PMEL_UP (-)	0.282	-	-	-	<0.5	0.00255	0.0231	0.0231	0.0231	0.0048	1
YAO_TEMPORAL_RESPONSE_TO_PROGESTERONE_CLUSTER_1 (-)	0.282	-	-	-	<0.5	0.00255	0.0231	0.0231	0.0231	0.0048	1
WAKABAYASHI_ADIPOGENESIS_PPARG_RXRA_BOUND_8D (-)	0.282	-	-	-	<0.5	0.00255	0.0231	0.0231	0.0231	0.0048	1
RIGGI_EWING_SARCOMA_PROGENITOR_DN (-)	0.282	-	-	-	<0.5	0.00255	0.0231	0.0231	0.0231	0.0048	1
LEIN_OLIGODENDROCYTE_MARKERS (-)	0.282	-	-	-	<0.5	0.00255	0.0231	0.0231	0.0231	0.0048	1
LEE_EARLY_T_LYMPHOCYTE_DN (-)	0.282	-	-	-	<0.5	0.00255	0.0231	0.0231	0.0231	0.0048	1
BIOCARTA_NTHI_PATHWAY (-)	0.282	-	-	-	<0.5	0.00255	0.0231	0.0231	0.0231	0.0048	1
NIELSEN_SYNOVIAL_SARCOMA_DN (-)	0.282	-	-	-	<0.5	0.00255	0.0231	0.0231	0.0231	0.0048	1
RICKMAN_METASTASIS_DN (-)	0.282	-	-	-	<0.5	0.00255	0.0231	0.0231	0.0231	0.0048	1
AZARE_NEOPLASTIC_TRANSFORMATION_BY_STAT3_DN (-)	0.282	-	-	-	<0.5	0.00255	0.0231	0.0231	0.0231	0.0048	1
RODRIGUES_DCC_TARGETS_UP (-)	0.282	-	-	-	<0.5	0.00255	0.0231	0.0231	0.0231	0.0048	1
REACTOME_GLYCOPROTEIN_HORMONES (-)	0.282	-	-	-	<0.5	0.00255	0.0231	0.0231	0.0231	0.0048	1
REGULATION_OF_SIGNAL_TRANSDUCTION (-)	0.282	-	-	-	<0.5	0.00255	0.0231	0.0231	0.0231	0.0048	1
HOFMANN_MYELODYSPLASTIC_SYNDROM_LOW_RISK_DN (-)	0.281	-	-	-	<0.5	0.00255	0.0231	0.0231	0.0231	0.0048	1
CREIGHTON_ENDOCRINE_THERAPY_RESISTANCE_1 (-)	0.281	-	-	-	<0.5	0.00255	0.0231	0.0231	0.0231	0.0048	1
TAKEDA_TARGETS_OF_NUP98_HOXA9_FUSION_6HR_DN (-)	0.281	-	-	-	<0.5	0.00255	0.0231	0.0231	0.0231	0.0048	1
MEMBRANE_FUSION (-)	0.281	-	-	-	<0.5	0.00255	0.0231	0.0231	0.0231	0.0048	1
KEGG_PROTEASOME (-)	0.281	-	-	-	<0.5	0.00255	0.0231	0.0231	0.0231	0.0048	1
SANA_TNF_SIGNALING_UP (-)	0.281	-	-	-	<0.5	0.00255	0.0231	0.0231	0.0231	0.0048	1
XU_GH1_AUTOCRINE_TARGETS_DN (-)	0.281	-	-	-	<0.5	0.00255	0.0231	0.0231	0.0231	0.0048	1
FURUKAWA_DUSP6_TARGETS_PCI35_UP (-)	0.281	-	-	-	<0.5	0.00255	0.0231	0.0231	0.0231	0.0048	1
RECEPTOR_ACTIVITY (-)	0.281	-	-	-	<0.5	0.00255	0.0231	0.0231	0.0231	0.0048	1
LEE_LIVER_CANCER_HEPATOBLAST (-)	0.281	-	-	-	<0.5	0.00255	0.0231	0.0231	0.0231	0.0048	1
STEROID_METABOLIC_PROCESS (-)	0.281	-	-	-	<0.5	0.00255	0.0231	0.0231	0.0231	0.0048	1
GAVIN_FOXP3_TARGETS_CLUSTER_T4 (-)	0.281	-	-	-	<0.5	0.00255	0.0231	0.0231	0.0231	0.0048	1
BCAT.100_UP.V1_UP (-)	0.281	-	-	-	<0.5	0.00255	0.0231	0.0231	0.0231	0.0048	1
GEISS_RESPONSE_TO_DSRNA_UP (-)	0.281	-	-	-	<0.5	0.00255	0.0231	0.0231	0.0231	0.0048	1
LYSOSOME_ORGANIZATION_AND_BIOGENESIS (-)	0.281	-	-	-	<0.5	0.00255	0.0231	0.0231	0.0231	0.0048	1
HOSHIDA_LIVER_CANCER_LATE_RECURRENCE_UP (-)	0.281	-	-	-	<0.5	0.00255	0.0231	0.0231	0.0231	0.0048	1
VANTVEER_BREAST_CANCER_METASTASIS_UP (-)	0.281	-	-	-	<0.5	0.00255	0.0231	0.0231	0.0231	0.0048	1
MEK_UP.V1_DN (-)	0.281	-	-	-	<0.5	0.00255	0.0231	0.0231	0.0231	0.0048	1
TBK1.DF_UP (12q14.2)	0.281	-	-	-	<0.5	0.00255	0.0231	0.0231	0.0231	0.0048	1
MYLLYKANGAS_AMPLIFICATION_HOT_SPOT_11 (-)	0.281	-	-	-	<0.5	0.00255	0.0231	0.0231	0.0231	0.0048	1
GRATIAS_RETINOBLASTOMA_16Q24 (-)	0.281	-	-	-	<0.5	0.00255	0.0231	0.0231	0.0231	0.0048	1
KYNG_WERNER_SYNDROM_UP (-)	0.281	-	-	-	<0.5	0.00255	0.0231	0.0231	0.0231	0.0048	1
SECRETION_BY_CELL (-)	0.281	-	-	-	<0.5	0.00255	0.0231	0.0231	0.0231	0.0048	1
GRANDVAUX_IRF3_TARGETS_DN (-)	0.28	-	-	-	<0.5	0.00255	0.0231	0.0231	0.0231	0.0048	1
ZHONG_SECRETOME_OF_LUNG_CANCER_AND_FIBROBLAST (-)	0.28	-	-	-	<0.5	0.00255	0.0231	0.0231	0.0231	0.0048	1
WANG_ESOPHAGUS_CANCER_VS_NORMAL_UP (-)	0.28	-	-	-	<0.5	0.00255	0.0231	0.0231	0.0231	0.0048	1
GOZGIT_ESR1_TARGETS_UP (-)	0.28	-	-	-	<0.5	0.00255	0.0231	0.0231	0.0231	0.0048	1
BRAF.Skin_PMEL.24_UP (7q34)	0.28	-	-	-	<0.5	0.00255	0.0231	0.0231	0.0231	0.0048	1
WENG_POR_TARGETS_LIVER_DN (-)	0.28	-	-	-	<0.5	0.00255	0.0231	0.0231	0.0231	0.0048	1
KUMAR_TARGETS_OF_MLL_AF9_FUSION (-)	0.28	-	-	-	<0.5	0.00255	0.0231	0.0231	0.0231	0.0048	1
ETV1_DN (7p22)	0.28	-	-	-	<0.5	0.00255	0.0231	0.0231	0.0231	0.0048	1
BOYAULT_LIVER_CANCER_SUBCLASS_G56_UP (-)	0.28	-	-	-	<0.5	0.00255	0.0231	0.0231	0.0231	0.0048	1
AKL_HTLV1_INFECTION_UP (-)	0.28	-	-	-	<0.5	0.00255	0.0231	0.0231	0.0231	0.0048	1
KRAS.PROSTATE_UP.V1_DN (12p12.1)	0.28	-	-	-	<0.5	0.00255	0.0231	0.0231	0.0231	0.0048	1
REACTOME_BILE_ACID_AND_BILE_SALT_METABOLISM (-)	0.28	-	-	-	<0.5	0.00255	0.0231	0.0231	0.0231	0.0048	1
CELL_ACTIVATION (-)	0.28	-	-	-	<0.5	0.00255	0.0231	0.0231	0.0231	0.0048	1
WEIGEL_OXIDATIVE_STRESS_BY_HNE_AND_TBH (-)	0.28	-	-	-	<0.5	0.00255	0.0231	0.0231	0.0231	0.0048	1
BRAF.Breast_HMLE_UP (7q34)	0.28	-	-	-	<0.5	0.00255	0.0231	0.0231	0.0231	0.0048	1
BRACHAT_RESPONSE_TO_CISPLATIN (-)	0.28	-	-	-	<0.5	0.00255	0.0231	0.0231	0.0231	0.0048	1
PID_SYNDECAN_2_PATHWAY (-)	0.28	-	-	-	<0.5	0.00255	0.0231	0.0231	0.0231	0.0048	1
MORI_MATURE_B_LYMPHOCYTE_UP (-)	0.28	-	-	-	<0.5	0.00255	0.0231	0.0231	0.0231	0.0048	1
DAZARD_UV_RESPONSE_CLUSTER_G3 (-)	0.28	-	-	-	<0.5	0.00255	0.0231	0.0231	0.0231	0.0048	1
SNIJDERS_AMPLIFIED_IN_HEAD_AND_NECK_TUMORS (-)	0.28	-	-	-	<0.5	0.00255	0.0231	0.0231	0.0231	0.0048	1
VERRECCHIA_DELAYED_RESPONSE_TO_TGFB1 (-)	0.28	-	-	-	<0.5	0.00255	0.0231	0.0231	0.0231	0.0048	1
COAGULATION (-)	0.279	-	-	-	<0.5	0.00255	0.0231	0.0231	0.0231	0.0048	1
TARTE_PLASMA_CELL_VS_PLASMABLAST_UP (-)	0.279	-	-	-	<0.5	0.00255	0.0231	0.0231	0.0231	0.0048	1
SANCHEZ_MDM2_TARGETS (-)	0.279	-	-	-	<0.5	0.00255	0.0231	0.0231	0.0231	0.0048	1
HAEGERSTRAND_RESPONSE_TO_IMATINIB (-)	0.279	-	-	-	0.5	0.00255	0.0231	0.0231	0.0231	0.0048	1
STEROID_BINDING (-)	0.279	-	-	-	<0.5	0.00255	0.0231	0.0231	0.0231	0.0048	1
COLIN_PILOCYTIC_ASTROCYTOMA_VS_GLIOBLASTOMA_UP (-)	0.279	-	-	-	<0.5	0.00255	0.0231	0.0231	0.0231	0.0048	1
HU_ANGIOGENESIS_UP (-)	0.279	-	-	-	<0.5	0.00255	0.0231	0.0231	0.0231	0.0048	1
ISSAEVA_MLL2_TARGETS (-)	0.279	-	-	-	<0.5	0.00255	0.0231	0.0231	0.0231	0.0048	1
WANG_LMO4_TARGETS_DN (-)	0.279	-	-	-	<0.5	0.00255	0.0231	0.0231	0.0231	0.0048	1
GAVIN_FOXP3_TARGETS_CLUSTER_P3 (-)	0.279	-	-	-	<0.5	0.00255	0.0231	0.0231	0.0231	0.0048	1
LIU_TARGETS_OF_VMYB_VS_CMYB_DN (-)	0.279	-	-	-	<0.5	0.00255	0.0231	0.0231	0.0231	0.0048	1
JOSEPH_RESPONSE_TO_SODIUM_BUTYRATE_UP (-)	0.279	-	-	-	<0.5	0.00255	0.0231	0.0231	0.0231	0.0048	1
GROSS_HYPOXIA_VIA_ELK3_AND_HIF1A_UP (-)	0.279	-	-	-	<0.5	0.00255	0.0231	0.0231	0.0231	0.0048	1
LEE_BMP2_TARGETS_UP (-)	0.279	-	-	-	<0.5	0.00263	0.0231	0.0231	0.0231	0.00495	1
SIMBULAN_PARP1_TARGETS_UP (-)	0.279	-	-	-	<0.5	0.00263	0.0231	0.0231	0.0231	0.00495	1
INGRAM_SHH_TARGETS_UP (-)	0.279	-	-	-	<0.5	0.00263	0.0231	0.0231	0.0231	0.00495	1
MEKdd.Breast_HMLE.Weeks_UP (-)	0.279	-	-	-	<0.5	0.00263	0.0231	0.0231	0.0231	0.00495	1
KOBAYASHI_EGFR_SIGNALING_24HR_UP (-)	0.279	-	-	-	<0.5	0.00263	0.0231	0.0231	0.0231	0.00495	1
MURAKAMI_UV_RESPONSE_24HR (-)	0.279	-	-	-	<0.5	0.00263	0.0231	0.0231	0.0231	0.00495	1
SESTO_RESPONSE_TO_UV_C2 (-)	0.279	-	-	-	<0.5	0.00263	0.0231	0.0231	0.0231	0.00495	1
AKT_UP.V1_UP (-)	0.279	-	-	-	<0.5	0.00263	0.0231	0.0231	0.0231	0.00495	1
DORN_ADENOVIRUS_INFECTION_48HR_UP (-)	0.279	-	-	-	<0.5	0.00263	0.0231	0.0231	0.0231	0.00495	1
HETEROPHILIC_CELL_ADHESION (-)	0.279	-	-	-	<0.5	0.00263	0.0231	0.0231	0.0231	0.00495	1
IMMUNE_RESPONSE (-)	0.279	-	-	-	<0.5	0.00263	0.0231	0.0231	0.0231	0.00495	1
TONKS_TARGETS_OF_RUNX1_RUNX1T1_FUSION_SUSTAINDED_IN_ERYTHROCYTE_UP (-)	0.279	-	-	-	<0.5	0.00263	0.0231	0.0231	0.0231	0.00495	1
WAKABAYASHI_ADIPOGENESIS_PPARG_RXRA_BOUND_WITH_H4K20ME1_MARK (-)	0.279	-	-	-	<0.5	0.00263	0.0231	0.0231	0.0231	0.00495	1
LEE_AGING_NEOCORTEX_UP (-)	0.279	-	-	-	<0.5	0.00263	0.0231	0.0231	0.0231	0.00495	1
VANHARANTA_UTERINE_FIBROID_DN (-)	0.279	-	-	-	<0.5	0.00263	0.0231	0.0231	0.0231	0.00495	1
YAO_TEMPORAL_RESPONSE_TO_PROGESTERONE_CLUSTER_5 (-)	0.279	-	-	-	<0.5	0.00263	0.0231	0.0231	0.0231	0.00495	1
KANG_IMMORTALIZED_BY_TERT_UP (-)	0.279	-	-	-	<0.5	0.00263	0.0231	0.0231	0.0231	0.00495	1
CHIBA_RESPONSE_TO_TSA_UP (-)	0.278	-	-	-	<0.5	0.00263	0.0231	0.0231	0.0231	0.00495	1
PIK3CA.Lung_SALE.24_DN (3q26.3)	0.278	-	-	-	<0.5	0.00263	0.0231	0.0231	0.0231	0.00495	1
PHOSPHOPROTEIN_PHOSPHATASE_ACTIVITY (-)	0.278	-	-	-	<0.5	0.00263	0.0231	0.0231	0.0231	0.00495	1
MARTINEZ_TP53_TARGETS_UP (-)	0.278	-	-	-	<0.5	0.00263	0.0231	0.0231	0.0231	0.00495	1
ANTI_APOPTOSIS (-)	0.278	-	-	-	<0.5	0.00263	0.0231	0.0231	0.0231	0.00495	1
DOANE_RESPONSE_TO_ANDROGEN_DN (-)	0.278	-	-	-	<0.5	0.00263	0.0231	0.0231	0.0231	0.00495	1
JOHNSTONE_PARVB_TARGETS_1_UP (-)	0.278	-	-	-	<0.5	0.00263	0.0231	0.0231	0.0231	0.00495	1
PEPPER_CHRONIC_LYMPHOCYTIC_LEUKEMIA_UP (-)	0.278	-	-	-	<0.5	0.00263	0.0231	0.0231	0.0231	0.00495	1
UZONYI_RESPONSE_TO_LEUKOTRIENE_AND_THROMBIN (-)	0.278	-	-	-	<0.5	0.00263	0.0231	0.0231	0.0231	0.00495	1
TIEN_INTESTINE_PROBIOTICS_24HR_DN (-)	0.278	-	-	-	<0.5	0.00263	0.0231	0.0231	0.0231	0.00495	1
DER_IFN_BETA_RESPONSE_UP (-)	0.278	-	-	-	<0.5	0.00263	0.0231	0.0231	0.0231	0.00495	1
NGUYEN_NOTCH1_TARGETS_DN (-)	0.278	-	-	-	<0.5	0.00263	0.0231	0.0231	0.0231	0.00495	1
MARSHALL_VIRAL_INFECTION_RESPONSE_UP (-)	0.278	-	-	-	<0.5	0.00263	0.0231	0.0231	0.0231	0.00495	1
PATTERN_RECOGNITION_RECEPTOR_ACTIVITY (-)	0.278	-	-	-	0.5	0.00263	0.0231	0.0231	0.0231	0.00495	1
KEGG_ABC_TRANSPORTERS (-)	0.278	-	-	-	<0.5	0.00263	0.0231	0.0231	0.0231	0.00495	1
KRAS.50_UP.V1_DN (12p12.1)	0.278	-	-	-	<0.5	0.00263	0.0231	0.0231	0.0231	0.00495	1
ENDOCYTIC_VESICLE (-)	0.278	-	-	-	<0.5	0.00263	0.0231	0.0231	0.0231	0.00495	1
BENNETT_SYSTEMIC_LUPUS_ERYTHEMATOSUS (-)	0.278	-	-	-	<0.5	0.00263	0.0231	0.0231	0.0231	0.00495	1
BROWNE_HCMV_INFECTION_10HR_DN (-)	0.278	-	-	-	<0.5	0.00263	0.0231	0.0231	0.0231	0.00495	1
LUI_TARGETS_OF_PAX8_PPARG_FUSION (-)	0.278	-	-	-	<0.5	0.00263	0.0231	0.0231	0.0231	0.00495	1
REACTOME_BASIGIN_INTERACTIONS (-)	0.278	-	-	-	<0.5	0.00263	0.0231	0.0231	0.0231	0.00495	1
SHETH_LIVER_CANCER_VS_TXNIP_LOSS_PAM2 (-)	0.278	-	-	-	<0.5	0.00263	0.0231	0.0231	0.0231	0.00495	1
LEF1_UP.V1_DN (4q23-q25)	0.278	-	-	-	<0.5	0.00263	0.0231	0.0231	0.0231	0.00495	1
SPIELMAN_LYMPHOBLAST_EUROPEAN_VS_ASIAN_2FC_DN (-)	0.277	-	-	-	<0.5	0.00263	0.0231	0.0231	0.0231	0.00495	1
DASU_IL6_SIGNALING_UP (-)	0.277	-	-	-	<0.5	0.0027	0.0237	0.0237	0.0237	0.0051	1
POSITIVE_REGULATION_OF_I_KAPPAB_KINASE_NF_KAPPAB_CASCADE (-)	0.277	-	-	-	<0.5	0.00278	0.0238	0.0238	0.0238	0.00525	1
YAN_ESCAPE_FROM_ANOIKIS (-)	0.277	-	-	-	<0.5	0.00278	0.0238	0.0238	0.0238	0.00525	1
CHARAFE_BREAST_CANCER_LUMINAL_VS_BASAL_UP (-)	0.277	-	-	-	<0.5	0.00278	0.0238	0.0238	0.0238	0.00525	1
BREDEMEYER_RAG_SIGNALING_VIA_ATM_NOT_VIA_NFKB_UP (-)	0.277	-	-	-	<0.5	0.00278	0.0238	0.0238	0.0238	0.00525	1
LINSLEY_MIR16_TARGETS (-)	0.277	-	-	-	<0.5	0.00278	0.0238	0.0238	0.0238	0.00525	1
POOLA_INVASIVE_BREAST_CANCER_DN (-)	0.277	-	-	-	<0.5	0.00278	0.0238	0.0238	0.0238	0.00525	1
RESPONSE_TO_DRUG (-)	0.277	-	-	-	<0.5	0.00278	0.0238	0.0238	0.0238	0.00525	1
TONKS_TARGETS_OF_RUNX1_RUNX1T1_FUSION_ERYTHROCYTE_UP (-)	0.277	-	-	-	<0.5	0.00278	0.0238	0.0238	0.0238	0.00525	1
SMALL_GTPASE_MEDIATED_SIGNAL_TRANSDUCTION (-)	0.277	-	-	-	<0.5	0.00278	0.0238	0.0238	0.0238	0.00525	1
NEGATIVE_REGULATION_OF_PROTEIN_METABOLIC_PROCESS (-)	0.277	-	-	-	<0.5	0.00278	0.0238	0.0238	0.0238	0.00525	1
FARMER_BREAST_CANCER_BASAL_VS_LULMINAL (-)	0.277	-	-	-	<0.5	0.00278	0.0238	0.0238	0.0238	0.00525	1
GLYCEROPHOSPHOLIPID_METABOLIC_PROCESS (-)	0.277	-	-	-	<0.5	0.00278	0.0238	0.0238	0.0238	0.00525	1
BEGUM_TARGETS_OF_PAX3_FOXO1_FUSION_DN (-)	0.277	-	-	-	<0.5	0.00278	0.0238	0.0238	0.0238	0.00525	1
YANG_BREAST_CANCER_ESR1_LASER_DN (-)	0.277	-	-	-	<0.5	0.00278	0.0238	0.0238	0.0238	0.00525	1
TAVOR_CEBPA_TARGETS_UP (-)	0.277	-	-	-	<0.5	0.00278	0.0238	0.0238	0.0238	0.00525	1
VALK_AML_WITH_CEBPA (-)	0.277	-	-	-	<0.5	0.00278	0.0238	0.0238	0.0238	0.00525	1
REACTOME_INNATE_IMMUNE_SYSTEM (-)	0.277	-	-	-	<0.5	0.00278	0.0238	0.0238	0.0238	0.00525	1
CHEN_METABOLIC_SYNDROM_NETWORK (-)	0.276	-	-	-	<0.5	0.00278	0.0238	0.0238	0.0238	0.00525	1
REACTOME_ORGANIC_CATION_ANION_ZWITTERION_TRANSPORT (-)	0.276	-	-	-	<0.5	0.00293	0.025	0.025	0.025	0.00555	1
PID_TGFBRPATHWAY (-)	0.276	-	-	-	<0.5	0.003	0.0256	0.0256	0.0256	0.0057	1
VILIMAS_NOTCH1_TARGETS_DN (-)	0.276	-	-	-	<0.5	0.003	0.0256	0.0256	0.0256	0.0057	1
KEGG_ALLOGRAFT_REJECTION (-)	0.276	-	-	-	<0.5	0.003	0.0256	0.0256	0.0256	0.0057	1
PUIFFE_INVASION_INHIBITED_BY_ASCITES_UP (-)	0.276	-	-	-	<0.5	0.00323	0.0273	0.0273	0.0273	0.00616	1
AGARWAL_AKT_PATHWAY_TARGETS (-)	0.276	-	-	-	<0.5	0.00323	0.0273	0.0273	0.0273	0.00616	1
DIERICK_SEROTONIN_FUNCTION_GENES (-)	0.276	-	-	-	<0.5	0.00323	0.0273	0.0273	0.0273	0.00616	1
LIAN_LIPA_TARGETS_6M (-)	0.276	-	-	-	<0.5	0.00323	0.0273	0.0273	0.0273	0.00616	1
PID_AP1_PATHWAY (-)	0.276	-	-	-	<0.5	0.00323	0.0273	0.0273	0.0273	0.00616	1
HOSHIDA_LIVER_CANCER_SUBCLASS_S3 (-)	0.276	-	-	-	<0.5	0.0033	0.0276	0.0276	0.0276	0.00631	1
GRAESSMANN_RESPONSE_TO_MC_AND_DOXORUBICIN_UP (-)	0.276	-	-	-	<0.5	0.00338	0.0276	0.0276	0.0276	0.00646	1
TAVOR_CEBPA_TARGETS_DN (-)	0.276	-	-	-	<0.5	0.00338	0.0276	0.0276	0.0276	0.00646	1
ITO_PTTG1_TARGETS_UP (-)	0.276	-	-	-	<0.5	0.00338	0.0276	0.0276	0.0276	0.00646	1
HINATA_NFKB_TARGETS_KERATINOCYTE_UP (-)	0.276	-	-	-	<0.5	0.00338	0.0276	0.0276	0.0276	0.00646	1
AKL_HTLV1_INFECTION_DN (-)	0.276	-	-	-	<0.5	0.00338	0.0276	0.0276	0.0276	0.00646	1
PROTEIN_TYROSINE_PHOSPHATASE_ACTIVITY (-)	0.276	-	-	-	<0.5	0.00338	0.0276	0.0276	0.0276	0.00646	1
PIK3CA.Breast_HMLE_UP (3q26.3)	0.276	-	-	-	<0.5	0.00338	0.0276	0.0276	0.0276	0.00646	1
KRASNOSELSKAYA_ILF3_TARGETS_UP (-)	0.275	-	-	-	<0.5	0.00338	0.0276	0.0276	0.0276	0.00646	1
INTEGRAL_TO_GOLGI_MEMBRANE (-)	0.275	-	-	-	<0.5	0.00338	0.0276	0.0276	0.0276	0.00646	1
GUANYL_NUCLEOTIDE_BINDING (-)	0.275	-	-	-	<0.5	0.00338	0.0276	0.0276	0.0276	0.00646	1
ZHAN_V1_LATE_DIFFERENTIATION_GENES_UP (-)	0.275	-	-	-	<0.5	0.00338	0.0276	0.0276	0.0276	0.00646	1
HORIUCHI_WTAP_TARGETS_UP (-)	0.275	-	-	-	<0.5	0.00338	0.0276	0.0276	0.0276	0.00646	1
WOUND_HEALING (-)	0.275	-	-	-	<0.5	0.00338	0.0276	0.0276	0.0276	0.00646	1
ZIRN_TRETINOIN_RESPONSE_DN (-)	0.275	-	-	-	<0.5	0.00338	0.0276	0.0276	0.0276	0.00646	1
ROETH_TERT_TARGETS_DN (-)	0.275	-	-	-	<0.5	0.00338	0.0276	0.0276	0.0276	0.00646	1
TRANSFERASE_ACTIVITY_TRANSFERRING_HEXOSYL_GROUPS (-)	0.275	-	-	-	<0.5	0.00338	0.0276	0.0276	0.0276	0.00646	1
ZERBINI_RESPONSE_TO_SULINDAC_UP (-)	0.275	-	-	-	<0.5	0.00338	0.0276	0.0276	0.0276	0.00646	1
BOYLAN_MULTIPLE_MYELOMA_PCA3_DN (-)	0.275	-	-	-	<0.5	0.00338	0.0276	0.0276	0.0276	0.00646	1
WU_ALZHEIMER_DISEASE_DN (-)	0.275	-	-	-	<0.5	0.00338	0.0276	0.0276	0.0276	0.00646	1
KRAS.Breast_HMLE_DN (12p12.1)	0.275	-	-	-	<0.5	0.00338	0.0276	0.0276	0.0276	0.00646	1
ACEVEDO_LIVER_CANCER_UP (-)	0.275	-	-	-	<0.5	0.00338	0.0276	0.0276	0.0276	0.00646	1
VANDESLUIS_NORMAL_EMBRYOS_UP (-)	0.275	-	-	-	<0.5	0.00338	0.0276	0.0276	0.0276	0.00646	1
REACTOME_ER_PHAGOSOME_PATHWAY (-)	0.275	-	-	-	<0.5	0.00338	0.0276	0.0276	0.0276	0.00646	1
YORDY_RECIPROCAL_REGULATION_BY_ETS1_AND_SP100_DN (-)	0.275	-	-	-	<0.5	0.00338	0.0276	0.0276	0.0276	0.00646	1
MONNIER_POSTRADIATION_TUMOR_ESCAPE_DN (-)	0.275	-	-	-	<0.5	0.00338	0.0276	0.0276	0.0276	0.00646	1
BIDUS_METASTASIS_DN (-)	0.275	-	-	-	<0.5	0.00338	0.0276	0.0276	0.0276	0.00646	1
DETECTION_OF_EXTERNAL_STIMULUS (-)	0.275	-	-	-	<0.5	0.00345	0.0282	0.0282	0.0282	0.00661	1
SCIAN_INVERSED_TARGETS_OF_TP53_AND_TP73_DN (-)	0.275	-	-	-	<0.5	0.00345	0.0282	0.0282	0.0282	0.00661	1
MAINA_VHL_TARGETS_DN (-)	0.275	-	-	-	<0.5	0.00353	0.0285	0.0285	0.0285	0.00676	1
SANSOM_APC_TARGETS_DN (-)	0.275	-	-	-	<0.5	0.00353	0.0285	0.0285	0.0285	0.00676	1
CARBOHYDRATE_CATABOLIC_PROCESS (-)	0.275	-	-	-	<0.5	0.00353	0.0285	0.0285	0.0285	0.00676	1
KRAS.DF.V1_UP (12p12.1)	0.275	-	-	-	<0.5	0.00353	0.0285	0.0285	0.0285	0.00676	1
BIOCARTA_FREE_PATHWAY (-)	0.275	-	-	-	<0.5	0.00353	0.0285	0.0285	0.0285	0.00676	1
KOYAMA_SEMA3B_TARGETS_UP (-)	0.275	-	-	-	<0.5	0.00353	0.0285	0.0285	0.0285	0.00676	1
CASTELLANO_NRAS_TARGETS_UP (-)	0.275	-	-	-	<0.5	0.00353	0.0285	0.0285	0.0285	0.00676	1
PHONG_TNF_RESPONSE_VIA_P38_COMPLETE (-)	0.275	-	-	-	<0.5	0.00353	0.0285	0.0285	0.0285	0.00676	1
SHAFFER_IRF4_TARGETS_IN_MYELOMA_VS_MATURE_B_LYMPHOCYTE (-)	0.274	-	-	-	<0.5	0.00353	0.0285	0.0285	0.0285	0.00676	1
JUBAN_TARGETS_OF_SPI1_AND_FLI1_UP (-)	0.274	-	-	-	<0.5	0.0036	0.0287	0.0287	0.0287	0.00691	1
GARGALOVIC_RESPONSE_TO_OXIDIZED_PHOSPHOLIPIDS_GREEN_UP (-)	0.274	-	-	-	<0.5	0.0036	0.0287	0.0287	0.0287	0.00691	1
KIM_MYCN_AMPLIFICATION_TARGETS_DN (-)	0.274	-	-	-	<0.5	0.0036	0.0287	0.0287	0.0287	0.00691	1
TRICARBOXYLIC_ACID_CYCLE_INTERMEDIATE_METABOLIC_PROCESS (-)	0.274	-	-	-	<0.5	0.0036	0.0287	0.0287	0.0287	0.00691	1
EMBRYO_IMPLANTATION (-)	0.274	-	-	-	0.5	0.0036	0.0287	0.0287	0.0287	0.00691	1
KRAS.Skin_PMEL.24_UP (12p12.1)	0.274	-	-	-	<0.5	0.0036	0.0287	0.0287	0.0287	0.00691	1
VISALA_RESPONSE_TO_HEAT_SHOCK_AND_AGING_DN (-)	0.274	-	-	-	<0.5	0.0036	0.0287	0.0287	0.0287	0.00691	1
DAZARD_RESPONSE_TO_UV_SCC_UP (-)	0.274	-	-	-	<0.5	0.0036	0.0287	0.0287	0.0287	0.00691	1
MCCABE_HOXC6_TARGETS_CANCER_DN (-)	0.274	-	-	-	<0.5	0.0036	0.0287	0.0287	0.0287	0.00691	1
IIZUKA_LIVER_CANCER_PROGRESSION_G2_G3_DN (-)	0.274	-	-	-	<0.5	0.0036	0.0287	0.0287	0.0287	0.00691	1
BIOCARTA_TCRA_PATHWAY (-)	0.274	-	-	-	<0.5	0.0036	0.0287	0.0287	0.0287	0.00691	1
BOWIE_RESPONSE_TO_EXTRACELLULAR_MATRIX (-)	0.274	-	-	-	<0.5	0.0036	0.0287	0.0287	0.0287	0.00691	1
COLIN_PILOCYTIC_ASTROCYTOMA_VS_GLIOBLASTOMA_DN (-)	0.274	-	-	-	<0.5	0.00368	0.0292	0.0292	0.0292	0.00706	1
CYTOSOL (-)	0.274	-	-	-	<0.5	0.00375	0.0297	0.0297	0.0297	0.00706	1
LEE_AGING_CEREBELLUM_UP (-)	0.274	-	-	-	<0.5	0.00375	0.0297	0.0297	0.0297	0.00706	1
VESICLE (-)	0.274	-	-	-	<0.5	0.00375	0.0297	0.0297	0.0297	0.00706	1
FUNG_IL2_TARGETS_WITH_STAT5_BINDING_SITES_T1 (-)	0.274	-	-	-	<0.5	0.00375	0.0297	0.0297	0.0297	0.00706	1
KATSANOU_ELAVL1_TARGETS_UP (-)	0.274	-	-	-	<0.5	0.00383	0.0302	0.0302	0.0302	0.00706	1
DUTERTRE_ESTRADIOL_RESPONSE_6HR_UP (-)	0.274	-	-	-	<0.5	0.00383	0.0302	0.0302	0.0302	0.00706	1
MANTOVANI_NFKB_TARGETS_UP (-)	0.274	-	-	-	<0.5	0.00383	0.0302	0.0302	0.0302	0.00706	1
KEGG_AUTOIMMUNE_THYROID_DISEASE (-)	0.273	-	-	-	<0.5	0.0039	0.0302	0.0302	0.0302	0.00721	1
MYC_UP.V1_DN (8q24)	0.273	-	-	-	<0.5	0.0039	0.0302	0.0302	0.0302	0.00721	1
TARTE_PLASMA_CELL_VS_B_LYMPHOCYTE_DN (-)	0.273	-	-	-	<0.5	0.0039	0.0302	0.0302	0.0302	0.00721	1
HOOI_ST7_TARGETS_UP (-)	0.273	-	-	-	<0.5	0.0039	0.0302	0.0302	0.0302	0.00721	1
LIANG_SILENCED_BY_METHYLATION_2 (-)	0.273	-	-	-	<0.5	0.0039	0.0302	0.0302	0.0302	0.00721	1
BIOCARTA_LECTIN_PATHWAY (-)	0.273	-	-	-	0.5	0.0039	0.0302	0.0302	0.0302	0.00721	1
VANDESLUIS_COMMD1_TARGETS_GROUP_4_UP (-)	0.273	-	-	-	<0.5	0.0039	0.0302	0.0302	0.0302	0.00721	1
MEKdd.Weeks_DN (-)	0.273	-	-	-	<0.5	0.0039	0.0302	0.0302	0.0302	0.00721	1
GERHOLD_ADIPOGENESIS_DN (-)	0.273	-	-	-	<0.5	0.0039	0.0302	0.0302	0.0302	0.00721	1
CELLULAR_CARBOHYDRATE_CATABOLIC_PROCESS (-)	0.273	-	-	-	<0.5	0.0039	0.0302	0.0302	0.0302	0.00721	1
PROTEIN_COMPLEX_BINDING (-)	0.273	-	-	-	<0.5	0.0039	0.0302	0.0302	0.0302	0.00721	1
BAFNA_MUC4_TARGETS_UP (-)	0.273	-	-	-	<0.5	0.0039	0.0302	0.0302	0.0302	0.00721	1
REACTOME_ABC_FAMILY_PROTEINS_MEDIATED_TRANSPORT (-)	0.273	-	-	-	<0.5	0.0039	0.0302	0.0302	0.0302	0.00721	1
ESTABLISHMENT_OF_LOCALIZATION (-)	0.273	-	-	-	<0.5	0.0039	0.0302	0.0302	0.0302	0.00721	1
HOEBEKE_LYMPHOID_STEM_CELL_DN (-)	0.273	-	-	-	<0.5	0.0039	0.0302	0.0302	0.0302	0.00721	1
FUJIWARA_PARK2_IN_LIVER_CANCER_UP (-)	0.273	-	-	-	<0.5	0.0039	0.0302	0.0302	0.0302	0.00721	1
KRAS_comp.6_8L (12p12.1)	0.273	-	-	-	<0.5	0.0039	0.0302	0.0302	0.0302	0.00721	1
REACTOME_SEMA3A_PLEXIN_REPULSION_SIGNALING_BY_INHIBITING_INTEGRIN_ADHESION (-)	0.272	-	-	-	<0.5	0.00398	0.0306	0.0306	0.0306	0.00736	1
MCBRYAN_PUBERTAL_TGFB1_TARGETS_DN (-)	0.272	-	-	-	<0.5	0.00398	0.0306	0.0306	0.0306	0.00736	1
REACTOME_CIRCADIAN_CLOCK (-)	0.272	-	-	-	<0.5	0.00398	0.0306	0.0306	0.0306	0.00736	1
NEGATIVE_REGULATION_OF_CELL_ADHESION (-)	0.272	-	-	-	<0.5	0.00398	0.0306	0.0306	0.0306	0.00736	1
BRAF.Breast_HMLE.24_UP (7q34)	0.272	-	-	-	<0.5	0.00405	0.0311	0.0311	0.0311	0.00751	1
GAUSSMANN_MLL_AF4_FUSION_TARGETS_F_UP (-)	0.272	-	-	-	<0.5	0.00405	0.0311	0.0311	0.0311	0.00751	1
SCHOEN_NFKB_SIGNALING (-)	0.272	-	-	-	<0.5	0.00405	0.0311	0.0311	0.0311	0.00751	1
WEST_ADRENOCORTICAL_CARCINOMA_VS_ADENOMA_DN (-)	0.272	-	-	-	<0.5	0.00413	0.0314	0.0314	0.0314	0.00766	1
DOANE_BREAST_CANCER_CLASSES_DN (-)	0.272	-	-	-	<0.5	0.00413	0.0314	0.0314	0.0314	0.00766	1
POSITIVE_REGULATION_OF_MAPKKK_CASCADE (-)	0.272	-	-	-	<0.5	0.00413	0.0314	0.0314	0.0314	0.00766	1
TISSUE_DEVELOPMENT (-)	0.272	-	-	-	<0.5	0.00413	0.0314	0.0314	0.0314	0.00766	1
MARTINEZ_RESPONSE_TO_TRABECTEDIN_UP (-)	0.272	-	-	-	<0.5	0.00413	0.0314	0.0314	0.0314	0.00766	1
LEE_LIVER_CANCER_ACOX1_DN (-)	0.272	-	-	-	<0.5	0.00413	0.0314	0.0314	0.0314	0.00766	1
YAO_HOXA10_TARGETS_VIA_PROGESTERONE_DN (-)	0.272	-	-	-	<0.5	0.00413	0.0314	0.0314	0.0314	0.00766	1
MATZUK_POST-IMPLANTATION_AND_POST-PARTUM (-)	0.272	-	-	-	<0.5	0.0042	0.0316	0.0316	0.0316	0.00781	1
KIM_LRRC3B_TARGETS (-)	0.272	-	-	-	<0.5	0.0042	0.0316	0.0316	0.0316	0.00781	1
REACTOME_DESTABILIZATION_OF_MRNA_BY_AUF1_HNRNP_D0 (-)	0.272	-	-	-	<0.5	0.0042	0.0316	0.0316	0.0316	0.00781	1
IDENTICAL_PROTEIN_BINDING (-)	0.272	-	-	-	<0.5	0.00428	0.0316	0.0316	0.0316	0.00796	1
SESTO_RESPONSE_TO_UV_C0 (-)	0.272	-	-	-	<0.5	0.00428	0.0316	0.0316	0.0316	0.00796	1
ONDER_CDH1_TARGETS_1_DN (-)	0.272	-	-	-	<0.5	0.00428	0.0316	0.0316	0.0316	0.00796	1
NIKOLSKY_BREAST_CANCER_20Q11_AMPLICON (-)	0.272	-	-	-	<0.5	0.00428	0.0316	0.0316	0.0316	0.00796	1
NAKAMURA_BRONCHIAL_AND_BRONCHIOLAR_EPITHELIA (-)	0.272	-	-	-	0.5	0.00428	0.0316	0.0316	0.0316	0.00796	1
OSWALD_HEMATOPOIETIC_STEM_CELL_IN_COLLAGEN_GEL_UP (-)	0.272	-	-	-	<0.5	0.00428	0.0316	0.0316	0.0316	0.00796	1
ATF2_S_UP.V1_UP (2q32)	0.272	-	-	-	<0.5	0.00428	0.0316	0.0316	0.0316	0.00796	1
ETV1.Breast_HMLE_DN (7p22)	0.272	-	-	-	<0.5	0.00428	0.0316	0.0316	0.0316	0.00796	1
ZHOU_CELL_CYCLE_GENES_IN_IR_RESPONSE_2HR (-)	0.272	-	-	-	<0.5	0.00428	0.0316	0.0316	0.0316	0.00796	1
CHIANG_LIVER_CANCER_SUBCLASS_CTNNB1_DN (-)	0.272	-	-	-	<0.5	0.00428	0.0316	0.0316	0.0316	0.00796	1
MURAKAMI_UV_RESPONSE_1HR_DN (-)	0.271	-	-	-	<0.5	0.00428	0.0316	0.0316	0.0316	0.00796	1
KRAS.Lung_SALE.18_UP (12p12.1)	0.271	-	-	-	<0.5	0.00428	0.0316	0.0316	0.0316	0.00796	1
KRAS.18_UP (12p12.1)	0.271	-	-	-	<0.5	0.00428	0.0316	0.0316	0.0316	0.00796	1
OXFORD_RALA_AND_RALB_TARGETS_DN (-)	0.271	-	-	-	<0.5	0.00428	0.0316	0.0316	0.0316	0.00796	1
MARSON_FOXP3_CORE_DIRECT_TARGETS (-)	0.271	-	-	-	<0.5	0.00428	0.0316	0.0316	0.0316	0.00796	1
RADMACHER_AML_PROGNOSIS (-)	0.271	-	-	-	<0.5	0.00428	0.0316	0.0316	0.0316	0.00796	1
REACTOME_BMAL1_CLOCK_NPAS2_ACTIVATES_CIRCADIAN_EXPRESSION (-)	0.271	-	-	-	<0.5	0.00428	0.0316	0.0316	0.0316	0.00796	1
CELLULAR_BIOSYNTHETIC_PROCESS (-)	0.271	-	-	-	<0.5	0.00428	0.0316	0.0316	0.0316	0.00796	1
BROWNE_HCMV_INFECTION_20HR_DN (-)	0.271	-	-	-	<0.5	0.00428	0.0316	0.0316	0.0316	0.00796	1
RODRIGUES_THYROID_CARCINOMA_POORLY_DIFFERENTIATED_DN (-)	0.271	-	-	-	<0.5	0.00428	0.0316	0.0316	0.0316	0.00796	1
MONOCARBOXYLIC_ACID_METABOLIC_PROCESS (-)	0.271	-	-	-	<0.5	0.00428	0.0316	0.0316	0.0316	0.00796	1
NEGATIVE_REGULATION_OF_CELLULAR_PROTEIN_METABOLIC_PROCESS (-)	0.271	-	-	-	<0.5	0.00428	0.0316	0.0316	0.0316	0.00796	1
MIDORIKAWA_AMPLIFIED_IN_LIVER_CANCER (-)	0.271	-	-	-	<0.5	0.00428	0.0316	0.0316	0.0316	0.00796	1
KEGG_TYPE_I_DIABETES_MELLITUS (-)	0.271	-	-	-	<0.5	0.00428	0.0316	0.0316	0.0316	0.00796	1
PASQUALUCCI_LYMPHOMA_BY_GC_STAGE_UP (-)	0.271	-	-	-	<0.5	0.00443	0.0326	0.0326	0.0326	0.00826	1
KHETCHOUMIAN_TRIM24_TARGETS_DN (-)	0.271	-	-	-	<0.5	0.00443	0.0326	0.0326	0.0326	0.00826	1
DUTTA_APOPTOSIS_VIA_NFKB (-)	0.271	-	-	-	<0.5	0.0045	0.0328	0.0328	0.0328	0.00841	1
MARIADASON_RESPONSE_TO_BUTYRATE_CURCUMIN_SULINDAC_TSA_1 (-)	0.271	-	-	-	<0.5	0.0045	0.0328	0.0328	0.0328	0.00841	1
PROTEIN_AMINO_ACID_O_LINKED_GLYCOSYLATION (-)	0.27	-	-	-	<0.5	0.0045	0.0328	0.0328	0.0328	0.00841	1
REACTOME_AMINE_DERIVED_HORMONES (-)	0.27	-	-	-	0.5	0.0045	0.0328	0.0328	0.0328	0.00841	1
KEGG_SNARE_INTERACTIONS_IN_VESICULAR_TRANSPORT (-)	0.27	-	-	-	<0.5	0.0045	0.0328	0.0328	0.0328	0.00841	1
SUGAR_BINDING (-)	0.27	-	-	-	<0.5	0.0045	0.0328	0.0328	0.0328	0.00841	1
MARTINEZ_RB1_TARGETS_UP (-)	0.27	-	-	-	<0.5	0.0045	0.0328	0.0328	0.0328	0.00841	1
KERLEY_RESPONSE_TO_CISPLATIN_UP (-)	0.27	-	-	-	<0.5	0.0045	0.0328	0.0328	0.0328	0.00841	1
REACTOME_PHASE1_FUNCTIONALIZATION_OF_COMPOUNDS (-)	0.27	-	-	-	<0.5	0.0045	0.0328	0.0328	0.0328	0.00841	1
KANG_GIST_WITH_PDGFRA_DN (-)	0.27	-	-	-	<0.5	0.0045	0.0328	0.0328	0.0328	0.00841	1
SARTIPY_NORMAL_AT_INSULIN_RESISTANCE_UP (-)	0.27	-	-	-	<0.5	0.00458	0.0328	0.0328	0.0328	0.00856	1
ONDER_CDH1_TARGETS_2_DN (-)	0.27	-	-	-	<0.5	0.00458	0.0328	0.0328	0.0328	0.00856	1
TORCHIA_TARGETS_OF_EWSR1_FLI1_FUSION_UP (-)	0.27	-	-	-	<0.5	0.00458	0.0328	0.0328	0.0328	0.00856	1
OUELLET_CULTURED_OVARIAN_CANCER_INVASIVE_VS_LMP_UP (-)	0.27	-	-	-	<0.5	0.00458	0.0328	0.0328	0.0328	0.00856	1
DAZARD_UV_RESPONSE_CLUSTER_G28 (-)	0.27	-	-	-	<0.5	0.00458	0.0328	0.0328	0.0328	0.00856	1
RICKMAN_TUMOR_DIFFERENTIATED_MODERATELY_VS_POORLY_UP (-)	0.27	-	-	-	<0.5	0.00458	0.0328	0.0328	0.0328	0.00856	1
CHARAFE_BREAST_CANCER_LUMINAL_VS_MESENCHYMAL_UP (-)	0.27	-	-	-	<0.5	0.00458	0.0328	0.0328	0.0328	0.00856	1
WENG_POR_TARGETS_GLOBAL_DN (-)	0.27	-	-	-	<0.5	0.00458	0.0328	0.0328	0.0328	0.00856	1
NADLER_OBESITY_UP (-)	0.27	-	-	-	<0.5	0.00458	0.0328	0.0328	0.0328	0.00856	1
GAL_LEUKEMIC_STEM_CELL_DN (11q13.2)	0.27	-	-	-	<0.5	0.00458	0.0328	0.0328	0.0328	0.00856	1
FARMER_BREAST_CANCER_APOCRINE_VS_BASAL (-)	0.27	-	-	-	<0.5	0.00458	0.0328	0.0328	0.0328	0.00856	1
KRAS_comp.4_8L (12p12.1)	0.27	-	-	-	<0.5	0.00458	0.0328	0.0328	0.0328	0.00856	1
REACTOME_ACYL_CHAIN_REMODELLING_OF_PC (-)	0.27	-	-	-	<0.5	0.00458	0.0328	0.0328	0.0328	0.00856	1
TSAI_DNAJB4_TARGETS_DN (-)	0.27	-	-	-	<0.5	0.00458	0.0328	0.0328	0.0328	0.00856	1
NEGATIVE_REGULATION_OF_PROGRAMMED_CELL_DEATH (-)	0.27	-	-	-	<0.5	0.00458	0.0328	0.0328	0.0328	0.00856	1
MAINA_HYPOXIA_VHL_TARGETS_UP (-)	0.269	-	-	-	<0.5	0.00458	0.0328	0.0328	0.0328	0.00856	1
SINGH_NFE2L2_TARGETS (-)	0.269	-	-	-	<0.5	0.00465	0.0333	0.0333	0.0333	0.00871	1
KRAS.Lung_SALE.Weeks_UP (12p12.1)	0.269	-	-	-	<0.5	0.0048	0.0342	0.0342	0.0342	0.00901	1
PHONG_TNF_TARGETS_UP (-)	0.269	-	-	-	<0.5	0.0048	0.0342	0.0342	0.0342	0.00901	1
KEEN_RESPONSE_TO_ROSIGLITAZONE_DN (-)	0.269	-	-	-	<0.5	0.0048	0.0342	0.0342	0.0342	0.00901	1
REACTOME_NUCLEOTIDE_LIKE_PURINERGIC_RECEPTORS (-)	0.269	-	-	-	<0.5	0.0048	0.0342	0.0342	0.0342	0.00901	1
REACTOME_HYALURONAN_METABOLISM (-)	0.269	-	-	-	<0.5	0.00488	0.0347	0.0347	0.0347	0.00916	1
REACTOME_HORMONE_SENSITIVE_LIPASE_HSL_MEDIATED_TRIACYLGLYCEROL_HYDROLYSIS (-)	0.269	-	-	-	<0.5	0.00503	0.0348	0.0348	0.0348	0.00946	1
CHIBA_RESPONSE_TO_TSA (-)	0.269	-	-	-	<0.5	0.00503	0.0348	0.0348	0.0348	0.00946	1
SESTO_RESPONSE_TO_UV_C7 (-)	0.269	-	-	-	<0.5	0.00503	0.0348	0.0348	0.0348	0.00946	1
PRC2_EZH2_UP.V1_DN (-)	0.269	-	-	-	<0.5	0.00503	0.0348	0.0348	0.0348	0.00946	1
AKT1.Lung_SALE.Weeks_DN (14q32.32-q32.33)	0.269	-	-	-	<0.5	0.00503	0.0348	0.0348	0.0348	0.00946	1
LEE_LIVER_CANCER (-)	0.269	-	-	-	<0.5	0.00503	0.0348	0.0348	0.0348	0.00946	1
KRAS.600_UP.V1_DN (12p12.1)	0.269	-	-	-	<0.5	0.00503	0.0348	0.0348	0.0348	0.00946	1
HELLEBREKERS_SILENCED_DURING_TUMOR_ANGIOGENESIS (-)	0.269	-	-	-	<0.5	0.00503	0.0348	0.0348	0.0348	0.00946	1
SWEET_KRAS_TARGETS_UP (-)	0.269	-	-	-	<0.5	0.00503	0.0348	0.0348	0.0348	0.00946	1
GRABARCZYK_BCL11B_TARGETS_UP (-)	0.269	-	-	-	<0.5	0.00503	0.0348	0.0348	0.0348	0.00946	1
WANG_RESPONSE_TO_BEXAROTENE_DN (-)	0.269	-	-	-	<0.5	0.00503	0.0348	0.0348	0.0348	0.00946	1
KIM_MYCL1_AMPLIFICATION_TARGETS_DN (-)	0.269	-	-	-	<0.5	0.00503	0.0348	0.0348	0.0348	0.00946	1
INTEGRIN_BINDING (-)	0.269	-	-	-	<0.5	0.00503	0.0348	0.0348	0.0348	0.00946	1
MORI_PRE_BI_LYMPHOCYTE_DN (-)	0.269	-	-	-	<0.5	0.0051	0.0348	0.0348	0.0348	0.00961	1
ELVIDGE_HYPOXIA_BY_DMOG_UP (-)	0.269	-	-	-	<0.5	0.0051	0.0348	0.0348	0.0348	0.00961	1
WANG_MLL_TARGETS (-)	0.269	-	-	-	<0.5	0.0051	0.0348	0.0348	0.0348	0.00961	1
VACUOLE_ORGANIZATION_AND_BIOGENESIS (-)	0.269	-	-	-	<0.5	0.0051	0.0348	0.0348	0.0348	0.00961	1
RADAEVA_RESPONSE_TO_IFNA1_DN (-)	0.268	-	-	-	<0.5	0.0051	0.0348	0.0348	0.0348	0.00961	1
GAUSSMANN_MLL_AF4_FUSION_TARGETS_A_DN (-)	0.268	-	-	-	<0.5	0.0051	0.0348	0.0348	0.0348	0.00961	1
BIOCARTA_FIBRINOLYSIS_PATHWAY (-)	0.268	-	-	-	<0.5	0.0051	0.0348	0.0348	0.0348	0.00961	1
GLUCOSE_CATABOLIC_PROCESS (-)	0.268	-	-	-	<0.5	0.0051	0.0348	0.0348	0.0348	0.00961	1
LIPID_BINDING (-)	0.268	-	-	-	<0.5	0.0051	0.0348	0.0348	0.0348	0.00961	1
GROWTH_FACTOR_BINDING (-)	0.268	-	-	-	<0.5	0.0051	0.0348	0.0348	0.0348	0.00961	1
HOLLMANN_APOPTOSIS_VIA_CD40_DN (-)	0.268	-	-	-	<0.5	0.0051	0.0348	0.0348	0.0348	0.00961	1
CRX_NRL_DN.V1_DN (19q13.3)	0.268	-	-	-	<0.5	0.0051	0.0348	0.0348	0.0348	0.00961	1
P53_DN.V1_UP (-)	0.268	-	-	-	<0.5	0.0051	0.0348	0.0348	0.0348	0.00961	1
MILI_PSEUDOPODIA_HAPTOTAXIS_DN (-)	0.268	-	-	-	<0.5	0.0051	0.0348	0.0348	0.0348	0.00961	1
FEMALE_PREGNANCY (-)	0.268	-	-	-	<0.5	0.0051	0.0348	0.0348	0.0348	0.00961	1
KRIGE_RESPONSE_TO_TOSEDOSTAT_6HR_UP (-)	0.268	-	-	-	<0.5	0.0051	0.0348	0.0348	0.0348	0.00961	1
REACTOME_GAP_JUNCTION_TRAFFICKING (-)	0.268	-	-	-	<0.5	0.0051	0.0348	0.0348	0.0348	0.00961	1
GRAESSMANN_APOPTOSIS_BY_SERUM_DEPRIVATION_DN (-)	0.268	-	-	-	<0.5	0.0051	0.0348	0.0348	0.0348	0.00961	1
HOXA9_DN.V1_UP (7p15.2)	0.268	-	-	-	<0.5	0.0051	0.0348	0.0348	0.0348	0.00961	1
CHARAFE_BREAST_CANCER_LUMINAL_VS_MESENCHYMAL_DN (-)	0.268	-	-	-	<0.5	0.0051	0.0348	0.0348	0.0348	0.00961	1
BRAF.Breast_HMLE_DN (7q34)	0.268	-	-	-	<0.5	0.0051	0.0348	0.0348	0.0348	0.00961	1
SATO_SILENCED_BY_METHYLATION_IN_PANCREATIC_CANCER_1 (-)	0.268	-	-	-	<0.5	0.0051	0.0348	0.0348	0.0348	0.00961	1
BYSTRYKH_HEMATOPOIESIS_STEM_CELL_QTL_CIS (-)	0.268	-	-	-	<0.5	0.0051	0.0348	0.0348	0.0348	0.00961	1
THUM_MIR21_TARGETS_HEART_DISEASE_DN (-)	0.268	-	-	-	<0.5	0.0051	0.0348	0.0348	0.0348	0.00961	1
GAURNIER_PSMD4_TARGETS (-)	0.268	-	-	-	<0.5	0.0051	0.0348	0.0348	0.0348	0.00961	1
NIELSEN_GIST_AND_SYNOVIAL_SARCOMA_DN (-)	0.268	-	-	-	<0.5	0.0051	0.0348	0.0348	0.0348	0.00961	1
WOO_LIVER_CANCER_RECURRENCE_DN (-)	0.268	-	-	-	<0.5	0.00518	0.035	0.035	0.035	0.00976	1
SCHLESINGER_METHYLATED_DE_NOVO_IN_CANCER (-)	0.268	-	-	-	<0.5	0.00518	0.035	0.035	0.035	0.00976	1
POSITIVE_REGULATION_OF_CELLULAR_PROCESS (-)	0.268	-	-	-	<0.5	0.00518	0.035	0.035	0.035	0.00976	1
BLALOCK_ALZHEIMERS_DISEASE_INCIPIENT_UP (-)	0.268	-	-	-	<0.5	0.00518	0.035	0.035	0.035	0.00976	1
DER_IFN_ALPHA_RESPONSE_UP (-)	0.268	-	-	-	<0.5	0.00518	0.035	0.035	0.035	0.00976	1
ANION_TRANSPORT (-)	0.268	-	-	-	<0.5	0.00518	0.035	0.035	0.035	0.00976	1
MCBRYAN_PUBERTAL_TGFB1_TARGETS_UP (-)	0.268	-	-	-	<0.5	0.00518	0.035	0.035	0.035	0.00976	1
KEGG_DRUG_METABOLISM_OTHER_ENZYMES (-)	0.267	-	-	-	<0.5	0.00518	0.035	0.035	0.035	0.00976	1
HASINA_NOL7_TARGETS_UP (-)	0.267	-	-	-	<0.5	0.00518	0.035	0.035	0.035	0.00976	1
MOHANKUMAR_TLX1_TARGETS_DN (-)	0.267	-	-	-	<0.5	0.00518	0.035	0.035	0.035	0.00976	1
INTERACTION_WITH_HOST (-)	0.267	-	-	-	<0.5	0.00518	0.035	0.035	0.035	0.00976	1
BIOCARTA_IL10_PATHWAY (-)	0.267	-	-	-	<0.5	0.00533	0.0357	0.0357	0.0357	0.0101	1
STK33_SKM_UP (11p15.3)	0.267	-	-	-	<0.5	0.00533	0.0357	0.0357	0.0357	0.0101	1
ZHAN_MULTIPLE_MYELOMA_CD1_DN (-)	0.267	-	-	-	<0.5	0.00533	0.0357	0.0357	0.0357	0.0101	1
GENTILE_UV_RESPONSE_CLUSTER_D1 (-)	0.267	-	-	-	<0.5	0.00533	0.0357	0.0357	0.0357	0.0101	1
ZWANG_CLASS_2_TRANSIENTLY_INDUCED_BY_EGF (-)	0.267	-	-	-	<0.5	0.00533	0.0357	0.0357	0.0357	0.0101	1
RB_P107_DN.V1_DN (-)	0.267	-	-	-	<0.5	0.00533	0.0357	0.0357	0.0357	0.0101	1
BIOCARTA_BLYMPHOCYTE_PATHWAY (-)	0.267	-	-	-	<0.5	0.00533	0.0357	0.0357	0.0357	0.0101	1
ETV1.Breast_HMLE.Weeks_UP (7p22)	0.267	-	-	-	<0.5	0.0054	0.036	0.036	0.036	0.0102	1
MANALO_HYPOXIA_UP (-)	0.267	-	-	-	<0.5	0.0054	0.036	0.036	0.036	0.0102	1
KEGG_ENDOCYTOSIS (-)	0.267	-	-	-	<0.5	0.0054	0.036	0.036	0.036	0.0102	1
KRAS.Weeks_DN (12p12.1)	0.267	-	-	-	<0.5	0.0054	0.036	0.036	0.036	0.0102	1
BECKER_TAMOXIFEN_RESISTANCE_DN (-)	0.267	-	-	-	<0.5	0.0054	0.036	0.036	0.036	0.0102	1
MEMBRANE_ORGANIZATION_AND_BIOGENESIS (-)	0.267	-	-	-	<0.5	0.0054	0.036	0.036	0.036	0.0102	1
GENTILE_UV_LOW_DOSE_UP (-)	0.267	-	-	-	<0.5	0.00548	0.0365	0.0365	0.0365	0.0104	1
LIU_IL13_MEMORY_MODEL_DN (-)	0.266	-	-	-	<0.5	0.00555	0.0369	0.0369	0.0369	0.0105	1
ONGUSAHA_TP53_TARGETS (-)	0.266	-	-	-	<0.5	0.00555	0.0369	0.0369	0.0369	0.0105	1
SPIRA_SMOKERS_LUNG_CANCER_UP (-)	0.266	-	-	-	<0.5	0.00555	0.0369	0.0369	0.0369	0.0105	1
REACTOME_AUTODEGRADATION_OF_THE_E3_UBIQUITIN_LIGASE_COP1 (-)	0.266	-	-	-	<0.5	0.00563	0.0373	0.0373	0.0373	0.0107	1
COLINA_TARGETS_OF_4EBP1_AND_4EBP2 (-)	0.266	-	-	-	<0.5	0.00563	0.0373	0.0373	0.0373	0.0107	1
ZWANG_EGF_INTERVAL_DN (-)	0.266	-	-	-	<0.5	0.0057	0.0375	0.0375	0.0375	0.0108	1
OXYGEN_BINDING (-)	0.266	-	-	-	<0.5	0.0057	0.0375	0.0375	0.0375	0.0108	1
KUNINGER_IGF1_VS_PDGFB_TARGETS_DN (-)	0.266	-	-	-	<0.5	0.0057	0.0375	0.0375	0.0375	0.0108	1
SUMI_HNF4A_TARGETS (-)	0.266	-	-	-	<0.5	0.0057	0.0375	0.0375	0.0375	0.0108	1
YAMASHITA_LIVER_CANCER_STEM_CELL_DN (-)	0.266	-	-	-	<0.5	0.0057	0.0375	0.0375	0.0375	0.0108	1
SPIELMAN_LYMPHOBLAST_EUROPEAN_VS_ASIAN_DN (-)	0.266	-	-	-	<0.5	0.0057	0.0375	0.0375	0.0375	0.0108	1
REACTOME_PECAM1_INTERACTIONS (-)	0.266	-	-	-	<0.5	0.0057	0.0375	0.0375	0.0375	0.0108	1
WANG_CLIM2_TARGETS_DN (-)	0.266	-	-	-	<0.5	0.0057	0.0375	0.0375	0.0375	0.0108	1
POSITIVE_REGULATION_OF_CELL_PROLIFERATION (-)	0.266	-	-	-	<0.5	0.00578	0.0375	0.0375	0.0375	0.0108	1
MIKKELSEN_ES_LCP_WITH_H3K27ME3 (-)	0.266	-	-	-	<0.5	0.00578	0.0375	0.0375	0.0375	0.0108	1
REACTOME_YAP1_AND_WWTR1_TAZ_STIMULATED_GENE_EXPRESSION (-)	0.265	-	-	-	<0.5	0.00578	0.0375	0.0375	0.0375	0.0108	1
SMITH_TERT_TARGETS_DN (-)	0.265	-	-	-	<0.5	0.00578	0.0375	0.0375	0.0375	0.0108	1
VERRECCHIA_RESPONSE_TO_TGFB1_C3 (-)	0.265	-	-	-	<0.5	0.00578	0.0375	0.0375	0.0375	0.0108	1
POSITIVE_REGULATION_OF_BIOLOGICAL_PROCESS (-)	0.265	-	-	-	<0.5	0.00578	0.0375	0.0375	0.0375	0.0108	1
CYCLIC_NUCLEOTIDE_METABOLIC_PROCESS (-)	0.265	-	-	-	<0.5	0.00578	0.0375	0.0375	0.0375	0.0108	1
PROTEIN_METABOLIC_PROCESS (-)	0.265	-	-	-	<0.5	0.00578	0.0375	0.0375	0.0375	0.0108	1
CUI_TCF21_TARGETS_2_DN (-)	0.265	-	-	-	<0.5	0.00578	0.0375	0.0375	0.0375	0.0108	1
AMIT_EGF_RESPONSE_40_HELA (-)	0.265	-	-	-	<0.5	0.00578	0.0375	0.0375	0.0375	0.0108	1
BARIS_THYROID_CANCER_DN (-)	0.265	-	-	-	<0.5	0.00578	0.0375	0.0375	0.0375	0.0108	1
CAIRO_LIVER_DEVELOPMENT_DN (-)	0.265	-	-	-	<0.5	0.00578	0.0375	0.0375	0.0375	0.0108	1
DARWICHE_PAPILLOMA_RISK_LOW_UP (-)	0.265	-	-	-	<0.5	0.00585	0.0378	0.0378	0.0378	0.011	1
HIRSCH_CELLULAR_TRANSFORMATION_SIGNATURE_DN (-)	0.265	-	-	-	<0.5	0.00585	0.0378	0.0378	0.0378	0.011	1
AKT1.24_DN (14q32.32-q32.33)	0.265	-	-	-	<0.5	0.00585	0.0378	0.0378	0.0378	0.011	1
DAVICIONI_TARGETS_OF_PAX_FOXO1_FUSIONS_DN (-)	0.265	-	-	-	<0.5	0.00585	0.0378	0.0378	0.0378	0.011	1
MCBRYAN_PUBERTAL_BREAST_6_7WK_DN (-)	0.265	-	-	-	<0.5	0.00585	0.0378	0.0378	0.0378	0.011	1
COULOUARN_TEMPORAL_TGFB1_SIGNATURE_DN (-)	0.265	-	-	-	<0.5	0.00593	0.0379	0.0379	0.0379	0.011	1
REACTOME_GLUCURONIDATION (-)	0.265	-	-	-	<0.5	0.00593	0.0379	0.0379	0.0379	0.011	1
ZHU_CMV_ALL_UP (-)	0.265	-	-	-	<0.5	0.00593	0.0379	0.0379	0.0379	0.011	1
KONDO_HYPOXIA (-)	0.265	-	-	-	<0.5	0.00593	0.0379	0.0379	0.0379	0.011	1
INORGANIC_ANION_TRANSPORT (-)	0.265	-	-	-	<0.5	0.00601	0.0379	0.0379	0.0379	0.0111	1
EGFR_UP.V1_DN (7p12)	0.265	-	-	-	<0.5	0.00601	0.0379	0.0379	0.0379	0.0111	1
TAKAO_RESPONSE_TO_UVB_RADIATION_DN (-)	0.265	-	-	-	<0.5	0.00601	0.0379	0.0379	0.0379	0.0111	1
KAPOSI_LIVER_CANCER_MET_UP (-)	0.265	-	-	-	<0.5	0.00601	0.0379	0.0379	0.0379	0.0111	1
BAE_BRCA1_TARGETS_UP (-)	0.265	-	-	-	<0.5	0.00601	0.0379	0.0379	0.0379	0.0111	1
XU_HGF_TARGETS_INDUCED_BY_AKT1_6HR (-)	0.264	-	-	-	<0.5	0.00601	0.0379	0.0379	0.0379	0.0111	1
ACEVEDO_LIVER_TUMOR_VS_NORMAL_ADJACENT_TISSUE_UP (-)	0.264	-	-	-	<0.5	0.00601	0.0379	0.0379	0.0379	0.0111	1
PETROVA_PROX1_TARGETS_DN (-)	0.264	-	-	-	<0.5	0.00601	0.0379	0.0379	0.0379	0.0111	1
DOUGLAS_BMI1_TARGETS_DN (-)	0.264	-	-	-	<0.5	0.00601	0.0379	0.0379	0.0379	0.0111	1
AKT1.Skin_PMEL_UP (14q32.32-q32.33)	0.264	-	-	-	<0.5	0.00601	0.0379	0.0379	0.0379	0.0111	1
DITTMER_PTHLH_TARGETS_DN (-)	0.264	-	-	-	<0.5	0.00601	0.0379	0.0379	0.0379	0.0111	1
HEDENFALK_BREAST_CANCER_BRACX_UP (-)	0.264	-	-	-	0.5	0.00601	0.0379	0.0379	0.0379	0.0111	1
MANNOSYLTRANSFERASE_ACTIVITY (-)	0.264	-	-	-	<0.5	0.00601	0.0379	0.0379	0.0379	0.0111	1
REACTOME_HDL_MEDIATED_LIPID_TRANSPORT (-)	0.264	-	-	-	<0.5	0.00601	0.0379	0.0379	0.0379	0.0111	1
GARGALOVIC_RESPONSE_TO_OXIDIZED_PHOSPHOLIPIDS_GREY_UP (-)	0.264	-	-	-	<0.5	0.00601	0.0379	0.0379	0.0379	0.0111	1
PROTEIN_AMINO_ACID_LIPIDATION (-)	0.264	-	-	-	<0.5	0.00601	0.0379	0.0379	0.0379	0.0111	1
CROMER_METASTASIS_DN (-)	0.264	-	-	-	<0.5	0.00601	0.0379	0.0379	0.0379	0.0111	1
KRAS_comp.3_8L (12p12.1)	0.264	-	-	-	<0.5	0.00601	0.0379	0.0379	0.0379	0.0111	1
FLECHNER_BIOPSY_KIDNEY_TRANSPLANT_REJECTED_VS_OK_UP (-)	0.264	-	-	-	<0.5	0.00601	0.0379	0.0379	0.0379	0.0111	1
LIAN_LIPA_TARGETS_3M (-)	0.264	-	-	-	<0.5	0.00601	0.0379	0.0379	0.0379	0.0111	1
REACTOME_RESPONSE_TO_ELEVATED_PLATELET_CYTOSOLIC_CA2_ (-)	0.264	-	-	-	<0.5	0.00601	0.0379	0.0379	0.0379	0.0111	1
GRAESSMANN_APOPTOSIS_BY_SERUM_DEPRIVATION_UP (-)	0.264	-	-	-	<0.5	0.00616	0.0388	0.0388	0.0388	0.0114	1
STEGER_ADIPOGENESIS_UP (-)	0.264	-	-	-	<0.5	0.00623	0.0389	0.0389	0.0389	0.0116	1
AMUNDSON_RESPONSE_TO_ARSENITE (-)	0.264	-	-	-	<0.5	0.00623	0.0389	0.0389	0.0389	0.0116	1
EXTRACELLULAR_SPACE (-)	0.264	-	-	-	<0.5	0.00623	0.0389	0.0389	0.0389	0.0116	1
LEE_LIVER_CANCER_MYC_E2F1_DN (-)	0.264	-	-	-	<0.5	0.00623	0.0389	0.0389	0.0389	0.0116	1
BRAF_DN (7q34)	0.264	-	-	-	<0.5	0.00623	0.0389	0.0389	0.0389	0.0116	1
LEE_LIVER_CANCER_MYC_DN (-)	0.264	-	-	-	<0.5	0.00623	0.0389	0.0389	0.0389	0.0116	1
OXIDOREDUCTASE_ACTIVITY (-)	0.264	-	-	-	<0.5	0.00623	0.0389	0.0389	0.0389	0.0116	1
MORI_EMU_MYC_LYMPHOMA_BY_ONSET_TIME_DN (-)	0.264	-	-	-	<0.5	0.00623	0.0389	0.0389	0.0389	0.0116	1
KRIEG_HYPOXIA_NOT_VIA_KDM3A (-)	0.264	-	-	-	<0.5	0.00623	0.0389	0.0389	0.0389	0.0116	1
HOLLEMAN_ASPARAGINASE_RESISTANCE_B_ALL_DN (-)	0.264	-	-	-	<0.5	0.00623	0.0389	0.0389	0.0389	0.0116	1
ONDER_CDH1_TARGETS_1_UP (-)	0.264	-	-	-	<0.5	0.00623	0.0389	0.0389	0.0389	0.0116	1
BEIER_GLIOMA_STEM_CELL_DN (-)	0.264	-	-	-	<0.5	0.00631	0.0393	0.0393	0.0393	0.0116	1
SENESE_HDAC3_TARGETS_UP (-)	0.263	-	-	-	<0.5	0.00631	0.0393	0.0393	0.0393	0.0116	1
WIERENGA_STAT5A_TARGETS_UP (-)	0.263	-	-	-	<0.5	0.00646	0.04	0.04	0.04	0.0119	1
MURAKAMI_UV_RESPONSE_1HR_UP (-)	0.263	-	-	-	<0.5	0.00646	0.04	0.04	0.04	0.0119	1
TRANSMEMBRANE_RECEPTOR_ACTIVITY (-)	0.263	-	-	-	<0.5	0.00646	0.04	0.04	0.04	0.0119	1
TORCHIA_TARGETS_OF_EWSR1_FLI1_FUSION_TOP20_UP (-)	0.263	-	-	-	<0.5	0.00646	0.04	0.04	0.04	0.0119	1
BASAKI_YBX1_TARGETS_UP (-)	0.263	-	-	-	<0.5	0.00653	0.0405	0.0405	0.0405	0.012	1
MORI_IMMATURE_B_LYMPHOCYTE_UP (-)	0.263	-	-	-	<0.5	0.00668	0.0412	0.0412	0.0412	0.0123	1
REACTOME_INTERFERON_GAMMA_SIGNALING (-)	0.263	-	-	-	<0.5	0.00668	0.0412	0.0412	0.0412	0.0123	1
LEUKOCYTE_ACTIVATION (-)	0.263	-	-	-	<0.5	0.00668	0.0412	0.0412	0.0412	0.0123	1
BIOCARTA_ACE2_PATHWAY (-)	0.263	-	-	-	<0.5	0.00668	0.0412	0.0412	0.0412	0.0123	1
DEURIG_T_CELL_PROLYMPHOCYTIC_LEUKEMIA_DN (-)	0.263	-	-	-	<0.5	0.00676	0.0412	0.0412	0.0412	0.0125	1
DOUBLE_STRANDED_DNA_BINDING (-)	0.263	-	-	-	<0.5	0.00676	0.0412	0.0412	0.0412	0.0125	1
STEARMAN_TUMOR_FIELD_EFFECT_UP (-)	0.263	-	-	-	<0.5	0.00676	0.0412	0.0412	0.0412	0.0125	1
REACTOME_FACILITATIVE_NA_INDEPENDENT_GLUCOSE_TRANSPORTERS (-)	0.263	-	-	-	<0.5	0.00676	0.0412	0.0412	0.0412	0.0125	1
ENDOPLASMIC_RETICULUM_LUMEN (-)	0.263	-	-	-	<0.5	0.00676	0.0412	0.0412	0.0412	0.0125	1
TRANSPORT (-)	0.263	-	-	-	<0.5	0.00676	0.0412	0.0412	0.0412	0.0125	1
MOREIRA_RESPONSE_TO_TSA_UP (-)	0.263	-	-	-	<0.5	0.00676	0.0412	0.0412	0.0412	0.0125	1
CAFFAREL_RESPONSE_TO_THC_UP (-)	0.263	-	-	-	<0.5	0.00676	0.0412	0.0412	0.0412	0.0125	1
PIK3CA.Lung_SALE.Weeks_DN (3q26.3)	0.263	-	-	-	<0.5	0.00691	0.0412	0.0412	0.0412	0.0128	1
KRAS.LUNG_UP.V1_DN (12p12.1)	0.263	-	-	-	<0.5	0.00691	0.0412	0.0412	0.0412	0.0128	1
BIOCARTA_EXTRINSIC_PATHWAY (-)	0.263	-	-	-	<0.5	0.00691	0.0412	0.0412	0.0412	0.0128	1
MURATA_VIRULENCE_OF_H_PILORI (-)	0.263	-	-	-	<0.5	0.00691	0.0412	0.0412	0.0412	0.0128	1
CELL_SOMA (-)	0.263	-	-	-	<0.5	0.00691	0.0412	0.0412	0.0412	0.0128	1
REACTOME_REGULATION_OF_ORNITHINE_DECARBOXYLASE_ODC (-)	0.263	-	-	-	<0.5	0.00691	0.0412	0.0412	0.0412	0.0128	1
REGULATION_OF_PROGRAMMED_CELL_DEATH (-)	0.263	-	-	-	<0.5	0.00691	0.0412	0.0412	0.0412	0.0128	1
ZHOU_INFLAMMATORY_RESPONSE_LIVE_UP (-)	0.263	-	-	-	<0.5	0.00691	0.0412	0.0412	0.0412	0.0128	1
TONKS_TARGETS_OF_RUNX1_RUNX1T1_FUSION_ERYTHROCYTE_DN (-)	0.263	-	-	-	<0.5	0.00691	0.0412	0.0412	0.0412	0.0128	1
SESTO_RESPONSE_TO_UV_C1 (-)	0.263	-	-	-	<0.5	0.00691	0.0412	0.0412	0.0412	0.0128	1
GAUSSMANN_MLL_AF4_FUSION_TARGETS_F_DN (-)	0.263	-	-	-	<0.5	0.00691	0.0412	0.0412	0.0412	0.0128	1
REACTOME_GABA_SYNTHESIS_RELEASE_REUPTAKE_AND_DEGRADATION (-)	0.262	-	-	-	<0.5	0.00691	0.0412	0.0412	0.0412	0.0128	1
NOUSHMEHR_GBM_SILENCED_BY_METHYLATION (-)	0.262	-	-	-	<0.5	0.00691	0.0412	0.0412	0.0412	0.0128	1
BIOSYNTHETIC_PROCESS (-)	0.262	-	-	-	<0.5	0.00691	0.0412	0.0412	0.0412	0.0128	1
ZHU_CMV_ALL_DN (-)	0.262	-	-	-	<0.5	0.00691	0.0412	0.0412	0.0412	0.0128	1
MEISSNER_BRAIN_HCP_WITH_H3K4ME3_AND_H3K27ME3 (-)	0.262	-	-	-	<0.5	0.00698	0.0412	0.0412	0.0412	0.0129	1
YAGI_AML_FAB_MARKERS (-)	0.262	-	-	-	<0.5	0.00698	0.0412	0.0412	0.0412	0.0129	1
PID_INTEGRIN3_PATHWAY (-)	0.262	-	-	-	<0.5	0.00698	0.0412	0.0412	0.0412	0.0129	1
MASRI_RESISTANCE_TO_TAMOXIFEN_AND_AROMATASE_INHIBITORS_DN (-)	0.262	-	-	-	<0.5	0.00698	0.0412	0.0412	0.0412	0.0129	1
NAKAYAMA_SOFT_TISSUE_TUMORS_PCA2_DN (-)	0.262	-	-	-	<0.5	0.00698	0.0412	0.0412	0.0412	0.0129	1
WANG_RESPONSE_TO_GSK3_INHIBITOR_SB216763_UP (-)	0.262	-	-	-	<0.5	0.00698	0.0412	0.0412	0.0412	0.0129	1
VILIMAS_NOTCH1_TARGETS_UP (-)	0.262	-	-	-	<0.5	0.00706	0.0412	0.0412	0.0412	0.0131	1
LEE_LIVER_CANCER_MYC_UP (-)	0.262	-	-	-	<0.5	0.00706	0.0412	0.0412	0.0412	0.0131	1
PID_INTEGRIN_A9B1_PATHWAY (-)	0.262	-	-	-	<0.5	0.00706	0.0412	0.0412	0.0412	0.0131	1
WANG_TNF_TARGETS (-)	0.262	-	-	-	<0.5	0.00706	0.0412	0.0412	0.0412	0.0131	1
ESC_V6.5_UP_EARLY.V1_DN (-)	0.262	-	-	-	<0.5	0.00706	0.0412	0.0412	0.0412	0.0131	1
LEE_LIVER_CANCER_DENA_UP (-)	0.262	-	-	-	<0.5	0.00706	0.0412	0.0412	0.0412	0.0131	1
MEKdd.Lung_SALE_UP (-)	0.262	-	-	-	<0.5	0.00706	0.0412	0.0412	0.0412	0.0131	1
INTRINSIC_TO_ENDOPLASMIC_RETICULUM_MEMBRANE (-)	0.262	-	-	-	<0.5	0.00706	0.0412	0.0412	0.0412	0.0131	1
INTEGRAL_TO_ENDOPLASMIC_RETICULUM_MEMBRANE (-)	0.262	-	-	-	<0.5	0.00706	0.0412	0.0412	0.0412	0.0131	1
SCHRAETS_MLL_TARGETS_DN (-)	0.262	-	-	-	<0.5	0.00706	0.0412	0.0412	0.0412	0.0131	1
ZWANG_EGF_PERSISTENTLY_UP (-)	0.262	-	-	-	<0.5	0.00706	0.0412	0.0412	0.0412	0.0131	1
MCBRYAN_PUBERTAL_BREAST_4_5WK_UP (-)	0.262	-	-	-	<0.5	0.00706	0.0412	0.0412	0.0412	0.0131	1
ENDOPLASMIC_RETICULUM_MEMBRANE (-)	0.262	-	-	-	<0.5	0.00706	0.0412	0.0412	0.0412	0.0131	1
ALCOHOL_METABOLIC_PROCESS (-)	0.262	-	-	-	<0.5	0.00706	0.0412	0.0412	0.0412	0.0131	1
REACTOME_EXTRINSIC_PATHWAY_FOR_APOPTOSIS (-)	0.262	-	-	-	<0.5	0.00706	0.0412	0.0412	0.0412	0.0131	1
DARWICHE_PAPILLOMA_RISK_HIGH_UP (-)	0.262	-	-	-	<0.5	0.00706	0.0412	0.0412	0.0412	0.0131	1
REACTOME_ENDOGENOUS_STEROLS (-)	0.262	-	-	-	<0.5	0.00706	0.0412	0.0412	0.0412	0.0131	1
RELA_DN.V1_UP (11q13)	0.262	-	-	-	<0.5	0.00706	0.0412	0.0412	0.0412	0.0131	1
PHOSPHORIC_ESTER_HYDROLASE_ACTIVITY (-)	0.262	-	-	-	<0.5	0.00706	0.0412	0.0412	0.0412	0.0131	1
MONOCARBOXYLIC_ACID_TRANSPORT (-)	0.262	-	-	-	<0.5	0.00706	0.0412	0.0412	0.0412	0.0131	1
NEGATIVE_REGULATION_OF_DEVELOPMENTAL_PROCESS (-)	0.262	-	-	-	<0.5	0.00706	0.0412	0.0412	0.0412	0.0131	1
MOOTHA_GLYCOGEN_METABOLISM (-)	0.262	-	-	-	<0.5	0.00706	0.0412	0.0412	0.0412	0.0131	1
TAKEDA_TARGETS_OF_NUP98_HOXA9_FUSION_16D_UP (-)	0.262	-	-	-	<0.5	0.00706	0.0412	0.0412	0.0412	0.0131	1
ENZYME_LINKED_RECEPTOR_PROTEIN_SIGNALING_PATHWAY (-)	0.262	-	-	-	<0.5	0.00706	0.0412	0.0412	0.0412	0.0131	1
POSITIVE_REGULATION_OF_CELL_DIFFERENTIATION (-)	0.262	-	-	-	<0.5	0.00706	0.0412	0.0412	0.0412	0.0131	1
MCBRYAN_PUBERTAL_BREAST_3_4WK_UP (-)	0.262	-	-	-	<0.5	0.00706	0.0412	0.0412	0.0412	0.0131	1
PID_TAP63PATHWAY (-)	0.262	-	-	-	<0.5	0.00706	0.0412	0.0412	0.0412	0.0131	1
HOEGERKORP_CD44_TARGETS_DIRECT_UP (-)	0.261	-	-	-	<0.5	0.00706	0.0412	0.0412	0.0412	0.0131	1
GOLDRATH_ANTIGEN_RESPONSE (-)	0.261	-	-	-	<0.5	0.00706	0.0412	0.0412	0.0412	0.0131	1
PID_VEGFR1_2_PATHWAY (-)	0.261	-	-	-	<0.5	0.00706	0.0412	0.0412	0.0412	0.0131	1
CELL_SUBSTRATE_ADHESION (-)	0.261	-	-	-	<0.5	0.00706	0.0412	0.0412	0.0412	0.0131	1
REACTOME_P53_INDEPENDENT_G1_S_DNA_DAMAGE_CHECKPOINT (-)	0.261	-	-	-	<0.5	0.00706	0.0412	0.0412	0.0412	0.0131	1
BROWNE_HCMV_INFECTION_16HR_DN (-)	0.261	-	-	-	<0.5	0.00706	0.0412	0.0412	0.0412	0.0131	1
PHOSPHOINOSITIDE_BIOSYNTHETIC_PROCESS (-)	0.261	-	-	-	<0.5	0.00706	0.0412	0.0412	0.0412	0.0131	1
BUSA_SAM68_TARGETS_DN (-)	0.261	-	-	-	<0.5	0.00713	0.0414	0.0414	0.0414	0.0132	1
LEE_LIVER_CANCER_MYC_TGFA_DN (-)	0.261	-	-	-	<0.5	0.00713	0.0414	0.0414	0.0414	0.0132	1
SMID_BREAST_CANCER_RELAPSE_IN_BRAIN_DN (-)	0.261	-	-	-	<0.5	0.00713	0.0414	0.0414	0.0414	0.0132	1
REACTOME_NEF_MEDIATED_DOWNREGULATION_OF_MHC_CLASS_I_COMPLEX_CELL_SURFACE_EXPRESSION (-)	0.261	-	-	-	<0.5	0.00713	0.0414	0.0414	0.0414	0.0132	1
JI_RESPONSE_TO_FSH_UP (-)	0.261	-	-	-	<0.5	0.00713	0.0414	0.0414	0.0414	0.0132	1
PROTEIN_STABILIZATION (-)	0.261	-	-	-	<0.5	0.00713	0.0414	0.0414	0.0414	0.0132	1
ENDOPLASMIC_RETICULUM_PART (-)	0.261	-	-	-	<0.5	0.00721	0.0417	0.0417	0.0417	0.0134	1
WOTTON_RUNX_TARGETS_UP (-)	0.261	-	-	-	<0.5	0.00721	0.0417	0.0417	0.0417	0.0134	1
IIZUKA_LIVER_CANCER_PROGRESSION_G2_G3_UP (-)	0.261	-	-	-	<0.5	0.00728	0.0421	0.0421	0.0421	0.0135	1
HARRIS_HYPOXIA (-)	0.261	-	-	-	<0.5	0.00736	0.0423	0.0423	0.0423	0.0137	1
LANG_MYB_FAMILY_TARGETS (-)	0.261	-	-	-	<0.5	0.00736	0.0423	0.0423	0.0423	0.0137	1
MEKdd.Lung_SALE.Weeks_UP (-)	0.261	-	-	-	<0.5	0.00736	0.0423	0.0423	0.0423	0.0137	1
ENZYME_BINDING (-)	0.261	-	-	-	<0.5	0.00736	0.0423	0.0423	0.0423	0.0137	1
TSAI_RESPONSE_TO_RADIATION_THERAPY (-)	0.26	-	-	-	<0.5	0.00736	0.0423	0.0423	0.0423	0.0137	1
WEBER_METHYLATED_ICP_IN_SPERM_UP (-)	0.26	-	-	-	<0.5	0.00736	0.0423	0.0423	0.0423	0.0137	1
PID_RAS_PATHWAY (-)	0.26	-	-	-	<0.5	0.00736	0.0423	0.0423	0.0423	0.0137	1
GAVIN_PDE3B_TARGETS (-)	0.26	-	-	-	<0.5	0.00736	0.0423	0.0423	0.0423	0.0137	1
MEKdd.Breast_HMLE.24_DN (-)	0.26	-	-	-	<0.5	0.00743	0.0427	0.0427	0.0427	0.0138	1
LANDIS_BREAST_CANCER_PROGRESSION_DN (-)	0.26	-	-	-	<0.5	0.00751	0.0431	0.0431	0.0431	0.014	1
POSITIVE_REGULATION_OF_TRANSFERASE_ACTIVITY (-)	0.26	-	-	-	<0.5	0.00766	0.0439	0.0439	0.0439	0.0143	1
BRUSH_BORDER (-)	0.26	-	-	-	<0.5	0.00766	0.0439	0.0439	0.0439	0.0143	1
AKT1.Lung_SALE_DN (14q32.32-q32.33)	0.26	-	-	-	<0.5	0.00781	0.0444	0.0444	0.0444	0.0146	1
LEF1_UP.V1_UP (4q23-q25)	0.26	-	-	-	<0.5	0.00781	0.0444	0.0444	0.0444	0.0146	1
PID_SYNDECAN_4_PATHWAY (-)	0.26	-	-	-	<0.5	0.00781	0.0444	0.0444	0.0444	0.0146	1
LEE_RECENT_THYMIC_EMIGRANT (-)	0.26	-	-	-	<0.5	0.00781	0.0444	0.0444	0.0444	0.0146	1
PIGMENT_BIOSYNTHETIC_PROCESS (-)	0.26	-	-	-	0.5	0.00781	0.0444	0.0444	0.0444	0.0146	1
OSMAN_BLADDER_CANCER_UP (-)	0.26	-	-	-	<0.5	0.00781	0.0444	0.0444	0.0444	0.0146	1
MATTHEWS_AP1_TARGETS (-)	0.26	-	-	-	<0.5	0.00781	0.0444	0.0444	0.0444	0.0146	1
REACTOME_GAP_JUNCTION_DEGRADATION (-)	0.26	-	-	-	<0.5	0.00781	0.0444	0.0444	0.0444	0.0146	1
OLSSON_E2F3_TARGETS_DN (-)	0.26	-	-	-	<0.5	0.00781	0.0444	0.0444	0.0444	0.0146	1
XU_RESPONSE_TO_TRETINOIN_DN (-)	0.259	-	-	-	<0.5	0.00788	0.0447	0.0447	0.0447	0.0147	1
CHESLER_BRAIN_D6MIT150_QTL_CIS (-)	0.259	-	-	-	<0.5	0.00788	0.0447	0.0447	0.0447	0.0147	1
REACTOME_SCF_BETA_TRCP_MEDIATED_DEGRADATION_OF_EMI1 (-)	0.259	-	-	-	<0.5	0.00818	0.046	0.046	0.046	0.0153	1
GCNP_SHH_UP_LATE.V1_DN (-)	0.259	-	-	-	<0.5	0.00818	0.046	0.046	0.046	0.0153	1
SMID_BREAST_CANCER_RELAPSE_IN_LUNG_DN (-)	0.259	-	-	-	<0.5	0.00818	0.046	0.046	0.046	0.0153	1
WU_HBX_TARGETS_1_UP (-)	0.259	-	-	-	<0.5	0.00818	0.046	0.046	0.046	0.0153	1
KEGG_NICOTINATE_AND_NICOTINAMIDE_METABOLISM (-)	0.259	-	-	-	<0.5	0.00818	0.046	0.046	0.046	0.0153	1
CHIANG_LIVER_CANCER_SUBCLASS_PROLIFERATION_DN (-)	0.259	-	-	-	<0.5	0.00818	0.046	0.046	0.046	0.0153	1
NEGATIVE_REGULATION_OF_APOPTOSIS (-)	0.259	-	-	-	<0.5	0.00818	0.046	0.046	0.046	0.0153	1
LABBE_TARGETS_OF_TGFB1_AND_WNT3A_UP (-)	0.259	-	-	-	<0.5	0.00818	0.046	0.046	0.046	0.0153	1
REACTOME_FATTY_ACID_TRIACYLGLYCEROL_AND_KETONE_BODY_METABOLISM (-)	0.259	-	-	-	<0.5	0.00818	0.046	0.046	0.046	0.0153	1
REACTOME_NUCLEAR_SIGNALING_BY_ERBB4 (-)	0.259	-	-	-	<0.5	0.00818	0.046	0.046	0.046	0.0153	1
FUJII_YBX1_TARGETS_UP (-)	0.259	-	-	-	<0.5	0.00826	0.0464	0.0464	0.0464	0.0155	1
SCHURINGA_STAT5A_TARGETS_DN (-)	0.259	-	-	-	<0.5	0.00826	0.0464	0.0464	0.0464	0.0155	1
REACTOME_IL_6_SIGNALING (-)	0.259	-	-	-	<0.5	0.00833	0.0464	0.0464	0.0464	0.0156	1
REACTOME_NEGATIVE_REGULATORS_OF_RIG_I_MDA5_SIGNALING (-)	0.259	-	-	-	<0.5	0.00833	0.0464	0.0464	0.0464	0.0156	1
PEDERSEN_METASTASIS_BY_ERBB2_ISOFORM_3 (-)	0.259	-	-	-	<0.5	0.00833	0.0464	0.0464	0.0464	0.0156	1
FLECHNER_PBL_KIDNEY_TRANSPLANT_OK_VS_DONOR_DN (-)	0.259	-	-	-	<0.5	0.00833	0.0464	0.0464	0.0464	0.0156	1
REACTOME_IMMUNE_SYSTEM (-)	0.259	-	-	-	<0.5	0.00833	0.0464	0.0464	0.0464	0.0156	1
ONDER_CDH1_SIGNALING_VIA_CTNNB1 (-)	0.259	-	-	-	<0.5	0.00833	0.0464	0.0464	0.0464	0.0156	1
GAVIN_FOXP3_TARGETS_CLUSTER_P2 (-)	0.259	-	-	-	<0.5	0.00833	0.0464	0.0464	0.0464	0.0156	1
KEGG_VIRAL_MYOCARDITIS (-)	0.259	-	-	-	<0.5	0.00833	0.0464	0.0464	0.0464	0.0156	1
KAYO_AGING_MUSCLE_DN (-)	0.259	-	-	-	<0.5	0.00833	0.0464	0.0464	0.0464	0.0156	1
KEGG_HYPERTROPHIC_CARDIOMYOPATHY_HCM (-)	0.259	-	-	-	<0.5	0.00833	0.0464	0.0464	0.0464	0.0156	1
SABATES_COLORECTAL_ADENOMA_SIZE_UP (-)	0.259	-	-	-	<0.5	0.00841	0.0466	0.0466	0.0466	0.0158	1
OXIDOREDUCTASE_ACTIVITY_GO_0016705 (-)	0.259	-	-	-	<0.5	0.00841	0.0466	0.0466	0.0466	0.0158	1
EIF4E_DN (4q21-q25)	0.258	-	-	-	<0.5	0.00841	0.0466	0.0466	0.0466	0.0158	1
CYTOPLASMIC_PART (-)	0.258	-	-	-	<0.5	0.00841	0.0466	0.0466	0.0466	0.0158	1
ONKEN_UVEAL_MELANOMA_UP (-)	0.258	-	-	-	<0.5	0.00841	0.0466	0.0466	0.0466	0.0158	1
REACTOME_PYRIMIDINE_CATABOLISM (-)	0.258	-	-	-	<0.5	0.00848	0.0468	0.0468	0.0468	0.0159	1
GROSS_ELK3_TARGETS_DN (-)	0.258	-	-	-	<0.5	0.00848	0.0468	0.0468	0.0468	0.0159	1
WANG_LMO4_TARGETS_UP (-)	0.258	-	-	-	<0.5	0.00848	0.0468	0.0468	0.0468	0.0159	1
SESTO_RESPONSE_TO_UV_C6 (-)	0.258	-	-	-	<0.5	0.00848	0.0468	0.0468	0.0468	0.0159	1
ICHIBA_GRAFT_VERSUS_HOST_DISEASE_35D_DN (-)	0.258	-	-	-	<0.5	0.00848	0.0468	0.0468	0.0468	0.0159	1
ZAMORA_NOS2_TARGETS_DN (-)	0.258	-	-	-	<0.5	0.00848	0.0468	0.0468	0.0468	0.0159	1
RESPONSE_TO_HYPOXIA (-)	0.258	-	-	-	<0.5	0.00856	0.0472	0.0472	0.0472	0.0161	1
ZUCCHI_METASTASIS_UP (-)	0.258	-	-	-	<0.5	0.00871	0.048	0.048	0.048	0.0164	1
KERATINOCYTE_DIFFERENTIATION (-)	0.258	-	-	-	<0.5	0.00878	0.0483	0.0483	0.0483	0.0165	1
DANG_REGULATED_BY_MYC_DN (-)	0.258	-	-	-	<0.5	0.00878	0.0483	0.0483	0.0483	0.0165	1
ICHIBA_GRAFT_VERSUS_HOST_DISEASE_D7_DN (-)	0.258	-	-	-	<0.5	0.00886	0.0486	0.0486	0.0486	0.0165	1
BECKER_TAMOXIFEN_RESISTANCE_UP (-)	0.258	-	-	-	<0.5	0.00886	0.0486	0.0486	0.0486	0.0165	1
MYELOID_LEUKOCYTE_DIFFERENTIATION (-)	0.258	-	-	-	<0.5	0.00893	0.0489	0.0489	0.0489	0.0167	1
LENAOUR_DENDRITIC_CELL_MATURATION_UP (-)	0.258	-	-	-	<0.5	0.00893	0.0489	0.0489	0.0489	0.0167	1
LEE_LIVER_CANCER_SURVIVAL_UP (-)	0.258	-	-	-	<0.5	0.00893	0.0489	0.0489	0.0489	0.0167	1
GLYCEROPHOSPHOLIPID_BIOSYNTHETIC_PROCESS (-)	0.258	-	-	-	<0.5	0.00893	0.0489	0.0489	0.0489	0.0167	1
BROWNE_HCMV_INFECTION_14HR_DN (-)	0.258	-	-	-	<0.5	0.00901	0.0492	0.0492	0.0492	0.0168	1
MIPS_BASC_COMPLEX (-)	0.258	-	-	-	<0.5	0.00901	0.0492	0.0492	0.0492	0.0168	1
LIM_MAMMARY_LUMINAL_PROGENITOR_DN (-)	0.258	-	-	-	<0.5	0.00908	0.0494	0.0494	0.0494	0.017	1
REGULATION_OF_APOPTOSIS (-)	0.258	-	-	-	<0.5	0.00908	0.0494	0.0494	0.0494	0.017	1
PID_TCPTP_PATHWAY (-)	0.258	-	-	-	<0.5	0.00908	0.0494	0.0494	0.0494	0.017	1
VANHARANTA_UTERINE_FIBROID_WITH_7Q_DELETION_DN (-)	0.258	-	-	-	<0.5	0.00908	0.0494	0.0494	0.0494	0.017	1
PID_IFNGPATHWAY (-)	0.258	-	-	-	<0.5	0.00908	0.0494	0.0494	0.0494	0.017	1
KEGG_PATHWAYS_IN_CANCER (-)	0.258	-	-	-	<0.5	0.00908	0.0494	0.0494	0.0494	0.017	1
SENESE_HDAC2_TARGETS_UP (-)	0.257	-	-	-	<0.5	0.00916	0.0496	0.0496	0.0496	0.0171	1
CELL_MATRIX_ADHESION (-)	0.257	-	-	-	<0.5	0.00916	0.0496	0.0496	0.0496	0.0171	1
KYNG_RESPONSE_TO_H2O2 (-)	0.257	-	-	-	<0.5	0.00916	0.0496	0.0496	0.0496	0.0171	1
BOYAULT_LIVER_CANCER_SUBCLASS_G1_DN (-)	0.257	-	-	-	<0.5	0.00916	0.0496	0.0496	0.0496	0.0171	1
BERNARD_PPAPDC1B_TARGETS_DN (-)	0.257	-	-	-	<0.5	0.00923	0.0498	0.0498	0.0498	0.0173	1
WATANABE_COLON_CANCER_MSI_VS_MSS_DN (-)	0.257	-	-	-	<0.5	0.00923	0.0498	0.0498	0.0498	0.0173	1
LE_EGR2_TARGETS_DN (-)	0.257	-	-	-	<0.5	0.00923	0.0498	0.0498	0.0498	0.0173	1
LIEN_BREAST_CARCINOMA_METAPLASTIC_VS_DUCTAL_DN (-)	0.257	-	-	-	<0.5	0.00923	0.0498	0.0498	0.0498	0.0173	1
LIANG_SILENCED_BY_METHYLATION_UP (-)	0.257	-	-	-	<0.5	0.00923	0.0498	0.0498	0.0498	0.0173	1
VASCULATURE_DEVELOPMENT (-)	0.257	-	-	-	<0.5	0.00931	0.0498	0.0498	0.0498	0.0174	1
KYNG_DNA_DAMAGE_BY_4NQO_OR_UV (-)	0.257	-	-	-	<0.5	0.00931	0.0498	0.0498	0.0498	0.0174	1
PID_TNFPATHWAY (-)	0.257	-	-	-	<0.5	0.00931	0.0498	0.0498	0.0498	0.0174	1
LI_PROSTATE_CANCER_EPIGENETIC (-)	0.257	-	-	-	<0.5	0.00931	0.0498	0.0498	0.0498	0.0174	1
GYORFFY_DOXORUBICIN_RESISTANCE (-)	0.257	-	-	-	<0.5	0.00931	0.0498	0.0498	0.0498	0.0174	1
ZHOU_INFLAMMATORY_RESPONSE_LPS_UP (-)	0.257	-	-	-	<0.5	0.00931	0.0498	0.0498	0.0498	0.0174	1
MOHANKUMAR_TLX1_TARGETS_UP (-)	0.257	-	-	-	<0.5	0.00931	0.0498	0.0498	0.0498	0.0174	1
KEGG_LEISHMANIA_INFECTION (-)	0.257	-	-	-	<0.5	0.00931	0.0498	0.0498	0.0498	0.0174	1
REGULATION_OF_CELL_PROLIFERATION (-)	0.257	-	-	-	<0.5	0.00931	0.0498	0.0498	0.0498	0.0174	1
JAEGER_METASTASIS_DN (-)	0.257	-	-	-	<0.5	0.00931	0.0498	0.0498	0.0498	0.0174	1
STK33_UP (11p15.3)	0.257	-	-	-	<0.5	0.00931	0.0498	0.0498	0.0498	0.0174	1
VERHAAK_AML_WITH_NPM1_MUTATED_DN (-)	0.257	-	-	-	<0.5	0.00931	0.0498	0.0498	0.0498	0.0174	1
SMID_BREAST_CANCER_LUMINAL_B_UP (-)	0.257	-	-	-	<0.5	0.00938	0.0501	0.0501	0.0501	0.0176	1
ELECTRON_TRANSPORT_GO_0006118 (-)	0.256	-	-	-	<0.5	0.00938	0.0501	0.0501	0.0501	0.0176	1
YANAGISAWA_LUNG_CANCER_RECURRENCE (-)	0.256	-	-	-	<0.5	0.00946	0.0503	0.0503	0.0503	0.0177	1
KAAB_FAILED_HEART_VENTRICLE_DN (-)	0.256	-	-	-	<0.5	0.00946	0.0503	0.0503	0.0503	0.0177	1
ATM_DN.V1_UP (11q22-q23)	0.256	-	-	-	<0.5	0.00946	0.0503	0.0503	0.0503	0.0177	1
ABE_VEGFA_TARGETS (-)	0.256	-	-	-	<0.5	0.00946	0.0503	0.0503	0.0503	0.0177	1
DUNNE_TARGETS_OF_AML1_MTG8_FUSION_UP (-)	0.256	-	-	-	<0.5	0.00946	0.0503	0.0503	0.0503	0.0177	1
PID_CMYB_PATHWAY (-)	0.256	-	-	-	<0.5	0.00953	0.0504	0.0504	0.0504	0.0179	1
CYTOKINE_ACTIVITY (-)	0.256	-	-	-	<0.5	0.00953	0.0504	0.0504	0.0504	0.0179	1
MOREAUX_MULTIPLE_MYELOMA_BY_TACI_UP (-)	0.256	-	-	-	<0.5	0.00953	0.0504	0.0504	0.0504	0.0179	1
EXTRINSIC_TO_PLASMA_MEMBRANE (-)	0.256	-	-	-	<0.5	0.00953	0.0504	0.0504	0.0504	0.0179	1
NAKAMURA_ADIPOGENESIS_LATE_UP (-)	0.256	-	-	-	<0.5	0.00953	0.0504	0.0504	0.0504	0.0179	1
DAUER_STAT3_TARGETS_DN (-)	0.256	-	-	-	<0.5	0.00953	0.0504	0.0504	0.0504	0.0179	1
CHIARADONNA_NEOPLASTIC_TRANSFORMATION_KRAS_CDC25_DN (-)	0.256	-	-	-	<0.5	0.00953	0.0504	0.0504	0.0504	0.0179	1
MENSE_HYPOXIA_UP (-)	0.256	-	-	-	<0.5	0.00953	0.0504	0.0504	0.0504	0.0179	1
IKBKE_WTvsKO_DN (1q31)	0.256	-	-	-	<0.5	0.00961	0.0506	0.0506	0.0506	0.018	1
BRAF.Weeks_DN (7q34)	0.256	-	-	-	<0.5	0.00961	0.0506	0.0506	0.0506	0.018	1
NATSUME_RESPONSE_TO_INTERFERON_BETA_DN (-)	0.256	-	-	-	<0.5	0.00961	0.0506	0.0506	0.0506	0.018	1
SUZUKI_RESPONSE_TO_TSA_AND_DECITABINE_1A (-)	0.256	-	-	-	<0.5	0.00961	0.0506	0.0506	0.0506	0.018	1
FONTAINE_FOLLICULAR_THYROID_ADENOMA_DN (-)	0.256	-	-	-	<0.5	0.00968	0.0507	0.0507	0.0507	0.0182	1
VACUOLE (-)	0.256	-	-	-	<0.5	0.00968	0.0507	0.0507	0.0507	0.0182	1
RHO_PROTEIN_SIGNAL_TRANSDUCTION (3q21-q24)	0.256	-	-	-	<0.5	0.00968	0.0507	0.0507	0.0507	0.0182	1
TAKEDA_TARGETS_OF_NUP98_HOXA9_FUSION_3D_DN (-)	0.256	-	-	-	<0.5	0.00968	0.0507	0.0507	0.0507	0.0182	1
QI_PLASMACYTOMA_UP (-)	0.256	-	-	-	<0.5	0.00968	0.0507	0.0507	0.0507	0.0182	1
NEWMAN_ERCC6_TARGETS_UP (-)	0.256	-	-	-	<0.5	0.00968	0.0507	0.0507	0.0507	0.0182	1
REACTOME_TRAF6_MEDIATED_NFKB_ACTIVATION (-)	0.255	-	-	-	<0.5	0.00976	0.0511	0.0511	0.0511	0.0182	1
REGULATION_OF_LIPID_METABOLIC_PROCESS (-)	0.255	-	-	-	<0.5	0.00976	0.0511	0.0511	0.0511	0.0182	1
SMID_BREAST_CANCER_NORMAL_LIKE_UP (-)	0.255	-	-	-	<0.5	0.00983	0.0512	0.0512	0.0512	0.0183	1
MYELOID_CELL_DIFFERENTIATION (-)	0.255	-	-	-	<0.5	0.00983	0.0512	0.0512	0.0512	0.0183	1
COURTOIS_SENESCENCE_TRIGGERS (-)	0.255	-	-	-	<0.5	0.00983	0.0512	0.0512	0.0512	0.0183	1
PID_INTEGRIN2_PATHWAY (-)	0.255	-	-	-	<0.5	0.00983	0.0512	0.0512	0.0512	0.0183	1
ENK_UV_RESPONSE_KERATINOCYTE_DN (-)	0.255	-	-	-	<0.5	0.00983	0.0512	0.0512	0.0512	0.0183	1
TESAR_JAK_TARGETS_MOUSE_ES_D3_DN (-)	0.255	-	-	-	0.5	0.00983	0.0512	0.0512	0.0512	0.0183	1
REGULATION_OF_JNK_CASCADE (-)	0.255	-	-	-	<0.5	0.00998	0.0519	0.0519	0.0519	0.0186	1
JECHLINGER_EPITHELIAL_TO_MESENCHYMAL_TRANSITION_DN (-)	0.255	-	-	-	<0.5	0.0102	0.0519	0.0519	0.0519	0.0189	1
RAS_PROTEIN_SIGNAL_TRANSDUCTION (-)	0.255	-	-	-	<0.5	0.0102	0.0519	0.0519	0.0519	0.0189	1
LEE_LIVER_CANCER_MYC_E2F1_UP (-)	0.255	-	-	-	<0.5	0.0102	0.0519	0.0519	0.0519	0.0189	1
PID_RXR_VDR_PATHWAY (-)	0.255	-	-	-	<0.5	0.0103	0.0519	0.0519	0.0519	0.0191	1
MCBRYAN_PUBERTAL_BREAST_5_6WK_UP (-)	0.255	-	-	-	<0.5	0.0104	0.0519	0.0519	0.0519	0.0192	1
INTERLEUKIN_RECEPTOR_ACTIVITY (-)	0.255	-	-	-	<0.5	0.0104	0.0519	0.0519	0.0519	0.0192	1
SAKAI_CHRONIC_HEPATITIS_VS_LIVER_CANCER_UP (-)	0.255	-	-	-	<0.5	0.0104	0.0519	0.0519	0.0519	0.0192	1
YANG_BREAST_CANCER_ESR1_BULK_UP (-)	0.255	-	-	-	<0.5	0.0104	0.0519	0.0519	0.0519	0.0192	1
REACTOME_ACTIVATION_OF_CHAPERONE_GENES_BY_XBP1S (-)	0.255	-	-	-	<0.5	0.0104	0.0519	0.0519	0.0519	0.0192	1
KRAS.300_UP.V1_DN (12p12.1)	0.255	-	-	-	<0.5	0.0104	0.0519	0.0519	0.0519	0.0192	1
REGULATION_OF_CELLULAR_PROTEIN_METABOLIC_PROCESS (-)	0.255	-	-	-	<0.5	0.0104	0.0519	0.0519	0.0519	0.0192	1
RECEPTOR_COMPLEX (-)	0.255	-	-	-	<0.5	0.0104	0.0519	0.0519	0.0519	0.0192	1
ETV1.Breast_HMLE.Weeks_DN (7p22)	0.255	-	-	-	<0.5	0.0104	0.0519	0.0519	0.0519	0.0192	1
REACTOME_HYALURONAN_UPTAKE_AND_DEGRADATION (-)	0.255	-	-	-	<0.5	0.0104	0.0519	0.0519	0.0519	0.0192	1
MONOVALENT_INORGANIC_CATION_HOMEOSTASIS (-)	0.255	-	-	-	<0.5	0.0104	0.0519	0.0519	0.0519	0.0192	1
GHANDHI_DIRECT_IRRADIATION_UP (-)	0.255	-	-	-	<0.5	0.0104	0.0519	0.0519	0.0519	0.0192	1
KEGG_JAK_STAT_SIGNALING_PATHWAY (-)	0.255	-	-	-	<0.5	0.0104	0.0519	0.0519	0.0519	0.0192	1
MUELLER_COMMON_TARGETS_OF_AML_FUSIONS_DN (-)	0.255	-	-	-	<0.5	0.0104	0.0519	0.0519	0.0519	0.0192	1
KOKKINAKIS_METHIONINE_DEPRIVATION_48HR_DN (-)	0.255	-	-	-	<0.5	0.0104	0.0519	0.0519	0.0519	0.0192	1
KEGG_SPHINGOLIPID_METABOLISM (-)	0.255	-	-	-	<0.5	0.0104	0.0519	0.0519	0.0519	0.0194	1
BIOCARTA_EIF4_PATHWAY (-)	0.255	-	-	-	<0.5	0.0104	0.0519	0.0519	0.0519	0.0194	1
HORMONE_METABOLIC_PROCESS (-)	0.255	-	-	-	<0.5	0.0104	0.0519	0.0519	0.0519	0.0194	1
RODRIGUES_DCC_TARGETS_DN (-)	0.255	-	-	-	<0.5	0.0104	0.0519	0.0519	0.0519	0.0194	1
WU_HBX_TARGETS_2_UP (-)	0.255	-	-	-	<0.5	0.0104	0.0519	0.0519	0.0519	0.0194	1
BRAF.Lung_SALE.Weeks_UP (7q34)	0.254	-	-	-	<0.5	0.0104	0.0519	0.0519	0.0519	0.0194	1
SUGAR_TRANSMEMBRANE_TRANSPORTER_ACTIVITY (-)	0.254	-	-	-	<0.5	0.0104	0.0519	0.0519	0.0519	0.0194	1
WANG_BARRETTS_ESOPHAGUS_DN (-)	0.254	-	-	-	<0.5	0.0104	0.0519	0.0519	0.0519	0.0194	1
KIM_ALL_DISORDERS_CALB1_CORR_DN (-)	0.254	-	-	-	<0.5	0.0104	0.0519	0.0519	0.0519	0.0194	1
KRAS.LUNG.BREAST_UP.V1_UP (12p12.1)	0.254	-	-	-	<0.5	0.0104	0.0519	0.0519	0.0519	0.0194	1
NUCLEOTIDE_METABOLIC_PROCESS (-)	0.254	-	-	-	<0.5	0.0104	0.0519	0.0519	0.0519	0.0194	1
KRAS.LUNG.BREAST_UP.V1_DN (12p12.1)	0.254	-	-	-	<0.5	0.0104	0.0519	0.0519	0.0519	0.0194	1
ZHOU_INFLAMMATORY_RESPONSE_FIMA_UP (-)	0.254	-	-	-	<0.5	0.0104	0.0519	0.0519	0.0519	0.0194	1
YAMAZAKI_TCEB3_TARGETS_UP (-)	0.254	-	-	-	<0.5	0.0104	0.0519	0.0519	0.0519	0.0194	1
SEMBA_FHIT_TARGETS_UP (-)	0.254	-	-	-	<0.5	0.0104	0.0519	0.0519	0.0519	0.0194	1
CHEOK_RESPONSE_TO_MERCAPTOPURINE_DN (-)	0.254	-	-	-	<0.5	0.0104	0.0519	0.0519	0.0519	0.0194	1
WILLIAMS_ESR1_TARGETS_DN (-)	0.254	-	-	-	<0.5	0.0104	0.0519	0.0519	0.0519	0.0194	1
LOPEZ_MBD_TARGETS (-)	0.254	-	-	-	<0.5	0.0104	0.0519	0.0519	0.0519	0.0194	1
REGULATION_OF_CELL_ADHESION (-)	0.254	-	-	-	<0.5	0.0104	0.0519	0.0519	0.0519	0.0194	1
YANG_MUC2_TARGETS_DUODENUM_6MO_UP (-)	0.254	-	-	-	<0.5	0.0104	0.0519	0.0519	0.0519	0.0194	1
WANG_HCP_PROSTATE_CANCER (-)	0.254	-	-	-	<0.5	0.0104	0.0519	0.0519	0.0519	0.0194	1
KRAS.Breast_HMLE.Weeks_UP (12p12.1)	0.254	-	-	-	<0.5	0.0104	0.0519	0.0519	0.0519	0.0194	1
REACTOME_DCC_MEDIATED_ATTRACTIVE_SIGNALING (-)	0.254	-	-	-	<0.5	0.0104	0.0519	0.0519	0.0519	0.0194	1
FUJIWARA_PARK2_HEPATOCYTE_PROLIFERATION_UP (-)	0.254	-	-	-	<0.5	0.0104	0.0519	0.0519	0.0519	0.0194	1
INTEGRIN_COMPLEX (-)	0.254	-	-	-	<0.5	0.0104	0.0519	0.0519	0.0519	0.0194	1
BOYAULT_LIVER_CANCER_SUBCLASS_G5_DN (-)	0.254	-	-	-	<0.5	0.0104	0.0519	0.0519	0.0519	0.0194	1
RECEPTOR_BINDING (-)	0.254	-	-	-	<0.5	0.0104	0.0519	0.0519	0.0519	0.0194	1
FARMER_BREAST_CANCER_CLUSTER_8 (-)	0.254	-	-	-	0.5	0.0105	0.0519	0.0519	0.0519	0.0195	1
DORN_ADENOVIRUS_INFECTION_12HR_UP (-)	0.254	-	-	-	<0.5	0.0105	0.0519	0.0519	0.0519	0.0195	1
JISON_SICKLE_CELL_DISEASE_UP (-)	0.254	-	-	-	<0.5	0.0105	0.0519	0.0519	0.0519	0.0195	1
WONG_ENDOMETRIAL_CANCER_LATE (-)	0.254	-	-	-	0.5	0.0105	0.0519	0.0519	0.0519	0.0195	1
KONDO_EZH2_TARGETS (-)	0.254	-	-	-	<0.5	0.0105	0.0519	0.0519	0.0519	0.0195	1
BROWNE_HCMV_INFECTION_48HR_DN (-)	0.254	-	-	-	<0.5	0.0105	0.0519	0.0519	0.0519	0.0195	1
MATZUK_STEROIDOGENESIS (-)	0.254	-	-	-	<0.5	0.0105	0.0519	0.0519	0.0519	0.0195	1
LEIN_CHOROID_PLEXUS_MARKERS (-)	0.254	-	-	-	<0.5	0.0105	0.0519	0.0519	0.0519	0.0195	1
RAMJAUN_APOPTOSIS_BY_TGFB1_VIA_MAPK1_UP (-)	0.254	-	-	-	<0.5	0.0105	0.0519	0.0519	0.0519	0.0195	1
REACTOME_SIGNALING_BY_HIPPO (-)	0.254	-	-	-	<0.5	0.0105	0.0519	0.0519	0.0519	0.0195	1
REACTOME_ACYL_CHAIN_REMODELLING_OF_PE (-)	0.254	-	-	-	<0.5	0.0105	0.0519	0.0519	0.0519	0.0195	1
CORDENONSI_YAP_CONSERVED_SIGNATURE (-)	0.254	-	-	-	<0.5	0.0105	0.0519	0.0519	0.0519	0.0195	1
REACTOME_P2Y_RECEPTORS (-)	0.254	-	-	-	<0.5	0.0105	0.0519	0.0519	0.0519	0.0195	1
CHARAFE_BREAST_CANCER_BASAL_VS_MESENCHYMAL_UP (-)	0.254	-	-	-	<0.5	0.0105	0.0519	0.0519	0.0519	0.0195	1
BIOCARTA_CASPASE_PATHWAY (-)	0.253	-	-	-	<0.5	0.0105	0.0519	0.0519	0.0519	0.0195	1
REACTOME_REGULATION_OF_IFNA_SIGNALING (-)	0.253	-	-	-	<0.5	0.0105	0.0519	0.0519	0.0519	0.0195	1
KEGG_PHENYLALANINE_METABOLISM (-)	0.253	-	-	-	<0.5	0.0105	0.0519	0.0519	0.0519	0.0195	1
GOLGI_VESICLE_TRANSPORT (-)	0.253	-	-	-	<0.5	0.0105	0.0519	0.0519	0.0519	0.0195	1
KRAS.36_UP (12p12.1)	0.253	-	-	-	<0.5	0.0105	0.0519	0.0519	0.0519	0.0195	1
GAVIN_FOXP3_TARGETS_CLUSTER_P7 (-)	0.253	-	-	-	<0.5	0.0105	0.0519	0.0519	0.0519	0.0195	1
REACTOME_DIABETES_PATHWAYS (-)	0.253	-	-	-	<0.5	0.0105	0.0519	0.0519	0.0519	0.0195	1
KEGG_GLYCOSAMINOGLYCAN_DEGRADATION (-)	0.253	-	-	-	<0.5	0.0105	0.0519	0.0519	0.0519	0.0195	1
WILSON_PROTEASES_AT_TUMOR_BONE_INTERFACE_DN (-)	0.253	-	-	-	<0.5	0.0105	0.0519	0.0519	0.0519	0.0195	1
YAMASHITA_METHYLATED_IN_PROSTATE_CANCER (-)	0.253	-	-	-	<0.5	0.0105	0.0519	0.0519	0.0519	0.0195	1
GARGALOVIC_RESPONSE_TO_OXIDIZED_PHOSPHOLIPIDS_RED_UP (-)	0.253	-	-	-	<0.5	0.0106	0.052	0.052	0.052	0.0197	1
WALLACE_PROSTATE_CANCER_RACE_UP (-)	0.253	-	-	-	<0.5	0.0106	0.052	0.052	0.052	0.0197	1
GENTILE_UV_LOW_DOSE_DN (-)	0.253	-	-	-	<0.5	0.0106	0.052	0.052	0.052	0.0197	1
CHIANG_LIVER_CANCER_SUBCLASS_CTNNB1_UP (-)	0.253	-	-	-	<0.5	0.0106	0.052	0.052	0.052	0.0197	1
TURASHVILI_BREAST_LOBULAR_CARCINOMA_VS_DUCTAL_NORMAL_DN (-)	0.253	-	-	-	<0.5	0.0106	0.052	0.052	0.052	0.0197	1
HINATA_NFKB_TARGETS_FIBROBLAST_UP (-)	0.253	-	-	-	<0.5	0.0106	0.052	0.052	0.052	0.0197	1
BERENJENO_TRANSFORMED_BY_RHOA_REVERSIBLY_DN (-)	0.253	-	-	-	<0.5	0.0107	0.0523	0.0523	0.0523	0.0198	1
REACTOME_ABCA_TRANSPORTERS_IN_LIPID_HOMEOSTASIS (-)	0.253	-	-	-	<0.5	0.0108	0.053	0.053	0.053	0.0201	1
GAUSSMANN_MLL_AF4_FUSION_TARGETS_E_UP (-)	0.253	-	-	-	<0.5	0.0109	0.0532	0.0532	0.0532	0.0203	1
ABRAHAM_ALPC_VS_MULTIPLE_MYELOMA_UP (-)	0.253	-	-	-	<0.5	0.0109	0.0532	0.0532	0.0532	0.0203	1
MIKKELSEN_MEF_LCP_WITH_H3K4ME3 (-)	0.253	-	-	-	<0.5	0.0109	0.0532	0.0532	0.0532	0.0203	1
ACETYLGALACTOSAMINYLTRANSFERASE_ACTIVITY (-)	0.253	-	-	-	<0.5	0.0109	0.0532	0.0532	0.0532	0.0203	1
GUTIERREZ_MULTIPLE_MYELOMA_DN (-)	0.253	-	-	-	<0.5	0.011	0.0536	0.0536	0.0536	0.0204	1
GRAHAM_CML_QUIESCENT_VS_NORMAL_DIVIDING_DN (-)	0.253	-	-	-	<0.5	0.011	0.0538	0.0538	0.0538	0.0206	1
PID_ERBB_NETWORK_PATHWAY (-)	0.253	-	-	-	<0.5	0.011	0.0538	0.0538	0.0538	0.0206	1
ACEVEDO_LIVER_TUMOR_VS_NORMAL_ADJACENT_TISSUE_DN (-)	0.253	-	-	-	<0.5	0.0113	0.0549	0.0549	0.0549	0.021	1
NEGATIVE_REGULATION_OF_CELL_PROLIFERATION (-)	0.253	-	-	-	<0.5	0.0113	0.0551	0.0551	0.0551	0.0212	1
MEISSNER_NPC_HCP_WITH_H3_UNMETHYLATED (-)	0.253	-	-	-	<0.5	0.0113	0.0551	0.0551	0.0551	0.0212	1
ACUTE_INFLAMMATORY_RESPONSE (-)	0.253	-	-	-	<0.5	0.0113	0.0551	0.0551	0.0551	0.0212	1
BIOCARTA_RANKL_PATHWAY (-)	0.253	-	-	-	<0.5	0.0114	0.0554	0.0554	0.0554	0.0213	1
PID_VEGF_VEGFR_PATHWAY (-)	0.253	-	-	-	<0.5	0.0114	0.0554	0.0554	0.0554	0.0213	1
DOANE_BREAST_CANCER_ESR1_DN (-)	0.253	-	-	-	<0.5	0.0115	0.0556	0.0556	0.0556	0.0213	1
SECRETORY_GRANULE (-)	0.252	-	-	-	<0.5	0.0115	0.0556	0.0556	0.0556	0.0213	1
TRANSMEMBRANE_RECEPTOR_PROTEIN_PHOSPHATASE_ACTIVITY (-)	0.252	-	-	-	<0.5	0.0115	0.0556	0.0556	0.0556	0.0213	1
KRAS.Breast_HMLE.Weeks_DN (12p12.1)	0.252	-	-	-	<0.5	0.0115	0.0556	0.0556	0.0556	0.0213	1
CUI_TCF21_TARGETS_DN (-)	0.252	-	-	-	<0.5	0.0115	0.0556	0.0556	0.0556	0.0213	1
PILON_KLF1_TARGETS_UP (-)	0.252	-	-	-	<0.5	0.0115	0.0556	0.0556	0.0556	0.0213	1
AMIT_EGF_RESPONSE_60_HELA (-)	0.252	-	-	-	<0.5	0.0116	0.0556	0.0556	0.0556	0.0215	1
JI_METASTASIS_REPRESSED_BY_STK11 (-)	0.252	-	-	-	<0.5	0.0116	0.0556	0.0556	0.0556	0.0216	1
REACTOME_TRANS_GOLGI_NETWORK_VESICLE_BUDDING (-)	0.252	-	-	-	<0.5	0.0116	0.0556	0.0556	0.0556	0.0216	1
KIM_WT1_TARGETS_12HR_UP (-)	0.252	-	-	-	<0.5	0.0116	0.0556	0.0556	0.0556	0.0216	1
KEGG_TOLL_LIKE_RECEPTOR_SIGNALING_PATHWAY (-)	0.252	-	-	-	<0.5	0.0116	0.0556	0.0556	0.0556	0.0216	1
GUILLAUMOND_KLF10_TARGETS_DN (-)	0.252	-	-	-	<0.5	0.0116	0.0556	0.0556	0.0556	0.0216	1
REACTOME_BIOLOGICAL_OXIDATIONS (-)	0.252	-	-	-	<0.5	0.0116	0.0556	0.0556	0.0556	0.0216	1
ZHANG_TLX_TARGETS_36HR_UP (-)	0.252	-	-	-	<0.5	0.0116	0.0556	0.0556	0.0556	0.0216	1
REGULATION_OF_SECRETION (-)	0.252	-	-	-	<0.5	0.0117	0.0556	0.0556	0.0556	0.0218	1
ZHENG_IL22_SIGNALING_UP (-)	0.252	-	-	-	<0.5	0.0119	0.0556	0.0556	0.0556	0.0221	1
REGULATION_OF_PROTEIN_METABOLIC_PROCESS (-)	0.252	-	-	-	<0.5	0.0119	0.0556	0.0556	0.0556	0.0221	1
REACTOME_PD1_SIGNALING (-)	0.252	-	-	-	<0.5	0.0119	0.0556	0.0556	0.0556	0.0221	1
REACTOME_GPCR_LIGAND_BINDING (-)	0.252	-	-	-	<0.5	0.0119	0.0556	0.0556	0.0556	0.0221	1
KANG_DOXORUBICIN_RESISTANCE_DN (-)	0.252	-	-	-	0.5	0.0119	0.0556	0.0556	0.0556	0.0221	1
DARWICHE_SQUAMOUS_CELL_CARCINOMA_UP (-)	0.252	-	-	-	<0.5	0.0119	0.0556	0.0556	0.0556	0.0221	1
P53_DN.V2_UP (-)	0.252	-	-	-	<0.5	0.0119	0.0556	0.0556	0.0556	0.0221	1
SEMENZA_HIF1_TARGETS (-)	0.252	-	-	-	<0.5	0.0119	0.0556	0.0556	0.0556	0.0221	1
REACTOME_SEMA4D_IN_SEMAPHORIN_SIGNALING (-)	0.252	-	-	-	<0.5	0.0119	0.0556	0.0556	0.0556	0.0221	1
ANGIOGENESIS (-)	0.252	-	-	-	<0.5	0.0119	0.0556	0.0556	0.0556	0.0221	1
IL15_UP.V1_UP (4q31)	0.252	-	-	-	<0.5	0.0119	0.0556	0.0556	0.0556	0.0221	1
SANA_RESPONSE_TO_IFNG_UP (-)	0.252	-	-	-	<0.5	0.0119	0.0556	0.0556	0.0556	0.0221	1
WELCSH_BRCA1_TARGETS_UP (-)	0.252	-	-	-	<0.5	0.0119	0.0556	0.0556	0.0556	0.0221	1
PARK_APL_PATHOGENESIS_DN (-)	0.252	-	-	-	<0.5	0.0119	0.0556	0.0556	0.0556	0.0221	1
ST_ERK1_ERK2_MAPK_PATHWAY (-)	0.252	-	-	-	<0.5	0.0119	0.0556	0.0556	0.0556	0.0221	1
DEBOSSCHER_NFKB_TARGETS_REPRESSED_BY_GLUCOCORTICOIDS (-)	0.252	-	-	-	<0.5	0.0119	0.0556	0.0556	0.0556	0.0221	1
CHANDRAN_METASTASIS_TOP50_UP (-)	0.252	-	-	-	<0.5	0.0119	0.0556	0.0556	0.0556	0.0221	1
SINGH_KRAS_DEPENDENCY_SIGNATURE_ (-)	0.252	-	-	-	<0.5	0.0119	0.0556	0.0556	0.0556	0.0221	1
REACTOME_PASSIVE_TRANSPORT_BY_AQUAPORINS (-)	0.252	-	-	-	<0.5	0.0119	0.0556	0.0556	0.0556	0.0221	1
CAMPS_COLON_CANCER_COPY_NUMBER_DN (-)	0.251	-	-	-	<0.5	0.0119	0.0556	0.0556	0.0556	0.0222	1
WATANABE_RECTAL_CANCER_RADIOTHERAPY_RESPONSIVE_DN (-)	0.251	-	-	-	<0.5	0.0119	0.0556	0.0556	0.0556	0.0222	1
LAIHO_COLORECTAL_CANCER_SERRATED_UP (-)	0.251	-	-	-	<0.5	0.0119	0.0556	0.0556	0.0556	0.0222	1
REACTOME_RIG_I_MDA5_MEDIATED_INDUCTION_OF_IFN_ALPHA_BETA_PATHWAYS (-)	0.251	-	-	-	<0.5	0.0119	0.0556	0.0556	0.0556	0.0222	1
HOFFMANN_PRE_BI_TO_LARGE_PRE_BII_LYMPHOCYTE_UP (-)	0.251	-	-	-	<0.5	0.0119	0.0556	0.0556	0.0556	0.0222	1
SERVITJA_LIVER_HNF1A_TARGETS_UP (-)	0.251	-	-	-	<0.5	0.0119	0.0556	0.0556	0.0556	0.0222	1
LIPOPROTEIN_BIOSYNTHETIC_PROCESS (-)	0.251	-	-	-	<0.5	0.0119	0.0556	0.0556	0.0556	0.0222	1
BUYTAERT_PHOTODYNAMIC_THERAPY_STRESS_DN (-)	0.251	-	-	-	<0.5	0.0119	0.0556	0.0556	0.0556	0.0222	1
WONG_ADULT_TISSUE_STEM_MODULE (-)	0.251	-	-	-	<0.5	0.0119	0.0556	0.0556	0.0556	0.0222	1
KIM_GERMINAL_CENTER_T_HELPER_DN (-)	0.251	-	-	-	<0.5	0.0119	0.0556	0.0556	0.0556	0.0222	1
HOLLEMAN_PREDNISOLONE_RESISTANCE_B_ALL_DN (-)	0.251	-	-	-	<0.5	0.0119	0.0556	0.0556	0.0556	0.0222	1
PROTEIN_SECRETION (-)	0.251	-	-	-	<0.5	0.0119	0.0556	0.0556	0.0556	0.0222	1
NAKAMURA_TUMOR_ZONE_PERIPHERAL_VS_CENTRAL_UP (-)	0.251	-	-	-	<0.5	0.0119	0.0556	0.0556	0.0556	0.0222	1
CAFFAREL_RESPONSE_TO_THC_24HR_3_UP (-)	0.251	-	-	-	<0.5	0.0119	0.0556	0.0556	0.0556	0.0222	1
KEGG_FOCAL_ADHESION (-)	0.251	-	-	-	<0.5	0.0119	0.0556	0.0556	0.0556	0.0222	1
SERVITJA_ISLET_HNF1A_TARGETS_DN (-)	0.251	-	-	-	<0.5	0.0119	0.0556	0.0556	0.0556	0.0222	1
KYNG_WERNER_SYNDROM_AND_NORMAL_AGING_DN (-)	0.251	-	-	-	<0.5	0.0119	0.0556	0.0556	0.0556	0.0222	1
SCHAEFFER_PROSTATE_DEVELOPMENT_AND_CANCER_BOX2_DN (-)	0.251	-	-	-	<0.5	0.0119	0.0556	0.0556	0.0556	0.0222	1
TBK1.DF_DN (12q14.2)	0.251	-	-	-	<0.5	0.0119	0.0556	0.0556	0.0556	0.0222	1
GLYCOPROTEIN_CATABOLIC_PROCESS (-)	0.251	-	-	-	<0.5	0.0119	0.0556	0.0556	0.0556	0.0222	1
HAHTOLA_CTCL_PATHOGENESIS (-)	0.251	-	-	-	<0.5	0.0119	0.0556	0.0556	0.0556	0.0222	1
REACTOME_INTERFERON_ALPHA_BETA_SIGNALING (-)	0.251	-	-	-	<0.5	0.0119	0.0556	0.0556	0.0556	0.0222	1
PID_REG_GR_PATHWAY (-)	0.251	-	-	-	<0.5	0.0119	0.0556	0.0556	0.0556	0.0222	1
MILI_PSEUDOPODIA_CHEMOTAXIS_DN (-)	0.251	-	-	-	<0.5	0.0119	0.0556	0.0556	0.0556	0.0222	1
MOLENAAR_TARGETS_OF_CCND1_AND_CDK4_UP (-)	0.251	-	-	-	<0.5	0.0119	0.0556	0.0556	0.0556	0.0222	1
GAVIN_FOXP3_TARGETS_CLUSTER_P4 (-)	0.251	-	-	-	<0.5	0.012	0.0557	0.0557	0.0557	0.0224	1
KINNEY_DNMT1_METHYLATION_TARGETS (-)	0.251	-	-	-	<0.5	0.012	0.0557	0.0557	0.0557	0.0224	1
TAKEDA_TARGETS_OF_NUP98_HOXA9_FUSION_8D_UP (-)	0.251	-	-	-	<0.5	0.012	0.0557	0.0557	0.0557	0.0224	1
LYTIC_VACUOLE (-)	0.251	-	-	-	<0.5	0.012	0.0557	0.0557	0.0557	0.0224	1
LYSOSOME (-)	0.251	-	-	-	<0.5	0.012	0.0557	0.0557	0.0557	0.0224	1
KEGG_GALACTOSE_METABOLISM (-)	0.251	-	-	-	<0.5	0.0121	0.0558	0.0558	0.0558	0.0225	1
DONATO_CELL_CYCLE_TRETINOIN (-)	0.251	-	-	-	<0.5	0.0121	0.0558	0.0558	0.0558	0.0225	1
KANG_FLUOROURACIL_RESISTANCE_DN (-)	0.251	-	-	-	<0.5	0.0121	0.0558	0.0558	0.0558	0.0225	1
JIANG_TIP30_TARGETS_UP (-)	0.251	-	-	-	<0.5	0.0121	0.0558	0.0558	0.0558	0.0225	1
CALVET_IRINOTECAN_SENSITIVE_VS_RESISTANT_UP (-)	0.25	-	-	-	<0.5	0.0121	0.0558	0.0558	0.0558	0.0225	1
IIZUKA_LIVER_CANCER_PROGRESSION_L0_L1_DN (-)	0.25	-	-	-	<0.5	0.0121	0.0558	0.0558	0.0558	0.0225	1
NIELSEN_SCHWANNOMA_UP (-)	0.25	-	-	-	0.5	0.0121	0.0558	0.0558	0.0558	0.0225	1
WEST_ADRENOCORTICAL_TUMOR_DN (-)	0.25	-	-	-	<0.5	0.0122	0.056	0.056	0.056	0.0227	1
REACTOME_SIGNALING_BY_ERBB4 (-)	0.25	-	-	-	<0.5	0.0122	0.056	0.056	0.056	0.0227	1
CROMER_TUMORIGENESIS_DN (-)	0.25	-	-	-	<0.5	0.0122	0.056	0.056	0.056	0.0228	1
THILLAINADESAN_ZNF217_TARGETS_DN (-)	0.25	-	-	-	<0.5	0.0122	0.056	0.056	0.056	0.0228	1
REACTOME_CDK_MEDIATED_PHOSPHORYLATION_AND_REMOVAL_OF_CDC6 (-)	0.25	-	-	-	<0.5	0.0122	0.056	0.056	0.056	0.0228	1
ST_INTEGRIN_SIGNALING_PATHWAY (-)	0.25	-	-	-	<0.5	0.0122	0.056	0.056	0.056	0.0228	1
VALK_AML_CLUSTER_15 (-)	0.25	-	-	-	<0.5	0.0122	0.056	0.056	0.056	0.0228	1
WANG_BARRETTS_ESOPHAGUS_UP (-)	0.25	-	-	-	<0.5	0.0122	0.056	0.056	0.056	0.0228	1
SENESE_HDAC1_AND_HDAC2_TARGETS_UP (-)	0.25	-	-	-	<0.5	0.0122	0.056	0.056	0.056	0.0228	1
REACTOME_GLYCEROPHOSPHOLIPID_BIOSYNTHESIS (-)	0.25	-	-	-	<0.5	0.0122	0.056	0.056	0.056	0.0228	1
TURASHVILI_BREAST_LOBULAR_CARCINOMA_VS_LOBULAR_NORMAL_UP (-)	0.25	-	-	-	<0.5	0.0122	0.056	0.056	0.056	0.0228	1
CELL_PROLIFERATION_GO_0008283 (-)	0.25	-	-	-	<0.5	0.0122	0.056	0.056	0.056	0.0228	1
KINSEY_TARGETS_OF_EWSR1_FLII_FUSION_DN (-)	0.25	-	-	-	<0.5	0.0122	0.056	0.056	0.056	0.0228	1
SRC_UP.V1_DN (20q12-q13)	0.25	-	-	-	<0.5	0.0122	0.056	0.056	0.056	0.0228	1
KEGG_RIG_I_LIKE_RECEPTOR_SIGNALING_PATHWAY (-)	0.25	-	-	-	<0.5	0.0124	0.0565	0.0565	0.0565	0.0231	1
MEINHOLD_OVARIAN_CANCER_LOW_GRADE_UP (-)	0.25	-	-	-	<0.5	0.0124	0.0565	0.0565	0.0565	0.0231	1
PID_ERBB1_RECEPTOR_PROXIMAL_PATHWAY (-)	0.25	-	-	-	<0.5	0.0124	0.0565	0.0565	0.0565	0.0231	1
TERAMOTO_OPN_TARGETS_CLUSTER_3 (-)	0.25	-	-	-	<0.5	0.0124	0.0565	0.0565	0.0565	0.0231	1
VESICULAR_FRACTION (-)	0.25	-	-	-	<0.5	0.0124	0.0565	0.0565	0.0565	0.0231	1
ICHIBA_GRAFT_VERSUS_HOST_DISEASE_D7_UP (-)	0.25	-	-	-	<0.5	0.0125	0.0568	0.0568	0.0568	0.0233	1
BURTON_ADIPOGENESIS_9 (-)	0.25	-	-	-	<0.5	0.0127	0.0576	0.0576	0.0576	0.0237	1
TOMLINS_METASTASIS_DN (-)	0.25	-	-	-	<0.5	0.0127	0.0576	0.0576	0.0576	0.0237	1
KIM_MYC_AMPLIFICATION_TARGETS_DN (-)	0.25	-	-	-	<0.5	0.0127	0.0576	0.0576	0.0576	0.0237	1
CERIBELLI_PROMOTERS_INACTIVE_AND_BOUND_BY_NFY (-)	0.25	-	-	-	<0.5	0.0127	0.0576	0.0576	0.0576	0.0237	1
SUNG_METASTASIS_STROMA_UP (-)	0.25	-	-	-	<0.5	0.0127	0.0576	0.0576	0.0576	0.0237	1
MARSON_FOXP3_TARGETS_UP (-)	0.25	-	-	-	<0.5	0.0128	0.0579	0.0579	0.0579	0.0239	1
WESTON_VEGFA_TARGETS (-)	0.25	-	-	-	<0.5	0.0128	0.0579	0.0579	0.0579	0.0239	1
INGRAM_SHH_TARGETS (-)	0.25	-	-	-	<0.5	0.0129	0.0581	0.0581	0.0581	0.0242	1
MATTHEWS_SKIN_CARCINOGENESIS_VIA_JUN (-)	0.25	-	-	-	<0.5	0.0129	0.0581	0.0581	0.0581	0.0242	1
MELLMAN_TUT1_TARGETS_UP (-)	0.25	-	-	-	<0.5	0.0129	0.0581	0.0581	0.0581	0.0242	1
AUJLA_IL22_AND_IL17A_SIGNALING (-)	0.25	-	-	-	0.5	0.0129	0.0581	0.0581	0.0581	0.0242	1
BIOCARTA_CBL_PATHWAY (-)	0.25	-	-	-	<0.5	0.0129	0.0581	0.0581	0.0581	0.0242	1
TRANSMEMBRANE_RECEPTOR_PROTEIN_TYROSINE_KINASE_SIGNALING_PATHWAY (-)	0.25	-	-	-	<0.5	0.0129	0.0581	0.0581	0.0581	0.0242	1
BRAF.Weeks_UP (7q34)	0.249	-	-	-	<0.5	0.0129	0.0581	0.0581	0.0581	0.0242	1
CHEN_LVAD_SUPPORT_OF_FAILING_HEART_DN (-)	0.249	-	-	-	<0.5	0.0129	0.0581	0.0581	0.0581	0.0242	1
REACTOME_POST_TRANSLATIONAL_PROTEIN_MODIFICATION (-)	0.249	-	-	-	<0.5	0.0129	0.0581	0.0581	0.0581	0.0242	1
SENGUPTA_EBNA1_ANTICORRELATED (-)	0.249	-	-	-	<0.5	0.0129	0.0581	0.0581	0.0581	0.0242	1
ZHONG_SECRETOME_OF_LUNG_CANCER_AND_MACROPHAGE (-)	0.249	-	-	-	<0.5	0.0129	0.0581	0.0581	0.0581	0.0242	1
ITO_PTTG1_TARGETS_DN (-)	0.249	-	-	-	<0.5	0.0131	0.0587	0.0587	0.0587	0.0245	1
SATO_SILENCED_BY_DEACETYLATION_IN_PANCREATIC_CANCER (-)	0.249	-	-	-	<0.5	0.0131	0.0587	0.0587	0.0587	0.0245	1
KAN_RESPONSE_TO_ARSENIC_TRIOXIDE (-)	0.249	-	-	-	<0.5	0.0131	0.0588	0.0588	0.0588	0.0246	1
IGARASHI_ATF4_TARGETS_UP (-)	0.249	-	-	-	<0.5	0.0131	0.0588	0.0588	0.0588	0.0246	1
PROGRAMMED_CELL_DEATH (-)	0.249	-	-	-	<0.5	0.0131	0.0588	0.0588	0.0588	0.0246	1
RIZKI_TUMOR_INVASIVENESS_3D_DN (-)	0.249	-	-	-	<0.5	0.0131	0.0588	0.0588	0.0588	0.0246	1
ROVERSI_GLIOMA_COPY_NUMBER_UP (-)	0.249	-	-	-	<0.5	0.0131	0.0588	0.0588	0.0588	0.0246	1
TUOMISTO_TUMOR_SUPPRESSION_BY_COL13A1_DN (-)	0.249	-	-	-	<0.5	0.0131	0.0588	0.0588	0.0588	0.0246	1
HAN_JNK_SINGALING_DN (-)	0.249	-	-	-	<0.5	0.0131	0.0588	0.0588	0.0588	0.0246	1
KUROZUMI_RESPONSE_TO_ONCOCYTIC_VIRUS (-)	0.249	-	-	-	<0.5	0.0133	0.0591	0.0591	0.0591	0.0249	1
BROWNE_HCMV_INFECTION_24HR_DN (-)	0.249	-	-	-	<0.5	0.0133	0.0591	0.0591	0.0591	0.0249	1
REGULATION_OF_MAPKKK_CASCADE (-)	0.249	-	-	-	<0.5	0.0133	0.0591	0.0591	0.0591	0.0249	1
CELLULAR_MACROMOLECULE_METABOLIC_PROCESS (-)	0.249	-	-	-	<0.5	0.0134	0.0591	0.0591	0.0591	0.0251	1
SUH_COEXPRESSED_WITH_ID1_AND_ID2_UP (-)	0.249	-	-	-	<0.5	0.0134	0.0591	0.0591	0.0591	0.0251	1
MARCHINI_TRABECTEDIN_RESISTANCE_UP (-)	0.249	-	-	-	<0.5	0.0134	0.0591	0.0591	0.0591	0.0251	1
NAGASHIMA_NRG1_SIGNALING_DN (-)	0.249	-	-	-	<0.5	0.0134	0.0591	0.0591	0.0591	0.0251	1
REPRODUCTION (-)	0.249	-	-	-	0.5	0.0134	0.0591	0.0591	0.0591	0.0251	1
OZANNE_AP1_TARGETS_UP (-)	0.249	-	-	-	<0.5	0.0134	0.0591	0.0591	0.0591	0.0251	1
REACTOME_COMPLEMENT_CASCADE (-)	0.249	-	-	-	<0.5	0.0134	0.0591	0.0591	0.0591	0.0251	1
BIOCARTA_TNFR2_PATHWAY (-)	0.249	-	-	-	<0.5	0.0134	0.0591	0.0591	0.0591	0.0251	1
REACTOME_CYTOKINE_SIGNALING_IN_IMMUNE_SYSTEM (-)	0.249	-	-	-	<0.5	0.0134	0.0591	0.0591	0.0591	0.0251	1
CELLULAR_PROTEIN_METABOLIC_PROCESS (-)	0.249	-	-	-	<0.5	0.0134	0.0591	0.0591	0.0591	0.0251	1
IGARASHI_ATF4_TARGETS_DN (-)	0.249	-	-	-	<0.5	0.0134	0.0591	0.0591	0.0591	0.0251	1
GRAHAM_CML_DIVIDING_VS_NORMAL_DIVIDING_DN (-)	0.249	-	-	-	<0.5	0.0134	0.0591	0.0591	0.0591	0.0251	1
AKT1.Skin_PMEL.24_UP (14q32.32-q32.33)	0.249	-	-	-	<0.5	0.0134	0.0591	0.0591	0.0591	0.0251	1
VITAMIN_TRANSPORT (-)	0.249	-	-	-	<0.5	0.0134	0.0591	0.0591	0.0591	0.0251	1
ZHOU_TNF_SIGNALING_30MIN (-)	0.249	-	-	-	<0.5	0.0134	0.0593	0.0593	0.0593	0.0252	1
DER_IFN_ALPHA_RESPONSE_DN (-)	0.249	-	-	-	<0.5	0.0134	0.0593	0.0593	0.0593	0.0252	1
VALK_AML_CLUSTER_4 (-)	0.249	-	-	-	<0.5	0.0134	0.0593	0.0593	0.0593	0.0252	1
IVANOVA_HEMATOPOIESIS_MATURE_CELL (-)	0.248	-	-	-	<0.5	0.0136	0.0598	0.0598	0.0598	0.0255	1
REACTOME_INTEGRIN_CELL_SURFACE_INTERACTIONS (-)	0.248	-	-	-	<0.5	0.0136	0.0598	0.0598	0.0598	0.0255	1
PID_FAK_PATHWAY (-)	0.248	-	-	-	<0.5	0.0136	0.0598	0.0598	0.0598	0.0255	1
KYNG_DNA_DAMAGE_BY_UV (-)	0.248	-	-	-	<0.5	0.0136	0.0598	0.0598	0.0598	0.0255	1
POSITIVE_REGULATION_OF_MAP_KINASE_ACTIVITY (-)	0.248	-	-	-	<0.5	0.0136	0.0598	0.0598	0.0598	0.0255	1
CHIANG_LIVER_CANCER_SUBCLASS_UNANNOTATED_UP (-)	0.248	-	-	-	<0.5	0.0137	0.0601	0.0601	0.0601	0.0257	1
ONDER_CDH1_TARGETS_3_DN (-)	0.248	-	-	-	<0.5	0.0137	0.0603	0.0603	0.0603	0.0258	1
INTERLEUKIN_BINDING (-)	0.248	-	-	-	<0.5	0.0137	0.0603	0.0603	0.0603	0.0258	1
STEIN_ESRRA_TARGETS (-)	0.248	-	-	-	<0.5	0.0138	0.0606	0.0606	0.0606	0.026	1
REACTOME_REGULATION_OF_COMPLEMENT_CASCADE (-)	0.248	-	-	-	<0.5	0.0139	0.0609	0.0609	0.0609	0.0261	1
MARTINEZ_RB1_TARGETS_DN (-)	0.248	-	-	-	<0.5	0.014	0.0612	0.0612	0.0612	0.0263	1
SCHUHMACHER_MYC_TARGETS_DN (-)	0.248	-	-	-	<0.5	0.014	0.0614	0.0614	0.0614	0.0264	1
GARGALOVIC_RESPONSE_TO_OXIDIZED_PHOSPHOLIPIDS_MAGENTA_UP (-)	0.248	-	-	-	<0.5	0.014	0.0614	0.0614	0.0614	0.0264	1
BUDHU_LIVER_CANCER_METASTASIS_UP (-)	0.248	-	-	-	<0.5	0.014	0.0614	0.0614	0.0614	0.0264	1
REACTOME_PEPTIDE_HORMONE_BIOSYNTHESIS (-)	0.248	-	-	-	<0.5	0.014	0.0614	0.0614	0.0614	0.0264	1
ONKEN_UVEAL_MELANOMA_DN (-)	0.248	-	-	-	<0.5	0.0141	0.0616	0.0616	0.0616	0.0266	1
ACTIN_BINDING (-)	0.248	-	-	-	<0.5	0.0141	0.0616	0.0616	0.0616	0.0266	1
KEGG_PANCREATIC_CANCER (-)	0.248	-	-	-	<0.5	0.0142	0.0616	0.0616	0.0616	0.0267	1
IVANOVA_HEMATOPOIESIS_LATE_PROGENITOR (-)	0.248	-	-	-	<0.5	0.0142	0.0616	0.0616	0.0616	0.0267	1
KEGG_EPITHELIAL_CELL_SIGNALING_IN_HELICOBACTER_PYLORI_INFECTION (-)	0.248	-	-	-	<0.5	0.0142	0.0616	0.0616	0.0616	0.0267	1
ZHANG_BREAST_CANCER_PROGENITORS_DN (-)	0.248	-	-	-	<0.5	0.0142	0.0616	0.0616	0.0616	0.0267	1
PIGMENT_METABOLIC_PROCESS (-)	0.248	-	-	-	0.5	0.0142	0.0616	0.0616	0.0616	0.0267	1
GROSS_ELK3_TARGETS_UP (-)	0.248	-	-	-	<0.5	0.0142	0.0616	0.0616	0.0616	0.0267	1
LIM_MAMMARY_LUMINAL_PROGENITOR_UP (-)	0.248	-	-	-	<0.5	0.0142	0.0616	0.0616	0.0616	0.0267	1
ZHU_CMV_24_HR_UP (-)	0.248	-	-	-	<0.5	0.0142	0.0616	0.0616	0.0616	0.0267	1
REACTOME_ACTIVATION_OF_IRF3_IRF7_MEDIATED_BY_TBK1_IKK_EPSILON (-)	0.248	-	-	-	<0.5	0.0143	0.0616	0.0616	0.0616	0.0269	1
AZARE_STAT3_TARGETS (-)	0.248	-	-	-	<0.5	0.0143	0.0616	0.0616	0.0616	0.0269	1
VESICLE_COAT (-)	0.247	-	-	-	<0.5	0.0143	0.0616	0.0616	0.0616	0.0269	1
MEMBRANE_COAT (-)	0.247	-	-	-	<0.5	0.0143	0.0616	0.0616	0.0616	0.0269	1
COATED_MEMBRANE (-)	0.247	-	-	-	<0.5	0.0143	0.0616	0.0616	0.0616	0.0269	1
SHAFFER_IRF4_TARGETS_IN_ACTIVATED_DENDRITIC_CELL (-)	0.247	-	-	-	<0.5	0.0143	0.0616	0.0616	0.0616	0.0269	1
SASAKI_ADULT_T_CELL_LEUKEMIA (-)	0.247	-	-	-	<0.5	0.0143	0.0616	0.0616	0.0616	0.0269	1
RAPA_EARLY_UP.V1_DN (-)	0.247	-	-	-	<0.5	0.0143	0.0616	0.0616	0.0616	0.0269	1
REACTOME_PLATELET_ACTIVATION_SIGNALING_AND_AGGREGATION (-)	0.247	-	-	-	<0.5	0.0143	0.0616	0.0616	0.0616	0.0269	1
PURBEY_TARGETS_OF_CTBP1_NOT_SATB1_UP (-)	0.247	-	-	-	<0.5	0.0144	0.0621	0.0621	0.0621	0.0272	1
MYLLYKANGAS_AMPLIFICATION_HOT_SPOT_1 (-)	0.247	-	-	-	<0.5	0.0144	0.0621	0.0621	0.0621	0.0272	1
CROONQUIST_NRAS_SIGNALING_UP (-)	0.247	-	-	-	<0.5	0.0144	0.0621	0.0621	0.0621	0.0272	1
KEGG_PPAR_SIGNALING_PATHWAY (-)	0.247	-	-	-	<0.5	0.0144	0.0621	0.0621	0.0621	0.0272	1
LIU_IL13_PRIMING_MODEL (-)	0.247	-	-	-	<0.5	0.0145	0.0623	0.0623	0.0623	0.0273	1
INOSITOL_OR_PHOSPHATIDYLINOSITOL_PHOSPHATASE_ACTIVITY (-)	0.247	-	-	-	<0.5	0.0145	0.0623	0.0623	0.0623	0.0273	1
KRAS.600.LUNG.BREAST_UP.V1_UP (12p12.1)	0.247	-	-	-	<0.5	0.0147	0.0632	0.0632	0.0632	0.0278	1
NEGATIVE_REGULATION_OF_HYDROLASE_ACTIVITY (-)	0.247	-	-	-	<0.5	0.0147	0.0632	0.0632	0.0632	0.0278	1
XU_CREBBP_TARGETS_DN (-)	0.247	-	-	-	<0.5	0.0149	0.0638	0.0638	0.0638	0.0281	1
BOYLAN_MULTIPLE_MYELOMA_PCA3_UP (-)	0.247	-	-	-	<0.5	0.0151	0.0647	0.0647	0.0647	0.0284	1
APOPTOSIS_GO (-)	0.247	-	-	-	<0.5	0.0152	0.0649	0.0649	0.0649	0.0285	1
SCHLINGEMANN_SKIN_CARCINOGENESIS_TPA_UP (-)	0.247	-	-	-	<0.5	0.0152	0.0649	0.0649	0.0649	0.0285	1
LIPOPROTEIN_METABOLIC_PROCESS (-)	0.247	-	-	-	<0.5	0.0152	0.0649	0.0649	0.0649	0.0285	1
LEUKOCYTE_DIFFERENTIATION (-)	0.247	-	-	-	<0.5	0.0152	0.0649	0.0649	0.0649	0.0285	1
MIPS_ESCRT_III_COMPLEX (-)	0.247	-	-	-	<0.5	0.0153	0.0653	0.0653	0.0653	0.0288	1
ISHIKAWA_STING_SIGNALING (-)	0.247	-	-	-	<0.5	0.0153	0.0653	0.0653	0.0653	0.0288	1
ESC_V6.5_UP_LATE.V1_UP (-)	0.247	-	-	-	<0.5	0.0153	0.0653	0.0653	0.0653	0.0288	1
WUNDER_INFLAMMATORY_RESPONSE_AND_CHOLESTEROL_UP (-)	0.247	-	-	-	<0.5	0.0153	0.0653	0.0653	0.0653	0.0288	1
MOOTHA_PGC (-)	0.247	-	-	-	<0.5	0.0153	0.0653	0.0653	0.0653	0.0288	1
COENZYME_BIOSYNTHETIC_PROCESS (-)	0.247	-	-	-	<0.5	0.0154	0.0655	0.0655	0.0655	0.029	1
ORGANIC_ANION_TRANSMEMBRANE_TRANSPORTER_ACTIVITY (-)	0.247	-	-	-	<0.5	0.0154	0.0655	0.0655	0.0655	0.029	1
REACTOME_GAMMA_CARBOXYLATION_TRANSPORT_AND_AMINO_TERMINAL_CLEAVAGE_OF_PROTEINS (-)	0.247	-	-	-	0.5	0.0155	0.0658	0.0658	0.0658	0.0291	1
WANG_SMARCE1_TARGETS_DN (-)	0.247	-	-	-	<0.5	0.0155	0.0658	0.0658	0.0658	0.0293	1
MURAKAMI_UV_RESPONSE_6HR_UP (-)	0.246	-	-	-	<0.5	0.0155	0.0658	0.0658	0.0658	0.0293	1
WIERENGA_STAT5A_TARGETS_GROUP2 (-)	0.246	-	-	-	<0.5	0.0155	0.0658	0.0658	0.0658	0.0293	1
FARMER_BREAST_CANCER_CLUSTER_7 (-)	0.246	-	-	-	<0.5	0.0155	0.0658	0.0658	0.0658	0.0293	1
WU_HBX_TARGETS_2_DN (-)	0.246	-	-	-	<0.5	0.0155	0.0658	0.0658	0.0658	0.0293	1
PROTEIN_DIMERIZATION_ACTIVITY (-)	0.246	-	-	-	<0.5	0.0155	0.0658	0.0658	0.0658	0.0293	1
BIOCARTA_NUCLEARRS_PATHWAY (-)	0.246	-	-	-	<0.5	0.0155	0.0658	0.0658	0.0658	0.0293	1
AMIT_SERUM_RESPONSE_20_MCF10A (-)	0.246	-	-	-	<0.5	0.0156	0.066	0.066	0.066	0.0294	1
NIKOLSKY_BREAST_CANCER_20Q12_Q13_AMPLICON (-)	0.246	-	-	-	<0.5	0.0156	0.066	0.066	0.066	0.0294	1
WIEMANN_TELOMERE_SHORTENING_AND_CHRONIC_LIVER_DAMAGE_DN (-)	0.246	-	-	-	0.5	0.0156	0.066	0.066	0.066	0.0294	1
ST_TUMOR_NECROSIS_FACTOR_PATHWAY (-)	0.246	-	-	-	<0.5	0.0157	0.0662	0.0662	0.0662	0.0296	1
TENEDINI_MEGAKARYOCYTE_MARKERS (-)	0.246	-	-	-	<0.5	0.0157	0.0662	0.0662	0.0662	0.0296	1
URS_ADIPOCYTE_DIFFERENTIATION_DN (-)	0.246	-	-	-	<0.5	0.0157	0.0662	0.0662	0.0662	0.0296	1
SASSON_RESPONSE_TO_GONADOTROPHINS_DN (-)	0.246	-	-	-	<0.5	0.0158	0.0668	0.0668	0.0668	0.0299	1
KIM_WT1_TARGETS_8HR_DN (-)	0.246	-	-	-	<0.5	0.0159	0.067	0.067	0.067	0.03	1
CREIGHTON_AKT1_SIGNALING_VIA_MTOR_DN (-)	0.246	-	-	-	<0.5	0.0159	0.067	0.067	0.067	0.03	1
BERENJENO_TRANSFORMED_BY_RHOA_FOREVER_DN (-)	0.246	-	-	-	<0.5	0.0159	0.067	0.067	0.067	0.03	1
VALK_AML_CLUSTER_9 (-)	0.246	-	-	-	<0.5	0.016	0.0672	0.0672	0.0672	0.0302	1
SIMBULAN_UV_RESPONSE_NORMAL_UP (-)	0.246	-	-	-	<0.5	0.016	0.0672	0.0672	0.0672	0.0302	1
LINDVALL_IMMORTALIZED_BY_TERT_UP (-)	0.246	-	-	-	<0.5	0.016	0.0672	0.0672	0.0672	0.0302	1
ORGANIC_ACID_TRANSMEMBRANE_TRANSPORTER_ACTIVITY (-)	0.246	-	-	-	<0.5	0.0161	0.0674	0.0674	0.0674	0.0303	1
NUCLEAR_ENVELOPE_ENDOPLASMIC_RETICULUM_NETWORK (-)	0.246	-	-	-	<0.5	0.0161	0.0674	0.0674	0.0674	0.0303	1
CELLULAR_LOCALIZATION (-)	0.246	-	-	-	<0.5	0.0161	0.0677	0.0677	0.0677	0.0305	1
ISHIDA_TARGETS_OF_SYT_SSX_FUSIONS (-)	0.246	-	-	-	<0.5	0.0161	0.0677	0.0677	0.0677	0.0305	1
RAY_TARGETS_OF_P210_BCR_ABL_FUSION_DN (-)	0.246	-	-	-	<0.5	0.0163	0.0681	0.0681	0.0681	0.0308	1
COFACTOR_METABOLIC_PROCESS (-)	0.246	-	-	-	<0.5	0.0163	0.0681	0.0681	0.0681	0.0308	1
TOMLINS_PROSTATE_CANCER_UP (-)	0.246	-	-	-	<0.5	0.0163	0.0681	0.0681	0.0681	0.0308	1
REACTOME_TRAF6_MEDIATED_IRF7_ACTIVATION (-)	0.246	-	-	-	<0.5	0.0163	0.0681	0.0681	0.0681	0.0308	1
YOSHIMURA_MAPK8_TARGETS_DN (-)	0.245	-	-	-	<0.5	0.0163	0.0681	0.0681	0.0681	0.0308	1
BROWNE_HCMV_INFECTION_8HR_DN (-)	0.245	-	-	-	<0.5	0.0164	0.0683	0.0683	0.0683	0.0309	1
STEROID_HORMONE_RECEPTOR_ACTIVITY (-)	0.245	-	-	-	<0.5	0.0165	0.0689	0.0689	0.0689	0.0312	1
BIOCARTA_BIOPEPTIDES_PATHWAY (-)	0.245	-	-	-	<0.5	0.0167	0.0694	0.0694	0.0694	0.0315	1
MIPS_BRAFT_COMPLEX (-)	0.245	-	-	-	<0.5	0.0167	0.0694	0.0694	0.0694	0.0315	1
NEGATIVE_REGULATION_OF_BIOLOGICAL_PROCESS (-)	0.245	-	-	-	<0.5	0.0167	0.0694	0.0694	0.0694	0.0315	1
Yokoyama_et_al_MITF_UP (-)	0.245	-	-	-	0.5	0.0167	0.0694	0.0694	0.0694	0.0315	1
REACTOME_XENOBIOTICS (-)	0.245	-	-	-	<0.5	0.0168	0.0697	0.0697	0.0697	0.0318	1
IYENGAR_RESPONSE_TO_ADIPOCYTE_FACTORS (-)	0.245	-	-	-	<0.5	0.0168	0.0697	0.0697	0.0697	0.0318	1
KRAS.AMP.LUNG_UP.V1_UP (12p12.1)	0.245	-	-	-	<0.5	0.0168	0.0697	0.0697	0.0697	0.0318	1
KANG_IMMORTALIZED_BY_TERT_DN (-)	0.245	-	-	-	<0.5	0.0168	0.0697	0.0697	0.0697	0.0318	1
SNF5_DN.V1_DN (-)	0.245	-	-	-	<0.5	0.0168	0.0697	0.0697	0.0697	0.0318	1
MEDINA_SMARCA4_TARGETS (-)	0.245	-	-	-	<0.5	0.0168	0.0697	0.0697	0.0697	0.0318	1
PID_INTEGRIN5_PATHWAY (-)	0.245	-	-	-	<0.5	0.0168	0.0697	0.0697	0.0697	0.0318	1
SHIN_B_CELL_LYMPHOMA_CLUSTER_5 (-)	0.245	-	-	-	0.5	0.0169	0.0699	0.0699	0.0699	0.032	1
NADERI_BREAST_CANCER_PROGNOSIS_DN (-)	0.245	-	-	-	<0.5	0.0169	0.0699	0.0699	0.0699	0.032	1
CARBOXYLIC_ACID_TRANSMEMBRANE_TRANSPORTER_ACTIVITY (-)	0.245	-	-	-	<0.5	0.017	0.07	0.07	0.07	0.0321	1
ROZANOV_MMP14_TARGETS_UP (-)	0.245	-	-	-	<0.5	0.017	0.07	0.07	0.07	0.0321	1
ZWANG_TRANSIENTLY_UP_BY_1ST_EGF_PULSE_ONLY (-)	0.245	-	-	-	<0.5	0.017	0.07	0.07	0.07	0.0321	1
POSITIVE_REGULATION_OF_TRANSCRIPTION_FROM_RNA_POLYMERASE_II_PROMOTER (-)	0.245	-	-	-	<0.5	0.017	0.07	0.07	0.07	0.0321	1
ESC_J1_UP_EARLY.V1_UP (-)	0.245	-	-	-	<0.5	0.017	0.07	0.07	0.07	0.0321	1
MARZEC_IL2_SIGNALING_UP (-)	0.245	-	-	-	<0.5	0.0171	0.0704	0.0704	0.0704	0.0324	1
HOLLEMAN_ASPARAGINASE_RESISTANCE_ALL_DN (-)	0.245	-	-	-	<0.5	0.0171	0.0704	0.0704	0.0704	0.0324	1
WESTON_VEGFA_TARGETS_3HR (-)	0.245	-	-	-	<0.5	0.0171	0.0704	0.0704	0.0704	0.0324	1
ZHANG_ANTIVIRAL_RESPONSE_TO_RIBAVIRIN_UP (-)	0.245	-	-	-	<0.5	0.0171	0.0704	0.0704	0.0704	0.0324	1
MIKKELSEN_ES_ICP_WITH_H3K4ME3_AND_H3K27ME3 (-)	0.245	-	-	-	<0.5	0.0171	0.0704	0.0704	0.0704	0.0324	1
BOSCO_ALLERGEN_INDUCED_TH2_ASSOCIATED_MODULE (-)	0.245	-	-	-	<0.5	0.0173	0.0713	0.0713	0.0713	0.0329	1
PID_IL6_7PATHWAY (-)	0.245	-	-	-	<0.5	0.0173	0.0713	0.0713	0.0713	0.0329	1
ASTON_MAJOR_DEPRESSIVE_DISORDER_DN (-)	0.245	-	-	-	0.5	0.0174	0.0714	0.0714	0.0714	0.033	1
SIRNA_EIF4GI_DN (-)	0.245	-	-	-	<0.5	0.0174	0.0714	0.0714	0.0714	0.033	1
PLASARI_TGFB1_TARGETS_1HR_DN (-)	0.245	-	-	-	<0.5	0.0174	0.0714	0.0714	0.0714	0.033	1
LIU_SMARCA4_TARGETS (-)	0.245	-	-	-	<0.5	0.0174	0.0714	0.0714	0.0714	0.033	1
KAMIKUBO_MYELOID_CEBPA_NETWORK (-)	0.245	-	-	-	<0.5	0.0175	0.0716	0.0716	0.0716	0.0332	1
WANG_CISPLATIN_RESPONSE_AND_XPC_UP (-)	0.244	-	-	-	<0.5	0.0176	0.0716	0.0716	0.0716	0.0333	1
DAZARD_UV_RESPONSE_CLUSTER_G5 (-)	0.244	-	-	-	<0.5	0.0176	0.0716	0.0716	0.0716	0.0333	1
MAHADEVAN_IMATINIB_RESISTANCE_UP (-)	0.244	-	-	-	<0.5	0.0176	0.0716	0.0716	0.0716	0.0333	1
KEGG_STEROID_HORMONE_BIOSYNTHESIS (-)	0.244	-	-	-	<0.5	0.0176	0.0716	0.0716	0.0716	0.0333	1
BLUM_RESPONSE_TO_SALIRASIB_UP (-)	0.244	-	-	-	<0.5	0.0176	0.0716	0.0716	0.0716	0.0333	1
PIK3CA.24_DN (3q26.3)	0.244	-	-	-	<0.5	0.0176	0.0716	0.0716	0.0716	0.0333	1
SASSON_RESPONSE_TO_FORSKOLIN_DN (-)	0.244	-	-	-	<0.5	0.0176	0.0716	0.0716	0.0716	0.0333	1
MIPS_TNF_ALPHA_NF_KAPPA_B_SIGNALING_COMPLEX_3 (-)	0.244	-	-	-	0.5	0.0176	0.0716	0.0716	0.0716	0.0333	1
ODONNELL_TARGETS_OF_MYC_AND_TFRC_UP (-)	0.244	-	-	-	<0.5	0.0176	0.0716	0.0716	0.0716	0.0333	1
CDC42_PROTEIN_SIGNAL_TRANSDUCTION (1p36.1)	0.244	-	-	-	<0.5	0.0176	0.0718	0.0718	0.0718	0.0335	1
ST_G_ALPHA_S_PATHWAY (-)	0.244	-	-	-	<0.5	0.0177	0.072	0.072	0.072	0.0336	1
SCHAEFFER_PROSTATE_DEVELOPMENT_48HR_UP (-)	0.244	-	-	-	<0.5	0.0177	0.072	0.072	0.072	0.0336	1
OSADA_ASCL1_TARGETS_UP (-)	0.244	-	-	-	<0.5	0.0179	0.0727	0.0727	0.0727	0.0341	1
LEE_SP4_THYMOCYTE (-)	0.244	-	-	-	<0.5	0.0179	0.0727	0.0727	0.0727	0.0341	1
POSITIVE_REGULATION_OF_CELL_MIGRATION (-)	0.244	-	-	-	<0.5	0.0179	0.0727	0.0727	0.0727	0.0341	1
LATE_ENDOSOME (-)	0.244	-	-	-	0.5	0.0179	0.0727	0.0727	0.0727	0.0341	1
BCAT_BILD_ET_AL_UP (-)	0.244	-	-	-	<0.5	0.0179	0.0727	0.0727	0.0727	0.0341	1
NOTCH_DN.V1_DN (-)	0.244	-	-	-	<0.5	0.0179	0.0727	0.0727	0.0727	0.0341	1
MARIADASON_RESPONSE_TO_CURCUMIN_SULINDAC_5 (-)	0.244	-	-	-	<0.5	0.018	0.0727	0.0727	0.0727	0.0342	1
PID_TOLL_ENDOGENOUS_PATHWAY (-)	0.244	-	-	-	<0.5	0.018	0.0727	0.0727	0.0727	0.0342	1
CARBOHYDRATE_TRANSPORT (-)	0.244	-	-	-	<0.5	0.018	0.0727	0.0727	0.0727	0.0342	1
SESTO_RESPONSE_TO_UV_C5 (-)	0.244	-	-	-	<0.5	0.018	0.0727	0.0727	0.0727	0.0342	1
BOYAULT_LIVER_CANCER_SUBCLASS_G2 (-)	0.244	-	-	-	<0.5	0.018	0.0727	0.0727	0.0727	0.0342	1
PID_IL1PATHWAY (-)	0.244	-	-	-	<0.5	0.018	0.0727	0.0727	0.0727	0.0342	1
VALK_AML_CLUSTER_8 (-)	0.244	-	-	-	<0.5	0.018	0.0727	0.0727	0.0727	0.0342	1
REACTOME_REGULATION_OF_INSULIN_SECRETION_BY_ACETYLCHOLINE (-)	0.244	-	-	-	<0.5	0.0182	0.0731	0.0731	0.0731	0.0345	1
KIM_WT1_TARGETS_8HR_UP (-)	0.244	-	-	-	<0.5	0.0182	0.0731	0.0731	0.0731	0.0345	1
ZHANG_ADIPOGENESIS_BY_BMP7 (-)	0.244	-	-	-	<0.5	0.0182	0.0731	0.0731	0.0731	0.0345	1
WESTON_VEGFA_TARGETS_6HR (-)	0.244	-	-	-	<0.5	0.0182	0.0731	0.0731	0.0731	0.0345	1
CSR_LATE_UP.V1_DN (-)	0.244	-	-	-	<0.5	0.0183	0.0733	0.0733	0.0733	0.0348	1
SHETH_LIVER_CANCER_VS_TXNIP_LOSS_PAM1 (-)	0.244	-	-	-	<0.5	0.0183	0.0733	0.0733	0.0733	0.0348	1
REACTOME_SIGNALING_BY_ILS (-)	0.243	-	-	-	<0.5	0.0183	0.0733	0.0733	0.0733	0.0348	1
WANG_METASTASIS_OF_BREAST_CANCER_ESR1_DN (-)	0.243	-	-	-	<0.5	0.0183	0.0733	0.0733	0.0733	0.0348	1
REACTOME_INTRINSIC_PATHWAY (-)	0.243	-	-	-	<0.5	0.0183	0.0733	0.0733	0.0733	0.0348	1
REACTOME_BIOSYNTHESIS_OF_THE_N_GLYCAN_PRECURSOR_DOLICHOL_LIPID_LINKED_OLIGOSACCHARIDE_LLO_AND_TRANSFER_TO_A_NASCENT_PROTEIN (-)	0.243	-	-	-	<0.5	0.0183	0.0733	0.0733	0.0733	0.0348	1
SHEDDEN_LUNG_CANCER_GOOD_SURVIVAL_A4 (-)	0.243	-	-	-	<0.5	0.0183	0.0733	0.0733	0.0733	0.0348	1
RAY_ALZHEIMERS_DISEASE (-)	0.243	-	-	-	<0.5	0.0183	0.0733	0.0733	0.0733	0.0348	1
PTEN_DN.V1_DN (10q23)	0.243	-	-	-	<0.5	0.0183	0.0733	0.0733	0.0733	0.0348	1
ORGANIC_ACID_METABOLIC_PROCESS (-)	0.243	-	-	-	<0.5	0.0183	0.0733	0.0733	0.0733	0.0348	1
G_PROTEIN_SIGNALING_ADENYLATE_CYCLASE_ACTIVATING_PATHWAY (-)	0.243	-	-	-	<0.5	0.0184	0.0734	0.0734	0.0734	0.035	1
EBAUER_TARGETS_OF_PAX3_FOXO1_FUSION_UP (-)	0.243	-	-	-	<0.5	0.0184	0.0734	0.0734	0.0734	0.035	1
REACTOME_TGF_BETA_RECEPTOR_SIGNALING_IN_EMT_EPITHELIAL_TO_MESENCHYMAL_TRANSITION (-)	0.243	-	-	-	<0.5	0.0184	0.0734	0.0734	0.0734	0.035	1
PLASARI_TGFB1_TARGETS_1HR_UP (-)	0.243	-	-	-	<0.5	0.0185	0.0737	0.0737	0.0737	0.0351	1
REACTOME_IRON_UPTAKE_AND_TRANSPORT (-)	0.243	-	-	-	<0.5	0.0185	0.0737	0.0737	0.0737	0.0351	1
SEITZ_NEOPLASTIC_TRANSFORMATION_BY_8P_DELETION_UP (-)	0.243	-	-	-	<0.5	0.0185	0.0739	0.0739	0.0739	0.0353	1
REGULATION_OF_CELL_GROWTH (-)	0.243	-	-	-	<0.5	0.0188	0.0747	0.0747	0.0747	0.0357	1
HASINA_NOL7_TARGETS_DN (-)	0.243	-	-	-	<0.5	0.0188	0.0747	0.0747	0.0747	0.0357	1
OXFORD_RALB_TARGETS_DN (-)	0.243	-	-	-	<0.5	0.019	0.0755	0.0755	0.0755	0.0362	1
LABBE_TARGETS_OF_TGFB1_AND_WNT3A_DN (-)	0.243	-	-	-	<0.5	0.019	0.0755	0.0755	0.0755	0.0362	1
ZHENG_FOXP3_TARGETS_IN_T_LYMPHOCYTE_DN (-)	0.243	-	-	-	<0.5	0.0191	0.0756	0.0756	0.0756	0.0363	1
ROZANOV_MMP14_CORRELATED (-)	0.243	-	-	-	<0.5	0.0191	0.0756	0.0756	0.0756	0.0363	1
CYTOKINE_BINDING (-)	0.243	-	-	-	<0.5	0.0191	0.0756	0.0756	0.0756	0.0363	1
NRL_DN.V1_UP (14q11.1-q11.2)	0.243	-	-	-	<0.5	0.0191	0.0756	0.0756	0.0756	0.0363	1
DIGESTION (-)	0.243	-	-	-	<0.5	0.0191	0.0759	0.0759	0.0759	0.0365	1
KEGG_INSULIN_SIGNALING_PATHWAY (-)	0.243	-	-	-	<0.5	0.0193	0.0764	0.0764	0.0764	0.0368	1
MARTINELLI_IMMATURE_NEUTROPHIL_UP (-)	0.243	-	-	-	<0.5	0.0193	0.0764	0.0764	0.0764	0.0368	1
BROWNE_HCMV_INFECTION_18HR_DN (-)	0.243	-	-	-	<0.5	0.0194	0.0766	0.0766	0.0766	0.0369	1
ZHU_CMV_24_HR_DN (-)	0.243	-	-	-	<0.5	0.0194	0.0768	0.0768	0.0768	0.0371	1
STREICHER_LSM1_TARGETS_UP (-)	0.243	-	-	-	<0.5	0.0194	0.0768	0.0768	0.0768	0.0371	1
SU_LIVER (-)	0.242	-	-	-	<0.5	0.0194	0.0768	0.0768	0.0768	0.0371	1
VANTVEER_BREAST_CANCER_ESR1_UP (-)	0.242	-	-	-	<0.5	0.0195	0.0771	0.0771	0.0771	0.0372	1
BIOCARTA_DEATH_PATHWAY (-)	0.242	-	-	-	<0.5	0.0197	0.0775	0.0775	0.0775	0.0374	1
KRAS_comp.5_8L (12p12.1)	0.242	-	-	-	<0.5	0.0197	0.0775	0.0775	0.0775	0.0374	1
REACTOME_CROSS_PRESENTATION_OF_SOLUBLE_EXOGENOUS_ANTIGENS_ENDOSOMES (-)	0.242	-	-	-	0.5	0.0197	0.0775	0.0775	0.0775	0.0374	1
WANG_THOC1_TARGETS_UP (-)	0.242	-	-	-	<0.5	0.0197	0.0775	0.0775	0.0775	0.0374	1
BANDRES_RESPONSE_TO_CARMUSTIN_WITHOUT_MGMT_24HR_DN (-)	0.242	-	-	-	<0.5	0.0197	0.0775	0.0775	0.0775	0.0375	1
REGULATION_OF_NUCLEOCYTOPLASMIC_TRANSPORT (-)	0.242	-	-	-	<0.5	0.0197	0.0775	0.0775	0.0775	0.0375	1
NEGATIVE_REGULATION_OF_CYTOKINE_BIOSYNTHETIC_PROCESS (-)	0.242	-	-	-	<0.5	0.0197	0.0775	0.0775	0.0775	0.0375	1
CARBOXYLIC_ACID_METABOLIC_PROCESS (-)	0.242	-	-	-	<0.5	0.0197	0.0775	0.0775	0.0775	0.0375	1
DCA_UP.V1_UP (-)	0.242	-	-	-	<0.5	0.0197	0.0775	0.0775	0.0775	0.0375	1
CAIRO_PML_TARGETS_BOUND_BY_MYC_DN (-)	0.242	-	-	-	<0.5	0.0198	0.0778	0.0778	0.0778	0.0377	1
WAMUNYOKOLI_OVARIAN_CANCER_GRADES_1_2_UP (-)	0.242	-	-	-	<0.5	0.02	0.0783	0.0783	0.0783	0.038	1
LE_SKI_TARGETS_DN (-)	0.242	-	-	-	<0.5	0.02	0.0785	0.0785	0.0785	0.0381	1
NOJIMA_SFRP2_TARGETS_UP (-)	0.242	-	-	-	<0.5	0.02	0.0785	0.0785	0.0785	0.0381	1
HOLLEMAN_DAUNORUBICIN_B_ALL_DN (-)	0.242	-	-	-	<0.5	0.02	0.0785	0.0785	0.0785	0.0381	1
BURTON_ADIPOGENESIS_PEAK_AT_8HR (-)	0.242	-	-	-	<0.5	0.0202	0.079	0.079	0.079	0.0384	1
MUNSHI_MULTIPLE_MYELOMA_UP (-)	0.242	-	-	-	<0.5	0.0202	0.079	0.079	0.079	0.0384	1
BRAF_UP (7q34)	0.242	-	-	-	<0.5	0.0203	0.0792	0.0792	0.0792	0.0386	1
RAY_TUMORIGENESIS_BY_ERBB2_CDC25A_UP (-)	0.242	-	-	-	<0.5	0.0203	0.0792	0.0792	0.0792	0.0386	1
TIEN_INTESTINE_PROBIOTICS_2HR_DN (-)	0.242	-	-	-	<0.5	0.0205	0.0799	0.0799	0.0799	0.039	1
BOQUEST_STEM_CELL_CULTURED_VS_FRESH_UP (-)	0.242	-	-	-	<0.5	0.0205	0.0799	0.0799	0.0799	0.039	1
MEKdd.Lung_SALE.Weeks_DN (-)	0.242	-	-	-	<0.5	0.0205	0.0799	0.0799	0.0799	0.039	1
SEROTONIN_RECEPTOR_ACTIVITY (-)	0.242	-	-	-	0.5	0.0205	0.0799	0.0799	0.0799	0.039	1
DETECTION_OF_STIMULUS_INVOLVED_IN_SENSORY_PERCEPTION (-)	0.242	-	-	-	<0.5	0.0206	0.0804	0.0804	0.0804	0.0392	1
REACTOME_SEMA3A_PAK_DEPENDENT_AXON_REPULSION (-)	0.242	-	-	-	<0.5	0.0208	0.0809	0.0809	0.0809	0.0395	1
REGULATION_OF_DEVELOPMENTAL_PROCESS (-)	0.242	-	-	-	<0.5	0.0209	0.081	0.081	0.081	0.0396	1
CRX_NRL_DN.V1_UP (19q13.3)	0.242	-	-	-	<0.5	0.0209	0.081	0.081	0.081	0.0396	1
KEGG_DILATED_CARDIOMYOPATHY (-)	0.242	-	-	-	<0.5	0.0209	0.081	0.081	0.081	0.0396	1
KEGG_PRION_DISEASES (-)	0.242	-	-	-	<0.5	0.0209	0.081	0.081	0.081	0.0396	1
NEGATIVE_REGULATION_OF_CELLULAR_PROCESS (-)	0.242	-	-	-	<0.5	0.0209	0.081	0.081	0.081	0.0396	1
PID_SYNDECAN_3_PATHWAY (-)	0.242	-	-	-	<0.5	0.0209	0.0811	0.0811	0.0811	0.0398	1
HELLER_HDAC_TARGETS_SILENCED_BY_METHYLATION_UP (-)	0.242	-	-	-	<0.5	0.0209	0.0811	0.0811	0.0811	0.0398	1
REACTOME_TRANSPORT_OF_GLUCOSE_AND_OTHER_SUGARS_BILE_SALTS_AND_ORGANIC_ACIDS_METAL_IONS_AND_AMINE_COMPOUNDS (-)	0.242	-	-	-	<0.5	0.0209	0.0811	0.0811	0.0811	0.0398	1
MIZUKAMI_HYPOXIA_UP (-)	0.241	-	-	-	<0.5	0.0209	0.0811	0.0811	0.0811	0.0398	1
KYNG_DNA_DAMAGE_DN (-)	0.241	-	-	-	<0.5	0.021	0.0813	0.0813	0.0813	0.0399	1
ACTIVATION_OF_JNK_ACTIVITY (-)	0.241	-	-	-	<0.5	0.0213	0.0823	0.0823	0.0823	0.0405	1
BURTON_ADIPOGENESIS_7 (-)	0.241	-	-	-	<0.5	0.0213	0.0823	0.0823	0.0823	0.0405	1
BIOCARTA_EGFR_SMRTE_PATHWAY (-)	0.241	-	-	-	<0.5	0.0213	0.0823	0.0823	0.0823	0.0405	1
ETV1.Skin_PMEL_UP (7p22)	0.241	-	-	-	<0.5	0.0213	0.0823	0.0823	0.0823	0.0405	1
REACTOME_VIF_MEDIATED_DEGRADATION_OF_APOBEC3G (-)	0.241	-	-	-	<0.5	0.0214	0.0825	0.0825	0.0825	0.0407	1
BAELDE_DIABETIC_NEPHROPATHY_DN (-)	0.241	-	-	-	<0.5	0.0215	0.0825	0.0825	0.0825	0.041	1
OXFORD_RALA_OR_RALB_TARGETS_DN (-)	0.241	-	-	-	<0.5	0.0215	0.0825	0.0825	0.0825	0.041	1
HOWLIN_CITED1_TARGETS_2_DN (-)	0.241	-	-	-	<0.5	0.0215	0.0825	0.0825	0.0825	0.041	1
ER_TO_GOLGI_VESICLE_MEDIATED_TRANSPORT (-)	0.241	-	-	-	<0.5	0.0215	0.0825	0.0825	0.0825	0.041	1
STAMBOLSKY_TARGETS_OF_MUTATED_TP53_DN (-)	0.241	-	-	-	<0.5	0.0215	0.0825	0.0825	0.0825	0.041	1
NEGATIVE_REGULATION_OF_CYTOSKELETON_ORGANIZATION_AND_BIOGENESIS (-)	0.241	-	-	-	<0.5	0.0215	0.0825	0.0825	0.0825	0.041	1
AMIT_EGF_RESPONSE_120_MCF10A (-)	0.241	-	-	-	<0.5	0.0215	0.0825	0.0825	0.0825	0.041	1
ACTIN_FILAMENT_BASED_MOVEMENT (-)	0.241	-	-	-	<0.5	0.0215	0.0825	0.0825	0.0825	0.041	1
AMIT_EGF_RESPONSE_40_MCF10A (-)	0.241	-	-	-	<0.5	0.0216	0.0825	0.0825	0.0825	0.0411	1
CLIMENT_BREAST_CANCER_COPY_NUMBER_UP (-)	0.241	-	-	-	<0.5	0.0216	0.0825	0.0825	0.0825	0.0411	1
HALMOS_CEBPA_TARGETS_DN (-)	0.241	-	-	-	<0.5	0.0216	0.0825	0.0825	0.0825	0.0411	1
CELLULAR_CARBOHYDRATE_METABOLIC_PROCESS (-)	0.241	-	-	-	<0.5	0.0216	0.0825	0.0825	0.0825	0.0411	1
KRAS.Lung_SALE.12_UP (12p12.1)	0.241	-	-	-	<0.5	0.0216	0.0825	0.0825	0.0825	0.0411	1
KRAS.12_UP (12p12.1)	0.241	-	-	-	<0.5	0.0216	0.0825	0.0825	0.0825	0.0411	1
REACTOME_CYTOCHROME_P450_ARRANGED_BY_SUBSTRATE_TYPE (-)	0.241	-	-	-	<0.5	0.0216	0.0825	0.0825	0.0825	0.0411	1
WALLACE_PROSTATE_CANCER_DN (-)	0.241	-	-	-	<0.5	0.0216	0.0825	0.0825	0.0825	0.0411	1
VERRECCHIA_RESPONSE_TO_TGFB1_C4 (-)	0.241	-	-	-	<0.5	0.0216	0.0825	0.0825	0.0825	0.0411	1
GRADE_COLON_CANCER_DN (-)	0.241	-	-	-	<0.5	0.0216	0.0825	0.0825	0.0825	0.0411	1
INTERCELLULAR_JUNCTION_ASSEMBLY_AND_MAINTENANCE (-)	0.241	-	-	-	0.5	0.0216	0.0825	0.0825	0.0825	0.0411	1
LINDVALL_IMMORTALIZED_BY_TERT_DN (-)	0.241	-	-	-	<0.5	0.0216	0.0825	0.0825	0.0825	0.0411	1
PEDERSEN_METASTASIS_BY_ERBB2_ISOFORM_6 (-)	0.241	-	-	-	<0.5	0.0217	0.0827	0.0827	0.0827	0.0413	1
BROWNE_HCMV_INFECTION_2HR_DN (-)	0.241	-	-	-	<0.5	0.0218	0.0832	0.0832	0.0832	0.0416	1
KARLSSON_TGFB1_TARGETS_DN (-)	0.241	-	-	-	<0.5	0.0218	0.0832	0.0832	0.0832	0.0416	1
GILMORE_CORE_NFKB_PATHWAY (-)	0.241	-	-	-	<0.5	0.0219	0.0834	0.0834	0.0834	0.0417	1
MIKKELSEN_NPC_WITH_LCP_H3K27ME3 (-)	0.241	-	-	-	<0.5	0.022	0.0834	0.0834	0.0834	0.0419	1
DIRMEIER_LMP1_RESPONSE_LATE_DN (-)	0.241	-	-	-	<0.5	0.022	0.0834	0.0834	0.0834	0.0419	1
DAVICIONI_TARGETS_OF_PAX_FOXO1_FUSIONS_UP (-)	0.241	-	-	-	<0.5	0.022	0.0834	0.0834	0.0834	0.0419	1
FOURNIER_ACINAR_DEVELOPMENT_LATE_DN (-)	0.241	-	-	-	<0.5	0.022	0.0834	0.0834	0.0834	0.0419	1
GOUYER_TATI_TARGETS_UP (-)	0.241	-	-	-	<0.5	0.022	0.0834	0.0834	0.0834	0.0419	1
ORGANIC_ACID_TRANSPORT (-)	0.24	-	-	-	<0.5	0.022	0.0834	0.0834	0.0834	0.0419	1
KIM_RESPONSE_TO_TSA_AND_DECITABINE_DN (-)	0.24	-	-	-	<0.5	0.022	0.0834	0.0834	0.0834	0.0419	1
BIOCARTA_GSK3_PATHWAY (-)	0.24	-	-	-	<0.5	0.0221	0.0838	0.0838	0.0838	0.0422	1
CHNG_MULTIPLE_MYELOMA_HYPERPLOID_DN (-)	0.24	-	-	-	<0.5	0.0221	0.0838	0.0838	0.0838	0.0422	1
EARLY_ENDOSOME (-)	0.24	-	-	-	<0.5	0.0221	0.0838	0.0838	0.0838	0.0422	1
ZEMBUTSU_SENSITIVITY_TO_VINBLASTINE (-)	0.24	-	-	-	<0.5	0.0222	0.0839	0.0839	0.0839	0.0423	1
CHIARADONNA_NEOPLASTIC_TRANSFORMATION_KRAS_DN (-)	0.24	-	-	-	<0.5	0.0222	0.0839	0.0839	0.0839	0.0423	1
REACTOME_PLATELET_AGGREGATION_PLUG_FORMATION (-)	0.24	-	-	-	<0.5	0.0222	0.0839	0.0839	0.0839	0.0423	1
GENTILE_UV_HIGH_DOSE_UP (-)	0.24	-	-	-	<0.5	0.0223	0.084	0.084	0.084	0.0425	1
REACTOME_AUTODEGRADATION_OF_CDH1_BY_CDH1_APC_C (-)	0.24	-	-	-	<0.5	0.0223	0.084	0.084	0.084	0.0425	1
JOSEPH_RESPONSE_TO_SODIUM_BUTYRATE_DN (-)	0.24	-	-	-	<0.5	0.0223	0.084	0.084	0.084	0.0425	1
PIK3CA.Skin_PMEL_DN (3q26.3)	0.24	-	-	-	<0.5	0.0223	0.084	0.084	0.084	0.0425	1
ELECTRON_CARRIER_ACTIVITY (-)	0.24	-	-	-	<0.5	0.0224	0.084	0.084	0.084	0.0426	1
MORI_PLASMA_CELL_UP (-)	0.24	-	-	-	<0.5	0.0224	0.084	0.084	0.084	0.0426	1
VEGF_A_UP.V1_UP (-)	0.24	-	-	-	<0.5	0.0224	0.084	0.084	0.084	0.0426	1
MASRI_RESISTANCE_TO_TAMOXIFEN_AND_AROMATASE_INHIBITORS_UP (-)	0.24	-	-	-	<0.5	0.0224	0.084	0.084	0.084	0.0426	1
LU_EZH2_TARGETS_UP (-)	0.24	-	-	-	<0.5	0.0224	0.084	0.084	0.084	0.0426	1
WACKER_HYPOXIA_TARGETS_OF_VHL (-)	0.24	-	-	-	<0.5	0.0224	0.084	0.084	0.084	0.0426	1
AIYAR_COBRA1_TARGETS_UP (-)	0.24	-	-	-	<0.5	0.0224	0.0843	0.0843	0.0843	0.0428	1
KRAS.BREAST_UP.V1_UP (12p12.1)	0.24	-	-	-	<0.5	0.0225	0.0844	0.0844	0.0844	0.0429	1
POSITIVE_REGULATION_OF_TRANSPORT (-)	0.24	-	-	-	<0.5	0.0225	0.0844	0.0844	0.0844	0.0429	1
GOLGI_MEMBRANE (-)	0.24	-	-	-	<0.5	0.0225	0.0844	0.0844	0.0844	0.0429	1
ACETYLGLUCOSAMINYLTRANSFERASE_ACTIVITY (-)	0.24	-	-	-	<0.5	0.0226	0.0846	0.0846	0.0846	0.0431	1
REACTOME_CDT1_ASSOCIATION_WITH_THE_CDC6_ORC_ORIGIN_COMPLEX (-)	0.24	-	-	-	0.5	0.0227	0.0849	0.0849	0.0849	0.0432	1
INTERLEUKIN_8_PRODUCTION (-)	0.24	-	-	-	<0.5	0.0227	0.0849	0.0849	0.0849	0.0434	1
DEN_INTERACT_WITH_LCA5 (-)	0.24	-	-	-	<0.5	0.0227	0.0849	0.0849	0.0849	0.0434	1
NEGATIVE_REGULATION_OF_DNA_REPLICATION (-)	0.24	-	-	-	<0.5	0.0227	0.0849	0.0849	0.0849	0.0434	1
POSITIVE_REGULATION_OF_DEVELOPMENTAL_PROCESS (-)	0.24	-	-	-	<0.5	0.0227	0.0849	0.0849	0.0849	0.0434	1
REACTOME_UNFOLDED_PROTEIN_RESPONSE (-)	0.24	-	-	-	<0.5	0.0227	0.0849	0.0849	0.0849	0.0434	1
GRAESSMANN_RESPONSE_TO_MC_AND_SERUM_DEPRIVATION_DN (-)	0.24	-	-	-	<0.5	0.0227	0.0849	0.0849	0.0849	0.0434	1
WANG_IMMORTALIZED_BY_HOXA9_AND_MEIS1_DN (-)	0.24	-	-	-	<0.5	0.0228	0.0851	0.0851	0.0851	0.0435	1
REACTOME_SEMA4D_INDUCED_CELL_MIGRATION_AND_GROWTH_CONE_COLLAPSE (-)	0.24	-	-	-	<0.5	0.0229	0.0851	0.0851	0.0851	0.0437	1
REGULATION_OF_PROTEIN_SECRETION (-)	0.24	-	-	-	<0.5	0.0229	0.0851	0.0851	0.0851	0.0437	1
CHANG_IMMORTALIZED_BY_HPV31_DN (-)	0.24	-	-	-	<0.5	0.0229	0.0851	0.0851	0.0851	0.0437	1
WU_HBX_TARGETS_3_UP (-)	0.24	-	-	-	0.5	0.0229	0.0851	0.0851	0.0851	0.0437	1
RUTELLA_RESPONSE_TO_HGF_VS_CSF2RB_AND_IL4_DN (-)	0.24	-	-	-	<0.5	0.0229	0.0851	0.0851	0.0851	0.0437	1
PID_AVB3_OPN_PATHWAY (-)	0.24	-	-	-	<0.5	0.0229	0.0851	0.0851	0.0851	0.0437	1
CYTOKINE_PRODUCTION (-)	0.24	-	-	-	<0.5	0.023	0.0853	0.0853	0.0853	0.0438	1
IL1.v3_UP (-)	0.239	-	-	-	<0.5	0.023	0.0853	0.0853	0.0853	0.0438	1
AMUNDSON_GENOTOXIC_SIGNATURE (-)	0.239	-	-	-	<0.5	0.023	0.0855	0.0855	0.0855	0.044	1
TSAI_DNAJB4_TARGETS_UP (-)	0.239	-	-	-	<0.5	0.0231	0.0857	0.0857	0.0857	0.0441	1
BRUINS_UVC_RESPONSE_VIA_TP53_GROUP_A (-)	0.239	-	-	-	<0.5	0.0232	0.086	0.086	0.086	0.0443	1
LIN_TUMOR_ESCAPE_FROM_IMMUNE_ATTACK (-)	0.239	-	-	-	<0.5	0.0233	0.0862	0.0862	0.0862	0.0444	1
ETV1.24_DN (7p22)	0.239	-	-	-	<0.5	0.0233	0.0862	0.0862	0.0862	0.0446	1
WAMUNYOKOLI_OVARIAN_CANCER_LMP_UP (-)	0.239	-	-	-	<0.5	0.0233	0.0862	0.0862	0.0862	0.0446	1
NIKOLSKY_BREAST_CANCER_8P12_P11_AMPLICON (-)	0.239	-	-	-	<0.5	0.0233	0.0862	0.0862	0.0862	0.0446	1
KEGG_REGULATION_OF_ACTIN_CYTOSKELETON (-)	0.239	-	-	-	<0.5	0.0233	0.0862	0.0862	0.0862	0.0446	1
INTEGRAL_TO_ORGANELLE_MEMBRANE (-)	0.239	-	-	-	<0.5	0.0233	0.0862	0.0862	0.0862	0.0446	1
RUAN_RESPONSE_TO_TNF_DN (-)	0.239	-	-	-	<0.5	0.0236	0.087	0.087	0.087	0.045	1
FRASOR_RESPONSE_TO_ESTRADIOL_UP (-)	0.239	-	-	-	<0.5	0.0237	0.0875	0.0875	0.0875	0.0453	1
BODY_FLUID_SECRETION (-)	0.239	-	-	-	0.5	0.0239	0.0879	0.0879	0.0879	0.0458	1
LEE_LIVER_CANCER_CIPROFIBRATE_DN (-)	0.239	-	-	-	<0.5	0.0239	0.0879	0.0879	0.0879	0.0458	1
WOOD_EBV_EBNA1_TARGETS_UP (-)	0.239	-	-	-	<0.5	0.0239	0.0879	0.0879	0.0879	0.0458	1
ESTABLISHMENT_OF_CELLULAR_LOCALIZATION (-)	0.239	-	-	-	<0.5	0.0239	0.0879	0.0879	0.0879	0.0458	1
REACTOME_GLUCONEOGENESIS (-)	0.239	-	-	-	<0.5	0.0239	0.0879	0.0879	0.0879	0.0458	1
BRUNO_HEMATOPOIESIS (-)	0.239	-	-	-	<0.5	0.0239	0.0879	0.0879	0.0879	0.0458	1
ZWANG_EGF_PERSISTENTLY_DN (-)	0.239	-	-	-	<0.5	0.0239	0.0879	0.0879	0.0879	0.0458	1
ZHONG_RESPONSE_TO_AZACITIDINE_AND_TSA_UP (-)	0.239	-	-	-	<0.5	0.0239	0.0879	0.0879	0.0879	0.0458	1
REACTOME_PLATELET_ADHESION_TO_EXPOSED_COLLAGEN (-)	0.239	-	-	-	<0.5	0.0239	0.0879	0.0879	0.0879	0.0458	1
REACTOME_GAP_JUNCTION_ASSEMBLY (-)	0.239	-	-	-	0.5	0.0241	0.0884	0.0884	0.0884	0.0459	1
KYNG_DNA_DAMAGE_UP (-)	0.239	-	-	-	<0.5	0.0241	0.0884	0.0884	0.0884	0.0459	1
BILANGES_SERUM_SENSITIVE_VIA_TSC1 (-)	0.239	-	-	-	<0.5	0.0244	0.0894	0.0894	0.0894	0.0465	1
LYSOSOMAL_TRANSPORT (-)	0.239	-	-	-	<0.5	0.0244	0.0894	0.0894	0.0894	0.0465	1
ALONSO_METASTASIS_UP (-)	0.239	-	-	-	<0.5	0.0245	0.0895	0.0895	0.0895	0.0467	1
INTERCELLULAR_JUNCTION_ASSEMBLY (-)	0.239	-	-	-	0.5	0.0245	0.0895	0.0895	0.0895	0.0467	1
CHIARADONNA_NEOPLASTIC_TRANSFORMATION_CDC25_UP (-)	0.238	-	-	-	<0.5	0.0245	0.0895	0.0895	0.0895	0.0467	1
CHAN_INTERFERON_PRODUCING_DENDRITIC_CELL (-)	0.238	-	-	-	<0.5	0.0245	0.0895	0.0895	0.0895	0.0467	1
GENERATION_OF_PRECURSOR_METABOLITES_AND_ENERGY (-)	0.238	-	-	-	<0.5	0.0245	0.0895	0.0895	0.0895	0.0468	1
PID_TRAIL_PATHWAY (-)	0.238	-	-	-	<0.5	0.0245	0.0895	0.0895	0.0895	0.0468	1
MCBRYAN_PUBERTAL_BREAST_6_7WK_UP (-)	0.238	-	-	-	<0.5	0.0245	0.0895	0.0895	0.0895	0.0468	1
NING_CHRONIC_OBSTRUCTIVE_PULMONARY_DISEASE_UP (-)	0.238	-	-	-	<0.5	0.0245	0.0895	0.0895	0.0895	0.0468	1
YIH_RESPONSE_TO_ARSENITE_C4 (-)	0.238	-	-	-	<0.5	0.0245	0.0895	0.0895	0.0895	0.0468	1
PID_INSULIN_PATHWAY (-)	0.238	-	-	-	<0.5	0.0246	0.0897	0.0897	0.0897	0.047	1
REACTOME_G_ALPHA_Q_SIGNALLING_EVENTS (-)	0.238	-	-	-	<0.5	0.0246	0.0897	0.0897	0.0897	0.047	1
VALK_AML_WITH_11Q23_REARRANGED (-)	0.238	-	-	-	<0.5	0.0247	0.0898	0.0898	0.0898	0.0471	1
GTP_BINDING (-)	0.238	-	-	-	<0.5	0.0247	0.0898	0.0898	0.0898	0.0471	1
NUYTTEN_NIPP1_TARGETS_UP (-)	0.238	-	-	-	<0.5	0.0248	0.09	0.09	0.09	0.0473	1
PROTEOLYSIS (-)	0.238	-	-	-	<0.5	0.0248	0.09	0.09	0.09	0.0473	1
HEMATOPOIETIN_INTERFERON_CLASSD200_DOMAIN_CYTOKINE_RECEPTOR_ACTIVITY (-)	0.238	-	-	-	<0.5	0.0248	0.09	0.09	0.09	0.0474	1
NEGATIVE_REGULATION_OF_MULTICELLULAR_ORGANISMAL_PROCESS (-)	0.238	-	-	-	<0.5	0.0248	0.09	0.09	0.09	0.0474	1
MARSON_BOUND_BY_FOXP3_STIMULATED (-)	0.238	-	-	-	<0.5	0.0248	0.09	0.09	0.09	0.0474	1
NAKAMURA_ADIPOGENESIS_EARLY_DN (-)	0.238	-	-	-	<0.5	0.0248	0.09	0.09	0.09	0.0474	1
ATF2_S_UP.V1_DN (2q32)	0.238	-	-	-	<0.5	0.0248	0.09	0.09	0.09	0.0474	1
VISALA_AGING_LYMPHOCYTE_UP (-)	0.238	-	-	-	<0.5	0.0251	0.0911	0.0911	0.0911	0.048	1
HEMOPOIESIS (-)	0.238	-	-	-	<0.5	0.0252	0.0913	0.0913	0.0913	0.0482	1
WORSCHECH_TUMOR_EVASION_AND_TOLEROGENICITY_UP (-)	0.238	-	-	-	<0.5	0.0252	0.0913	0.0913	0.0913	0.0482	1
OHGUCHI_LIVER_HNF4A_TARGETS_UP (-)	0.238	-	-	-	<0.5	0.0254	0.0916	0.0916	0.0916	0.0485	1
QI_PLASMACYTOMA_DN (-)	0.238	-	-	-	<0.5	0.0254	0.0916	0.0916	0.0916	0.0486	1
WANG_BARRETTS_ESOPHAGUS_AND_ESOPHAGUS_CANCER_UP (-)	0.238	-	-	-	<0.5	0.0254	0.0916	0.0916	0.0916	0.0486	1
CREIGHTON_ENDOCRINE_THERAPY_RESISTANCE_4 (-)	0.238	-	-	-	<0.5	0.0254	0.0916	0.0916	0.0916	0.0486	1
REACTOME_CLASS_A1_RHODOPSIN_LIKE_RECEPTORS (-)	0.238	-	-	-	0.5	0.0254	0.0916	0.0916	0.0916	0.0486	1
ZHANG_TLX_TARGETS_DN (-)	0.238	-	-	-	<0.5	0.0254	0.0916	0.0916	0.0916	0.0486	1
CELL_SURFACE_RECEPTOR_LINKED_SIGNAL_TRANSDUCTION_GO_0007166 (-)	0.238	-	-	-	<0.5	0.0254	0.0916	0.0916	0.0916	0.0486	1
NIELSEN_LEIOMYOSARCOMA_UP (-)	0.238	-	-	-	<0.5	0.0254	0.0916	0.0916	0.0916	0.0486	1
HYDROLASE_ACTIVITY_ACTING_ON_ESTER_BONDS (-)	0.238	-	-	-	<0.5	0.0254	0.0916	0.0916	0.0916	0.0486	1
HYDROLASE_ACTIVITY_ACTING_ON_ACID_ANHYDRIDESCATALYZING_TRANSMEMBRANE_MOVEMENT_OF_SUBSTANCES (-)	0.238	-	-	-	<0.5	0.0255	0.0916	0.0916	0.0916	0.0488	1
MIYAGAWA_TARGETS_OF_EWSR1_ETS_FUSIONS_DN (-)	0.238	-	-	-	<0.5	0.0255	0.0916	0.0916	0.0916	0.0488	1
HOSHIDA_LIVER_CANCER_SUBCLASS_S1 (-)	0.238	-	-	-	<0.5	0.0255	0.0916	0.0916	0.0916	0.0488	1
CYTOKINE_SECRETION (-)	0.238	-	-	-	<0.5	0.0255	0.0916	0.0916	0.0916	0.0488	1
ZHU_SKIL_TARGETS_UP (-)	0.238	-	-	-	<0.5	0.0255	0.0916	0.0916	0.0916	0.0488	1
GRAHAM_CML_DIVIDING_VS_NORMAL_DIVIDING_UP (-)	0.238	-	-	-	<0.5	0.0256	0.0919	0.0919	0.0919	0.0489	1
CARBOXYLIC_ACID_TRANSPORT (-)	0.238	-	-	-	<0.5	0.0257	0.0921	0.0921	0.0921	0.0491	1
VANDESLUIS_COMMD1_TARGETS_GROUP_3_UP (-)	0.237	-	-	-	<0.5	0.0261	0.0936	0.0936	0.0936	0.0498	1
AIGNER_ZEB1_TARGETS (-)	0.237	-	-	-	0.5	0.0262	0.0938	0.0938	0.0938	0.05	1
ZHANG_INTERFERON_RESPONSE (-)	0.237	-	-	-	<0.5	0.0262	0.0938	0.0938	0.0938	0.05	1
ATPASE_ACTIVITY_COUPLED_TO_MOVEMENT_OF_SUBSTANCES (-)	0.237	-	-	-	<0.5	0.0263	0.0938	0.0938	0.0938	0.0501	1
REACTOME_INSULIN_RECEPTOR_RECYCLING (-)	0.237	-	-	-	<0.5	0.0263	0.0938	0.0938	0.0938	0.0501	1
YAGI_AML_WITH_11Q23_REARRANGED (-)	0.237	-	-	-	<0.5	0.0263	0.0938	0.0938	0.0938	0.0501	1
REGULATION_OF_PROTEIN_IMPORT_INTO_NUCLEUS (-)	0.237	-	-	-	<0.5	0.0263	0.0938	0.0938	0.0938	0.0501	1
REACTOME_THE_ACTIVATION_OF_ARYLSULFATASES (-)	0.237	-	-	-	<0.5	0.0263	0.0938	0.0938	0.0938	0.0501	1
KANG_GIST_WITH_PDGFRA_UP (-)	0.237	-	-	-	<0.5	0.0263	0.0938	0.0938	0.0938	0.0501	1
RESPONSE_TO_OXIDATIVE_STRESS (-)	0.237	-	-	-	<0.5	0.0263	0.094	0.094	0.094	0.0503	1
EXTRACELLULAR_REGION (-)	0.237	-	-	-	<0.5	0.0265	0.0944	0.0944	0.0944	0.0506	1
RUIZ_TNC_TARGETS_DN (-)	0.237	-	-	-	<0.5	0.0265	0.0944	0.0944	0.0944	0.0506	1
MONOOXYGENASE_ACTIVITY (-)	0.237	-	-	-	<0.5	0.0266	0.0947	0.0947	0.0947	0.0507	1
ETV1.Weeks_DN (7p22)	0.237	-	-	-	<0.5	0.0268	0.0954	0.0954	0.0954	0.0512	1
KYNG_ENVIRONMENTAL_STRESS_RESPONSE_UP (-)	0.237	-	-	-	<0.5	0.0268	0.0954	0.0954	0.0954	0.0512	1
DORN_ADENOVIRUS_INFECTION_24HR_UP (-)	0.237	-	-	-	<0.5	0.0269	0.0954	0.0954	0.0954	0.0513	1
REGULATION_OF_DEFENSE_RESPONSE (-)	0.237	-	-	-	<0.5	0.0269	0.0954	0.0954	0.0954	0.0515	1
CATION_HOMEOSTASIS (-)	0.237	-	-	-	<0.5	0.0269	0.0954	0.0954	0.0954	0.0515	1
CYTOPLASM_ORGANIZATION_AND_BIOGENESIS (-)	0.237	-	-	-	0.5	0.0269	0.0954	0.0954	0.0954	0.0515	1
TRAYNOR_RETT_SYNDROM_UP (-)	0.237	-	-	-	<0.5	0.0269	0.0954	0.0954	0.0954	0.0515	1
CROONQUIST_NRAS_VS_STROMAL_STIMULATION_UP (-)	0.237	-	-	-	<0.5	0.0269	0.0954	0.0954	0.0954	0.0515	1
ADP_BINDING (-)	0.237	-	-	-	<0.5	0.0269	0.0954	0.0954	0.0954	0.0515	1
KRAS.Lung_SAEC.24_UP (12p12.1)	0.237	-	-	-	<0.5	0.0269	0.0954	0.0954	0.0954	0.0515	1
KRAS.Lung_SAEC_UP (12p12.1)	0.237	-	-	-	<0.5	0.0269	0.0954	0.0954	0.0954	0.0515	1
ACTIVATION_OF_MAPK_ACTIVITY (-)	0.237	-	-	-	<0.5	0.0269	0.0954	0.0954	0.0954	0.0515	1
PID_GLYPICAN_1PATHWAY (-)	0.237	-	-	-	<0.5	0.027	0.0955	0.0955	0.0955	0.0516	1
KEGG_DRUG_METABOLISM_CYTOCHROME_P450 (-)	0.237	-	-	-	<0.5	0.027	0.0955	0.0955	0.0955	0.0516	1
PHOTOTRANSDUCTION (-)	0.237	-	-	-	<0.5	0.0271	0.0956	0.0956	0.0956	0.0518	1
LEE_LIVER_CANCER_CIPROFIBRATE_UP (-)	0.237	-	-	-	<0.5	0.0271	0.0956	0.0956	0.0956	0.0518	1
BIOCARTA_AMI_PATHWAY (-)	0.237	-	-	-	<0.5	0.0271	0.0956	0.0956	0.0956	0.0518	1
KEGG_RIBOFLAVIN_METABOLISM (-)	0.237	-	-	-	<0.5	0.0271	0.0956	0.0956	0.0956	0.0518	1
REACTOME_NOD1_2_SIGNALING_PATHWAY (-)	0.237	-	-	-	<0.5	0.0273	0.0963	0.0963	0.0963	0.0521	1
COFACTOR_BIOSYNTHETIC_PROCESS (-)	0.237	-	-	-	<0.5	0.0274	0.0965	0.0965	0.0965	0.0522	1
CAFFAREL_RESPONSE_TO_THC_8HR_5_DN (-)	0.237	-	-	-	<0.5	0.0274	0.0965	0.0965	0.0965	0.0522	1
LABBE_WNT3A_TARGETS_UP (-)	0.237	-	-	-	<0.5	0.0274	0.0965	0.0965	0.0965	0.0522	1
GLYCOPROTEIN_BIOSYNTHETIC_PROCESS (-)	0.236	-	-	-	<0.5	0.0275	0.0968	0.0968	0.0968	0.0525	1
RODWELL_AGING_KIDNEY_UP (-)	0.236	-	-	-	<0.5	0.0275	0.0968	0.0968	0.0968	0.0525	1
WANG_RESPONSE_TO_FORSKOLIN_DN (-)	0.236	-	-	-	<0.5	0.0275	0.0968	0.0968	0.0968	0.0525	1
TURASHVILI_BREAST_LOBULAR_CARCINOMA_VS_LOBULAR_NORMAL_DN (-)	0.236	-	-	-	0.5	0.0276	0.0969	0.0969	0.0969	0.0527	1
HASLINGER_B_CLL_WITH_11Q23_DELETION (-)	0.236	-	-	-	<0.5	0.0276	0.0969	0.0969	0.0969	0.0527	1
NAKAMURA_ADIPOGENESIS_EARLY_UP (-)	0.236	-	-	-	<0.5	0.0276	0.0969	0.0969	0.0969	0.0527	1
SHANK_TAL1_TARGETS_DN (-)	0.236	-	-	-	<0.5	0.0277	0.0972	0.0972	0.0972	0.0528	1
THEILGAARD_NEUTROPHIL_AT_SKIN_WOUND_DN (-)	0.236	-	-	-	<0.5	0.0279	0.0978	0.0978	0.0978	0.0531	1
EXTRINSIC_TO_MEMBRANE (-)	0.236	-	-	-	<0.5	0.0279	0.0978	0.0978	0.0978	0.0531	1
CHENG_RESPONSE_TO_NICKEL_ACETATE (-)	0.236	-	-	-	<0.5	0.0279	0.0978	0.0978	0.0978	0.0531	1
REACTOME_SHC1_EVENTS_IN_EGFR_SIGNALING (-)	0.236	-	-	-	<0.5	0.028	0.098	0.098	0.098	0.0533	1
REACTOME_PIP3_ACTIVATES_AKT_SIGNALING (-)	0.236	-	-	-	<0.5	0.028	0.098	0.098	0.098	0.0533	1
BONE_REMODELING (-)	0.236	-	-	-	<0.5	0.0281	0.0984	0.0984	0.0984	0.0536	1
WUNDER_INFLAMMATORY_RESPONSE_AND_CHOLESTEROL_DN (-)	0.236	-	-	-	<0.5	0.0282	0.0985	0.0985	0.0985	0.0537	1
CHESLER_BRAIN_D6MIT150_QTL_TRANS (-)	0.236	-	-	-	<0.5	0.0282	0.0985	0.0985	0.0985	0.0537	1
KEGG_LINOLEIC_ACID_METABOLISM (-)	0.236	-	-	-	<0.5	0.0282	0.0985	0.0985	0.0985	0.0537	1
LEE_LIVER_CANCER_E2F1_DN (-)	0.236	-	-	-	<0.5	0.0282	0.0985	0.0985	0.0985	0.0537	1
MYLLYKANGAS_AMPLIFICATION_HOT_SPOT_29 (-)	0.236	-	-	-	<0.5	0.0283	0.0986	0.0986	0.0986	0.0539	1
PARENT_MTOR_SIGNALING_UP (-)	0.236	-	-	-	<0.5	0.0283	0.0986	0.0986	0.0986	0.0539	1
STEIN_ESR1_TARGETS (-)	0.236	-	-	-	<0.5	0.0284	0.0988	0.0988	0.0988	0.054	1
REACTOME_P53_DEPENDENT_G1_DNA_DAMAGE_RESPONSE (-)	0.236	-	-	-	<0.5	0.0284	0.0991	0.0991	0.0991	0.0542	1
WINTER_HYPOXIA_UP (-)	0.236	-	-	-	<0.5	0.0285	0.0993	0.0993	0.0993	0.0543	1
KINASE_BINDING (-)	0.236	-	-	-	<0.5	0.0286	0.0995	0.0995	0.0995	0.0545	1
HSIAO_HOUSEKEEPING_GENES (-)	0.236	-	-	-	<0.5	0.0289	0.1	0.1	0.1	0.0551	1
KEGG_MAPK_SIGNALING_PATHWAY (-)	0.236	-	-	-	<0.5	0.0289	0.1	0.1	0.1	0.0551	1
ACTIVE_TRANSMEMBRANE_TRANSPORTER_ACTIVITY (-)	0.236	-	-	-	<0.5	0.029	0.101	0.101	0.101	0.0554	1
LAU_APOPTOSIS_CDKN2A_UP (-)	0.236	-	-	-	<0.5	0.029	0.101	0.101	0.101	0.0554	1
TONKS_TARGETS_OF_RUNX1_RUNX1T1_FUSION_HSC_UP (-)	0.236	-	-	-	<0.5	0.029	0.101	0.101	0.101	0.0554	1
CHANG_POU5F1_TARGETS_DN (-)	0.236	-	-	-	0.5	0.029	0.101	0.101	0.101	0.0554	1
REGULATION_OF_MAP_KINASE_ACTIVITY (-)	0.236	-	-	-	<0.5	0.0291	0.101	0.101	0.101	0.0555	1
RODRIGUES_NTN1_TARGETS_DN (-)	0.236	-	-	-	<0.5	0.0293	0.101	0.101	0.101	0.0558	1
KEGG_ARRHYTHMOGENIC_RIGHT_VENTRICULAR_CARDIOMYOPATHY_ARVC (-)	0.235	-	-	-	<0.5	0.0293	0.101	0.101	0.101	0.0558	1
REACTOME_O_LINKED_GLYCOSYLATION_OF_MUCINS (-)	0.235	-	-	-	<0.5	0.0294	0.102	0.102	0.102	0.0561	1
IVANOVSKA_MIR106B_TARGETS (-)	0.235	-	-	-	<0.5	0.0295	0.102	0.102	0.102	0.0563	1
OKAMOTO_LIVER_CANCER_MULTICENTRIC_OCCURRENCE_UP (-)	0.235	-	-	-	<0.5	0.0297	0.102	0.102	0.102	0.0566	1
RODRIGUES_THYROID_CARCINOMA_ANAPLASTIC_UP (-)	0.235	-	-	-	<0.5	0.0297	0.103	0.103	0.103	0.0567	1
BERENJENO_ROCK_SIGNALING_NOT_VIA_RHOA_DN (-)	0.235	-	-	-	<0.5	0.0297	0.103	0.103	0.103	0.0567	1
BIOCARTA_ARAP_PATHWAY (-)	0.235	-	-	-	<0.5	0.0297	0.103	0.103	0.103	0.0567	1
MCGOWAN_RSP6_TARGETS_DN (-)	0.235	-	-	-	0.5	0.0298	0.103	0.103	0.103	0.0569	1
SHIPP_DLBCL_VS_FOLLICULAR_LYMPHOMA_DN (-)	0.235	-	-	-	<0.5	0.0298	0.103	0.103	0.103	0.0569	1
ANATOMICAL_STRUCTURE_FORMATION (-)	0.235	-	-	-	<0.5	0.0298	0.103	0.103	0.103	0.0569	1
WIKMAN_ASBESTOS_LUNG_CANCER_UP (-)	0.235	-	-	-	<0.5	0.0298	0.103	0.103	0.103	0.0569	1
KEGG_NATURAL_KILLER_CELL_MEDIATED_CYTOTOXICITY (-)	0.235	-	-	-	<0.5	0.0298	0.103	0.103	0.103	0.0569	1
PID_ARF_3PATHWAY (-)	0.235	-	-	-	<0.5	0.03	0.103	0.103	0.103	0.0572	1
AMIT_EGF_RESPONSE_20_HELA (-)	0.235	-	-	-	<0.5	0.03	0.103	0.103	0.103	0.0572	1
POSITIVE_REGULATION_OF_DEFENSE_RESPONSE (-)	0.235	-	-	-	<0.5	0.03	0.103	0.103	0.103	0.0572	1
KEGG_ECM_RECEPTOR_INTERACTION (-)	0.235	-	-	-	<0.5	0.03	0.103	0.103	0.103	0.0572	1
ZHANG_TLX_TARGETS_60HR_UP (-)	0.235	-	-	-	<0.5	0.03	0.103	0.103	0.103	0.0573	1
MYLLYKANGAS_AMPLIFICATION_HOT_SPOT_23 (-)	0.235	-	-	-	<0.5	0.03	0.103	0.103	0.103	0.0573	1
FERRANDO_TAL1_NEIGHBORS (-)	0.235	-	-	-	<0.5	0.03	0.103	0.103	0.103	0.0573	1
BILBAN_B_CLL_LPL_DN (-)	0.235	-	-	-	<0.5	0.0301	0.103	0.103	0.103	0.0575	1
MICROSOME (-)	0.235	-	-	-	<0.5	0.0301	0.103	0.103	0.103	0.0575	1
TIEN_INTESTINE_PROBIOTICS_6HR_UP (-)	0.235	-	-	-	<0.5	0.0301	0.103	0.103	0.103	0.0575	1
BCAT_BILD_ET_AL_DN (-)	0.235	-	-	-	<0.5	0.0303	0.104	0.104	0.104	0.0576	1
MAHAJAN_RESPONSE_TO_IL1A_DN (-)	0.235	-	-	-	<0.5	0.0303	0.104	0.104	0.104	0.0578	1
TAKEDA_TARGETS_OF_NUP98_HOXA9_FUSION_10D_UP (-)	0.235	-	-	-	<0.5	0.0303	0.104	0.104	0.104	0.0578	1
DETECTION_OF_BIOTIC_STIMULUS (-)	0.235	-	-	-	<0.5	0.0303	0.104	0.104	0.104	0.0578	1
RIGGI_EWING_SARCOMA_PROGENITOR_UP (-)	0.235	-	-	-	<0.5	0.0303	0.104	0.104	0.104	0.0578	1
FLECHNER_BIOPSY_KIDNEY_TRANSPLANT_OK_VS_DONOR_UP (-)	0.234	-	-	-	<0.5	0.0303	0.104	0.104	0.104	0.0578	1
REACTOME_IKK_COMPLEX_RECRUITMENT_MEDIATED_BY_RIP1 (-)	0.234	-	-	-	<0.5	0.0304	0.104	0.104	0.104	0.0579	1
REACTOME_PI3K_AKT_ACTIVATION (-)	0.234	-	-	-	<0.5	0.0305	0.104	0.104	0.104	0.0581	1
KUROKAWA_LIVER_CANCER_EARLY_RECURRENCE_UP (-)	0.234	-	-	-	<0.5	0.0305	0.104	0.104	0.104	0.0581	1
REACTOME_NUCLEOTIDE_BINDING_DOMAIN_LEUCINE_RICH_REPEAT_CONTAINING_RECEPTOR_NLR_SIGNALING_PATHWAYS (-)	0.234	-	-	-	<0.5	0.0305	0.104	0.104	0.104	0.0581	1
KIM_PTEN_TARGETS_UP (-)	0.234	-	-	-	<0.5	0.0306	0.104	0.104	0.104	0.0581	1
MOTAMED_RESPONSE_TO_ANDROGEN_UP (-)	0.234	-	-	-	<0.5	0.0307	0.104	0.104	0.104	0.0584	1
WANG_RESPONSE_TO_BEXAROTENE_UP (-)	0.234	-	-	-	<0.5	0.0307	0.104	0.104	0.104	0.0584	1
LUI_THYROID_CANCER_CLUSTER_4 (-)	0.234	-	-	-	<0.5	0.0308	0.105	0.105	0.105	0.0584	1
BIOCARTA_D4GDI_PATHWAY (-)	0.234	-	-	-	<0.5	0.0309	0.105	0.105	0.105	0.0587	1
INSULIN_LIKE_GROWTH_FACTOR_RECEPTOR_BINDING (-)	0.234	-	-	-	<0.5	0.0309	0.105	0.105	0.105	0.0587	1
YAGI_AML_WITH_T_8_21_TRANSLOCATION (-)	0.234	-	-	-	<0.5	0.0309	0.105	0.105	0.105	0.0587	1
PROTEIN_COMPLEX_ASSEMBLY (-)	0.234	-	-	-	<0.5	0.0309	0.105	0.105	0.105	0.0587	1
MOOTHA_PYR (-)	0.234	-	-	-	<0.5	0.031	0.105	0.105	0.105	0.0589	1
RELA_DN.V1_DN (11q13)	0.234	-	-	-	<0.5	0.0311	0.105	0.105	0.105	0.059	1
CHEN_HOXA5_TARGETS_9HR_UP (-)	0.234	-	-	-	<0.5	0.0311	0.105	0.105	0.105	0.059	1
PHOSPHOINOSITIDE_BINDING (-)	0.234	-	-	-	<0.5	0.0311	0.105	0.105	0.105	0.059	1
DURAND_STROMA_MAX_DN (-)	0.234	-	-	-	<0.5	0.0311	0.105	0.105	0.105	0.059	1
CHEN_PDGF_TARGETS (-)	0.234	-	-	-	<0.5	0.0311	0.105	0.105	0.105	0.059	1
ZHAN_MULTIPLE_MYELOMA_CD2_DN (-)	0.234	-	-	-	<0.5	0.0311	0.105	0.105	0.105	0.059	1
WEST_ADRENOCORTICAL_TUMOR_MARKERS_DN (-)	0.234	-	-	-	<0.5	0.0312	0.105	0.105	0.105	0.0592	1
DAZARD_RESPONSE_TO_UV_SCC_DN (-)	0.234	-	-	-	<0.5	0.0313	0.106	0.106	0.106	0.0595	1
REACTOME_SEROTONIN_RECEPTORS (-)	0.234	-	-	-	<0.5	0.0314	0.106	0.106	0.106	0.0596	1
KEGG_METABOLISM_OF_XENOBIOTICS_BY_CYTOCHROME_P450 (-)	0.234	-	-	-	<0.5	0.0315	0.106	0.106	0.106	0.0598	1
PRIMARY_ACTIVE_TRANSMEMBRANE_TRANSPORTER_ACTIVITY (-)	0.234	-	-	-	<0.5	0.0315	0.106	0.106	0.106	0.0598	1
NGUYEN_NOTCH1_TARGETS_UP (-)	0.234	-	-	-	<0.5	0.0315	0.106	0.106	0.106	0.0598	1
ENDOTHELIAL_CELL_MIGRATION (-)	0.234	-	-	-	<0.5	0.0315	0.106	0.106	0.106	0.0598	1
REACTOME_NFKB_AND_MAP_KINASES_ACTIVATION_MEDIATED_BY_TLR4_SIGNALING_REPERTOIRE (-)	0.234	-	-	-	<0.5	0.0316	0.106	0.106	0.106	0.0601	1
BURTON_ADIPOGENESIS_2 (-)	0.234	-	-	-	<0.5	0.0318	0.107	0.107	0.107	0.0604	1
INTERMEDIATE_FILAMENT_CYTOSKELETON (-)	0.234	-	-	-	0.5	0.0319	0.107	0.107	0.107	0.0607	1
INTERMEDIATE_FILAMENT (-)	0.234	-	-	-	0.5	0.0319	0.107	0.107	0.107	0.0607	1
TIEN_INTESTINE_PROBIOTICS_6HR_DN (-)	0.234	-	-	-	<0.5	0.0319	0.107	0.107	0.107	0.0607	1
WAKABAYASHI_ADIPOGENESIS_PPARG_BOUND_8D (-)	0.234	-	-	-	<0.5	0.0319	0.107	0.107	0.107	0.0607	1
OXIDOREDUCTASE_ACTIVITY_ACTING_ON_THE_CH_NH_GROUP_OF_DONORS (-)	0.234	-	-	-	<0.5	0.0319	0.107	0.107	0.107	0.0607	1
REACTOME_CHEMOKINE_RECEPTORS_BIND_CHEMOKINES (-)	0.233	-	-	-	0.5	0.0321	0.107	0.107	0.107	0.061	1
TIAN_TNF_SIGNALING_NOT_VIA_NFKB (-)	0.233	-	-	-	<0.5	0.0321	0.107	0.107	0.107	0.061	1
LY_AGING_MIDDLE_UP (-)	0.233	-	-	-	<0.5	0.0321	0.107	0.107	0.107	0.061	1
MAGRANGEAS_MULTIPLE_MYELOMA_IGG_VS_IGA_DN (-)	0.233	-	-	-	<0.5	0.0322	0.108	0.108	0.108	0.0613	1
CERVERA_SDHB_TARGETS_1_UP (-)	0.233	-	-	-	<0.5	0.0322	0.108	0.108	0.108	0.0613	1
REGULATION_OF_MULTICELLULAR_ORGANISMAL_PROCESS (-)	0.233	-	-	-	<0.5	0.0322	0.108	0.108	0.108	0.0613	1
NUCLEOTIDE_BIOSYNTHETIC_PROCESS (-)	0.233	-	-	-	<0.5	0.0322	0.108	0.108	0.108	0.0613	1
PROTEIN_OLIGOMERIZATION (-)	0.233	-	-	-	<0.5	0.0322	0.108	0.108	0.108	0.0613	1
YANG_BCL3_TARGETS_UP (-)	0.233	-	-	-	<0.5	0.0322	0.108	0.108	0.108	0.0613	1
IKEDA_MIR1_TARGETS_UP (-)	0.233	-	-	-	<0.5	0.0324	0.108	0.108	0.108	0.0616	1
PID_SHP2_PATHWAY (-)	0.233	-	-	-	<0.5	0.0324	0.108	0.108	0.108	0.0616	1
MORPHOGENESIS_OF_AN_EPITHELIUM (-)	0.233	-	-	-	0.5	0.0324	0.108	0.108	0.108	0.0617	1
WANG_SMARCE1_TARGETS_UP (-)	0.233	-	-	-	<0.5	0.0325	0.108	0.108	0.108	0.0619	1
KEGG_RETINOL_METABOLISM (-)	0.233	-	-	-	<0.5	0.033	0.11	0.11	0.11	0.0629	1
[truncated: 4,663 more rows]
