# Supplementary material for: A genetic basis for the variation in the vulnerability of cancer to DNA damage
Source: Nat Commun. 2016 Apr 25;7:11428. doi: 10.1038/ncomms11428 (PMC4848553; doi:10.1038/ncomms11428)
Supplement: Supplementary Data 7 — Correlation between indiviudal gene expression and survival after irradiation. [file ncomms11428-s8.xlsx]

## Sheet: Supplementary Data 7
Supplementary Data 7: Correlation between indiviudal gene expression and survival after irradiation
Gene	Spearman_correlation_coefficient	Pearson_correlation_coefficient
TAF5	-0.291952	-0.271672
ANP32E	-0.287454	-0.222278
KDM1A	-0.285536	-0.284857
ARHGAP19	-0.282285	-0.291727
ILF3	-0.278751	-0.26451
SMARCA5	-0.278462	-0.265867
ELAVL1	-0.277831	-0.296209
GAR1	-0.27399	-0.244182
PPAT	-0.271549	-0.266015
RRP1B	-0.269311	-0.268353
MRPL44	-0.259647	-0.236053
METAP1	-0.258485	-0.237453
KLHL8	-0.257618	-0.266355
CCT8	-0.257277	-0.224407
SNRPA	-0.256858	-0.23102
RPIA	-0.254748	-0.237491
ANP32A	-0.250518	-0.206457
HNRNPD	-0.249804	-0.223375
HNRPDL	-0.249262	-0.252509
HDAC2	-0.247597	-0.253641
FBL	-0.24469	-0.216353
RPRD1A	-0.244572	-0.224203
NAF1	-0.244489	-0.22354
EXOSC9	-0.24415	-0.227111
ME2	-0.244146	-0.240124
KIF2A	-0.243833	-0.231564
CCNJ	-0.242698	-0.255019
LUC7L	-0.242134	-0.257275
ADAT2	-0.241855	-0.237775
HNRNPH3	-0.241425	-0.256809
C4orf46	-0.239812	-0.228875
LSM6	-0.239281	-0.234072
NCL	-0.236931	-0.223195
PRKX	-0.236335	-0.233083
SMARCA4	-0.235086	-0.152145
HAUS1	-0.234649	-0.235794
PPID	-0.233811	-0.185484
RAVER2	-0.232792	-0.24347
41528	-0.231873	-0.21912
PDCD11	-0.230644	-0.210915
SRSF1	-0.230262	-0.211216
HNRNPC	-0.230068	-0.221874
MED28	-0.229316	-0.23281
MAK16	-0.229078	-0.214269
RNF138	-0.22842	-0.224243
WDR82	-0.227844	-0.220668
ALKBH2	-0.227777	-0.246639
MCPH1	-0.227748	-0.235592
KPNA5	-0.227438	-0.247599
CRY1	-0.226851	-0.232262
RNMTL1	-0.22674	-0.188034
AGPAT5	-0.226555	-0.258163
DDX21	-0.224361	-0.219801
E2F5	-0.223686	-0.206103
SART3	-0.223659	-0.226741
RFX3	-0.222779	-0.268262
PRPF38B	-0.22211	-0.228661
GTF2E2	-0.221702	-0.212584
HN1	-0.220746	-0.226694
C6orf162	-0.220702	-0.228053
NOC3L	-0.220659	-0.234151
TRAP1	-0.220468	-0.212849
STK25	-0.220378	-0.199946
INPP5B	-0.220366	-0.232876
WDR89	-0.220278	-0.192429
SRRM1	-0.220243	-0.21318
KHDRBS1	-0.220165	-0.210765
PAICS	-0.218392	-0.194816
FBXW7	-0.218272	-0.186001
NASP	-0.218119	-0.224188
MND1	-0.2175	-0.176402
TIMM44	-0.217297	-0.204958
ANKRD17	-0.21675	-0.195906
ABCE1	-0.216591	-0.181008
METAP2	-0.216467	-0.207646
TRMT11	-0.21598	-0.212909
RPL22L1	-0.215935	-0.231426
FXN	-0.215507	-0.231418
CHTOP	-0.215383	-0.215908
MOB1B	-0.214622	-0.168345
SMARCC1	-0.214267	-0.199551
MIS18A	-0.214229	-0.18163
MTF2	-0.214184	-0.216816
NOLC1	-0.214085	-0.211558
PWP2	-0.213677	-0.208416
HNRNPM	-0.21337	-0.181311
PRPF38A	-0.213316	-0.210248
EIF4E	-0.213236	-0.1929
C10orf2	-0.212579	-0.205242
C1orf109	-0.212332	-0.209041
INTS9	-0.212329	-0.197306
ANKRD13B	-0.212136	-0.224175
SUPV3L1	-0.211936	-0.212248
TOP2B	-0.211935	-0.170794
WDHD1	-0.211592	-0.182717
DNA2	-0.211333	-0.197322
SSB	-0.211325	-0.219474
PPP3CB	-0.211149	-0.217351
STX10	-0.210571	-0.199172
ZNF280C	-0.210207	-0.231936
PIAS2	-0.210082	-0.211611
MAD2L1	-0.209851	-0.155533
CRYZL1	-0.209783	-0.202597
HMGB2	-0.209133	-0.165562
TCF3	-0.208916	-0.221433
KIAA1211	-0.2087	-0.253908
SNRPF	-0.208374	-0.191227
ELAC1	-0.207528	-0.231693
CEP78	-0.20729	-0.205905
RIMS3	-0.20712	-0.225501
ATP5A1	-0.207106	-0.197606
SNORA64	-0.207039	-0.215122
ZNF713	-0.207029	-0.171356
LRRC40	-0.206381	-0.211298
PPM1D	-0.206264	-0.19851
DHX33	-0.206152	-0.189148
RBM25	-0.205656	-0.197598
WASF1	-0.205542	-0.198059
CENPV	-0.205539	-0.200494
ZCCHC8	-0.205377	-0.194643
SERBP1	-0.205179	-0.208222
PPP1CC	-0.204998	-0.203492
ZCCHC11	-0.204118	-0.180754
PHF6	-0.2038	-0.207779
WHSC2	-0.203573	-0.204211
ZNF507	-0.203472	-0.180676
PRPF39	-0.203461	-0.203701
TBP	-0.203152	-0.200687
DDHD1	-0.203107	-0.211096
WDR18	-0.202991	-0.191012
ZBTB39	-0.202582	-0.241508
SPATA5	-0.202503	-0.187971
PELI1	-0.202498	-0.225036
ERCC8	-0.202326	-0.170848
PAPSS1	-0.202082	-0.203554
TMPO	-0.20206	-0.185137
ATP11C	-0.201983	-0.226033
DAZAP1	-0.201839	-0.196216
KRI1	-0.201633	-0.211954
PFAS	-0.201527	-0.19402
INTU	-0.201235	-0.202759
COX18	-0.201139	-0.200776
ORC1	-0.201086	-0.179888
NUP160	-0.200844	-0.19359
GCFC1	-0.200302	-0.202961
UBE2D1	-0.199315	-0.216208
SIRT1	-0.199113	-0.215406
MRPS27	-0.199096	-0.179808
SMNDC1	-0.199087	-0.19284
CTC1	-0.199033	-0.208827
RPAIN	-0.198811	-0.218436
BBS7	-0.198717	-0.17192
FAM175A	-0.198606	-0.202258
SUGP1	-0.198296	-0.172506
CNOT7	-0.197651	-0.195155
SRSF2	-0.197642	-0.1464
THRAP3	-0.197641	-0.185491
SLC9B2	-0.197147	-0.206386
IRAK1BP1	-0.197072	-0.198071
METTL16	-0.196914	-0.184829
UCK2	-0.196873	-0.202619
ZNF670	-0.196872	-0.20914
RSRC2	-0.196623	-0.18479
DNAAF2	-0.196559	-0.187099
POLR1B	-0.196504	-0.201307
C16orf59	-0.196422	-0.193159
NRTN	-0.19642	-0.204197
SNRPD1	-0.196298	-0.184932
GABPA	-0.196248	-0.191603
PHB2	-0.196159	-0.18602
CXXC1	-0.196103	-0.20434
RNPS1	-0.196048	-0.205552
MTPAP	-0.195779	-0.191137
41338	-0.195754	-0.187301
DIMT1	-0.19575	-0.19594
KHSRP	-0.195328	-0.165302
DCP1A	-0.195152	-0.202369
WDR75	-0.194977	-0.186762
ZBED4	-0.194824	-0.197079
MEX3C	-0.194582	-0.166562
DNMT1	-0.194544	-0.16443
KIAA1274	-0.194462	-0.203943
GEMIN2	-0.194448	-0.185401
PDCD2L	-0.194211	-0.184737
TXLNG	-0.193932	-0.173305
TMA16	-0.19366	-0.179849
CCNF	-0.193635	-0.167616
ODC1	-0.19338	-0.1836
ELP3	-0.193259	-0.183531
SIKE1	-0.192805	-0.170587
KDM2B	-0.192773	-0.195604
PINX1	-0.192568	-0.19338
NUP54	-0.192547	-0.182349
PRR3	-0.192514	-0.207426
PUM1	-0.192499	-0.197674
DCHS1	-0.192243	-0.226812
TSR1	-0.191974	-0.171748
DCK	-0.19166	-0.189531
POLR2B	-0.19165	-0.196834
TADA1	-0.191399	-0.214299
UBE2I	-0.191389	-0.195429
ZFHX2	-0.191051	-0.207194
HNRNPA1	-0.190971	-0.19984
RBM17	-0.190092	-0.197969
URB2	-0.189972	-0.194885
ERI1	-0.18979	-0.188623
AARSD1	-0.18952	-0.203248
ASPHD2	-0.189402	-0.189305
RBFA	-0.189305	-0.180545
GTPBP4	-0.18915	-0.183085
KIAA1967	-0.189049	-0.181157
GRSF1	-0.188887	-0.175895
ZNF74	-0.18885	-0.173948
UBE2D3	-0.188834	-0.175081
HDGFRP2	-0.188829	-0.195942
SYNCRIP	-0.188753	-0.172486
PHF10	-0.188713	-0.164058
RAB33B	-0.188577	-0.193883
H2AFY2	-0.188472	-0.214813
CELF1	-0.188335	-0.197241
HNRNPA0	-0.188276	-0.196183
SF3A3	-0.188099	-0.183475
CCAR1	-0.187897	-0.192755
PRMT5	-0.187676	-0.171712
FUT10	-0.187654	-0.201181
ZNF286A	-0.187452	-0.21682
ZNF330	-0.187325	-0.178371
TMEM52	-0.187204	-0.203682
WDR3	-0.187124	-0.193404
CDC14A	-0.186994	-0.172592
CARM1	-0.186951	-0.190125
LBR	-0.186833	-0.194004
CTXN1	-0.18668	-0.185974
WDR43	-0.186555	-0.175091
NTHL1	-0.186498	-0.180753
FAM40A	-0.186476	-0.209974
PLK4	-0.186318	-0.142201
LRIG2	-0.186241	-0.175889
RTF1	-0.186083	-0.189796
PRMT1	-0.186074	-0.189299
MAGOH	-0.186011	-0.180138
NPM3	-0.185882	-0.210725
C22orf40	-0.185811	-0.186219
SMAD4	-0.18576	-0.186576
CWC27	-0.185668	-0.167805
MIB1	-0.185568	-0.199878
E4F1	-0.185475	-0.166998
GNL2	-0.185286	-0.187924
MLLT10	-0.185228	-0.200625
POLG2	-0.185201	-0.184354
C12orf65	-0.185066	-0.188277
GLOD4	-0.184745	-0.163885
GTPBP3	-0.184567	-0.184921
HNRNPL	-0.184538	-0.171404
CHMP7	-0.184457	-0.17637
CDC7	-0.184327	-0.14064
CCDC138	-0.1843	-0.186031
C1orf174	-0.184289	-0.164904
SMARCAD1	-0.183833	-0.175882
TAF4B	-0.183747	-0.197722
HEATR1	-0.183292	-0.194878
SRSF11	-0.183123	-0.191593
ITPRIPL1	-0.183049	-0.212706
WDR12	-0.18271	-0.198631
FGFBP3	-0.182698	-0.194518
MRPL42	-0.182331	-0.195276
THAP9	-0.182313	-0.217007
ZBTB8A	-0.182088	-0.149458
NUP133	-0.181973	-0.207951
MARCKSL1	-0.181937	-0.160323
OTUD4	-0.181936	-0.186416
C17orf39	-0.18188	-0.164252
DDX20	-0.1818	-0.173792
XRCC5	-0.181644	-0.190464
PPRC1	-0.181582	-0.174029
HSF2	-0.181353	-0.208979
APEX1	-0.181294	-0.174937
POLR3K	-0.181214	-0.17291
BMS1	-0.180981	-0.174062
FAM161A	-0.180902	-0.212179
PANK1	-0.180841	-0.167174
TRIT1	-0.180806	-0.184883
PPA1	-0.180715	-0.193337
GPR63	-0.180496	-0.226365
PAFAH1B3	-0.180183	-0.15151
FAM117B	-0.179767	-0.196413
ZUFSP	-0.179674	-0.161214
CDC40	-0.179396	-0.185275
PAQR3	-0.179377	-0.165772
PLRG1	-0.179255	-0.17928
FBXO36	-0.179244	-0.183081
RFXAP	-0.179211	-0.202874
TRUB1	-0.179193	-0.172445
PPIH	-0.178823	-0.151157
APAF1	-0.178459	-0.162474
ADNP2	-0.178345	-0.163221
SSX2IP	-0.178337	-0.180709
PHIP	-0.178273	-0.18476
USP25	-0.178254	-0.172097
IPO5	-0.178234	-0.162196
USP1	-0.178163	-0.158552
ZNF644	-0.178021	-0.146306
C2orf44	-0.177967	-0.205389
ERH	-0.177825	-0.165233
RBM12	-0.177745	-0.162554
PPP1R8	-0.177547	-0.175597
GEMIN4	-0.177468	-0.166707
RBMX	-0.177228	-0.191216
HNRPLL	-0.177161	-0.168062
RPL36	-0.177141	-0.168806
TMEM48	-0.177122	-0.142367
GNL3	-0.177087	-0.163747
PRPF31	-0.177067	-0.150494
CWC22	-0.177035	-0.168428
ZNF678	-0.177025	-0.187997
PELP1	-0.176924	-0.157554
KLRG1	-0.176906	-0.195024
FCGBP	-0.17686	-0.142343
RPS11	-0.176673	-0.167985
TDP1	-0.176663	-0.149211
RBM15B	-0.176614	-0.177832
PAPOLG	-0.176583	-0.183684
SCO1	-0.176364	-0.162558
MCMBP	-0.176293	-0.162607
SPAST	-0.176231	-0.176002
LMNB1	-0.176187	-0.146265
CDCA7	-0.176171	-0.135212
DHX30	-0.176125	-0.159827
MCM6	-0.176109	-0.129055
C1QBP	-0.176098	-0.143922
LOC100505549	-0.175902	-0.208401
EIF5A	-0.17582	-0.163664
HNRNPCL1	-0.175776	-0.18005
CPSF6	-0.175666	-0.199118
CAMKMT	-0.175648	-0.166251
TMEM98	-0.17562	-0.184413
CCNA2	-0.175499	-0.135962
MCM10	-0.175471	-0.135026
ZBED3	-0.175418	-0.196669
RPL38	-0.1754	-0.182761
HESX1	-0.175394	-0.180162
RCC1	-0.175217	-0.156616
CLPP	-0.175216	-0.172281
LSM7	-0.175146	-0.198954
PRDX3	-0.174996	-0.183431
ING5	-0.174882	-0.174892
POLR3B	-0.174854	-0.136681
UBA52	-0.174797	-0.16552
BCLAF1	-0.174714	-0.166444
VRK1	-0.174648	-0.154557
KLHL28	-0.17446	-0.176608
BUB1B	-0.174358	-0.14346
ALMS1	-0.174348	-0.176666
VASH1	-0.174306	-0.210529
RSBN1	-0.174288	-0.19367
RFX7	-0.174252	-0.161033
HAUS8	-0.17423	-0.133025
PMS1	-0.174062	-0.18159
DFFB	-0.173988	-0.194753
BCL9	-0.17374	-0.192692
EIF2C3	-0.173679	-0.160173
ZNF280B	-0.17364	-0.167972
FAM171A1	-0.173337	-0.166423
BAZ1A	-0.173334	-0.150012
EIF4A3	-0.173109	-0.17205
ACLY	-0.172778	-0.156761
RBBP4	-0.172778	-0.174046
RCHY1	-0.172701	-0.161077
ILKAP	-0.172427	-0.169279
PGGT1B	-0.17237	-0.161639
CD320	-0.172186	-0.19832
MGA	-0.172129	-0.164136
UBE2G2	-0.172078	-0.166845
ZFAND4	-0.172046	-0.180758
PRMT6	-0.171854	-0.160903
TIMM13	-0.17165	-0.152623
TCP1	-0.171539	-0.159873
MGC57346	-0.171438	-0.182679
CDK8	-0.171387	-0.137788
THUMPD2	-0.171342	-0.191381
NLN	-0.171206	-0.164335
SRSF3	-0.171125	-0.15676
SSRP1	-0.171063	-0.147401
TET2	-0.171051	-0.157605
LDHB	-0.170999	-0.125409
CEP135	-0.170991	-0.168891
ZC3HAV1L	-0.170813	-0.174161
YTHDF2	-0.170658	-0.17209
POLE	-0.170644	-0.151259
NT5DC2	-0.170612	-0.168531
U2AF1	-0.170562	-0.180717
TCERG1	-0.170544	-0.156855
MRPL1	-0.170539	-0.155929
LIN9	-0.17044	-0.159613
NOL11	-0.170388	-0.151257
MIER1	-0.170387	-0.171085
MTHFD2	-0.170318	-0.146929
LRRC8B	-0.170226	-0.170872
ANKLE1	-0.170212	-0.182107
MDM4	-0.170201	-0.190082
NOL9	-0.170182	-0.171812
STMN1	-0.170152	-0.16812
HMGN3	-0.169677	-0.135753
PARP1	-0.169572	-0.176402
BMPR1A	-0.169558	-0.163688
UTP3	-0.169517	-0.150347
KIAA0586	-0.169479	-0.169577
CCNB1IP1	-0.169431	-0.185507
TOMM22	-0.169293	-0.147706
RAB11FIP2	-0.1692	-0.195068
RPS16	-0.169085	-0.159805
LOC100505481	-0.168964	-0.209641
PPPDE1	-0.168932	-0.16732
TXNL4A	-0.168791	-0.166459
PA2G4	-0.168517	-0.165255
SRSF12	-0.168405	-0.250461
SNRPD2	-0.168399	-0.154341
SRP72	-0.168385	-0.155102
SUPT16H	-0.168363	-0.17381
ZNF852	-0.168338	-0.18005
IL27RA	-0.168304	-0.157581
KIF15	-0.168283	-0.139163
ZNF232	-0.16825	-0.155715
CAD	-0.168138	-0.170541
RPUSD4	-0.168117	-0.162484
RPF1	-0.167972	-0.175508
CSNK1G2	-0.167955	-0.182123
POLD1	-0.167954	-0.151457
CCDC43	-0.16794	-0.16149
CCDC117	-0.1679	-0.156998
RBM15	-0.167804	-0.170863
PSIP1	-0.167785	-0.163919
LONP1	-0.167723	-0.151866
DPH5	-0.167673	-0.171618
CHERP	-0.167557	-0.161643
COPS7B	-0.16748	-0.163381
SHF	-0.167466	-0.197701
DEPDC1B	-0.167463	-0.137643
XPO7	-0.167458	-0.170642
SCAF4	-0.167423	-0.167821
CCT3	-0.167368	-0.1702
SAFB	-0.167363	-0.190175
CCDC8	-0.167021	-0.237454
DHX15	-0.166955	-0.142752
DCAKD	-0.166932	-0.194917
ATP5O	-0.166764	-0.167861
ZNF711	-0.166668	-0.217809
FRA10AC1	-0.166621	-0.174543
ARID1A	-0.16655	-0.188461
RPS24	-0.1665	-0.179228
SFPQ	-0.166485	-0.139985
GSTCD	-0.166421	-0.148105
MCM3AP-AS1	-0.166389	-0.174514
UBTF	-0.166373	-0.197034
PLCXD1	-0.166341	-0.177083
NDUFB8	-0.166086	-0.159844
BUD13	-0.166067	-0.16588
NHEJ1	-0.165946	-0.180464
FNBP1L	-0.165945	-0.135478
FOXN2	-0.165926	-0.191779
ZCCHC7	-0.165869	-0.16892
ZNF770	-0.165846	-0.14448
RRP1	-0.165641	-0.162604
ANAPC10	-0.165383	-0.147258
ALYREF	-0.165372	-0.164942
PTBP1	-0.16537	-0.158002
ILF2	-0.165185	-0.169147
FAM208B	-0.165164	-0.161802
PARP2	-0.165079	-0.138919
EYA3	-0.165078	-0.131376
CCT2	-0.165012	-0.145241
UBE2N	-0.16478	-0.167005
CTR9	-0.164767	-0.127519
ALDH1B1	-0.164749	-0.16722
MRPL39	-0.164699	-0.15441
C6orf57	-0.164692	-0.173083
PUS1	-0.164673	-0.162727
ATP2A1	-0.164602	-0.190716
GPHN	-0.164457	-0.144717
R3HDM1	-0.164292	-0.178859
NARS	-0.164226	-0.161645
SRRT	-0.164207	-0.153326
H2AFZ	-0.163989	-0.12118
GMEB1	-0.163858	-0.15827
RNGTT	-0.163619	-0.163445
FZD3	-0.163525	-0.168817
RPL13A	-0.163373	-0.154796
G3BP2	-0.163334	-0.132492
NAA25	-0.163317	-0.167994
DHX9	-0.163248	-0.159779
TRIAP1	-0.163229	-0.175048
TACC3	-0.163118	-0.115914
PKN3	-0.163033	-0.162942
NIPSNAP1	-0.16302	-0.177362
GART	-0.162987	-0.153663
EIF3A	-0.162974	-0.165743
PGAM5	-0.162942	-0.153385
HTATSF1	-0.162747	-0.148406
CDCA2	-0.162731	-0.145661
RPS19	-0.162711	-0.178991
ZNF37A	-0.162438	-0.163696
LPHN1	-0.162403	-0.187706
CDC25A	-0.162387	-0.143487
RSAD1	-0.162053	-0.143713
SDAD1	-0.162036	-0.15555
MMS19	-0.162027	-0.158137
PTBP2	-0.161999	-0.186215
CDC123	-0.16198	-0.16058
HMG20A	-0.161974	-0.167826
RBPJ	-0.161962	-0.169394
RNF144A	-0.161805	-0.152107
MBIP	-0.161794	-0.136974
LRRC20	-0.161657	-0.157535
PM20D2	-0.161598	-0.177906
RRP12	-0.161368	-0.151971
PRPF40A	-0.161163	-0.161922
WRN	-0.161066	-0.166271
HADH	-0.160992	-0.135813
MMP11	-0.160957	-0.151977
NUFIP1	-0.16095	-0.15742
CLCN5	-0.16095	-0.18577
EXTL3	-0.160905	-0.151035
EXOG	-0.160738	-0.185728
GEMIN5	-0.160702	-0.144582
RFK	-0.160682	-0.167401
PTPN11	-0.160632	-0.139485
CRK	-0.160602	-0.13979
MTA2	-0.160572	-0.178126
NDUFAF4	-0.160547	-0.161534
KIAA0922	-0.160507	-0.160469
WTAP	-0.160483	-0.149473
C12orf43	-0.160442	-0.148624
DGKE	-0.160372	-0.183132
SCML2	-0.160289	-0.183549
TAF12	-0.160131	-0.136839
ZNF326	-0.16003	-0.156567
RTKN2	-0.160011	-0.190266
LSMD1	-0.159968	-0.159851
RNF2	-0.159921	-0.187157
TUBD1	-0.159856	-0.136398
C1orf135	-0.159582	-0.126368
PPAN	-0.159479	-0.155927
CHAF1A	-0.159475	-0.13595
SASS6	-0.159463	-0.149449
PIM2	-0.159391	-0.15898
YOD1	-0.15934	-0.163128
HAUS6	-0.159265	-0.145267
ZNF317	-0.15913	-0.151095
EXOSC2	-0.159103	-0.154421
WRAP53	-0.159011	-0.157423
RAP1GDS1	-0.159004	-0.164727
POLR3G	-0.158949	-0.14185
PIH1D1	-0.158843	-0.148623
RANBP1	-0.158836	-0.139551
EIF4E2	-0.158814	-0.155469
CCDC25	-0.158787	-0.158992
SEPHS1	-0.158676	-0.159206
USP46	-0.15849	-0.164259
ELAVL4	-0.158458	-0.195095
RPL3	-0.158362	-0.161722
SLC16A1	-0.158344	-0.134766
KCNRG	-0.158305	-0.23457
NAA16	-0.158281	-0.166455
DIABLO	-0.158205	-0.123552
NDUFC1	-0.158114	-0.150262
ELAC2	-0.158074	-0.10975
CBR4	-0.158058	-0.133758
FIP1L1	-0.157994	-0.163034
RPRD2	-0.157889	-0.158942
FAM108B1	-0.157832	-0.161845
NUDCD2	-0.157694	-0.149249
INTS12	-0.157689	-0.138969
PFDN2	-0.157624	-0.169968
ABCA3	-0.157619	-0.172222
ESCO2	-0.157605	-0.133156
LSM11	-0.157591	-0.159136
C1orf52	-0.157589	-0.150642
RPL37A	-0.157561	-0.156286
SAMD1	-0.157449	-0.171316
H3F3B	-0.157434	-0.17061
SEC24B	-0.157418	-0.149881
ELP2	-0.157377	-0.149981
MEX3A	-0.157309	-0.245956
ZCCHC3	-0.157291	-0.174375
SMAD1	-0.157268	-0.129993
TNFRSF10B	-0.157246	-0.131424
LRP6	-0.157048	-0.159055
CSTF3	-0.156979	-0.146585
KDM4A	-0.156903	-0.144042
ZNF48	-0.156885	-0.175637
ZNF627	-0.15687	-0.16526
WHSC1	-0.156735	-0.1299
CCT7	-0.156635	-0.159073
RSL24D1	-0.156374	-0.159072
ATG4C	-0.15626	-0.180372
ZIC5	-0.156174	-0.203155
C16orf87	-0.156095	-0.163824
BCCIP	-0.156068	-0.160362
GLMN	-0.156066	-0.146556
NCAPH	-0.155999	-0.120576
SMEK1	-0.155957	-0.138374
SSH2	-0.155922	-0.1435
PTGES3	-0.155876	-0.157985
TIMM17A	-0.15585	-0.142352
DDX3X	-0.155843	-0.140327
NACA	-0.155833	-0.166686
MAP4K5	-0.155778	-0.139825
C18orf21	-0.155448	-0.162035
NHP2L1	-0.155447	-0.151826
NAA15	-0.155278	-0.126657
ADAM1	-0.155249	-0.178076
CLK2	-0.155168	-0.171366
MARS2	-0.155071	-0.158162
CCDC41	-0.155067	-0.151791
MED24	-0.155017	-0.10014
ZNF618	-0.155016	-0.165992
ZNF30	-0.154964	-0.14649
PCM1	-0.154916	-0.168775
PASK	-0.154847	-0.161366
EXOC5	-0.154737	-0.13998
ARID2	-0.154691	-0.147062
PDZD8	-0.15468	-0.151288
NEMF	-0.154488	-0.149153
CUEDC2	-0.154435	-0.17767
TAF1A	-0.154369	-0.158821
ZNF146	-0.154329	-0.143737
TXNL1	-0.15431	-0.14108
CNOT10	-0.1543	-0.138596
PSMB5	-0.154261	-0.146131
CDK4	-0.154226	-0.150738
C15orf42	-0.154221	-0.130347
NME1	-0.154157	-0.118138
C17orf104	-0.154033	-0.153463
KIAA0020	-0.154027	-0.147292
HMBOX1	-0.154003	-0.16294
RBM34	-0.153923	-0.163315
CBS	-0.153894	-0.136598
SUGT1	-0.153874	-0.135747
C1D	-0.15385	-0.168281
FBXO10	-0.153743	-0.190018
EXOSC5	-0.153736	-0.148295
GDI2	-0.153701	-0.160621
CCP110	-0.153692	-0.165973
C18orf54	-0.15362	-0.167429
GXYLT1	-0.153543	-0.156682
TMEM177	-0.153522	-0.168611
RPL11	-0.153325	-0.161874
41523	-0.153307	-0.184288
PBRM1	-0.153298	-0.136902
GGA2	-0.15321	-0.179338
C11orf57	-0.153125	-0.14209
SOLH	-0.15308	-0.139953
C3orf39	-0.153074	-0.162979
LARP1B	-0.152938	-0.146922
SLC25A19	-0.152799	-0.147672
FAM98B	-0.152798	-0.151263
KBTBD6	-0.152741	-0.180222
PMPCA	-0.15269	-0.145115
ZKSCAN2	-0.152687	-0.181874
ZNF143	-0.15267	-0.154614
RPUSD2	-0.152667	-0.168429
CECR6	-0.152578	-0.189119
RPA2	-0.152487	-0.130279
FAM169A	-0.152373	-0.152858
PSMB1	-0.152328	-0.160893
EXTL2	-0.152163	-0.150231
FDXACB1	-0.152101	-0.143872
SLC25A33	-0.152081	-0.149216
QRICH1	-0.152074	-0.136464
C12orf45	-0.151967	-0.178247
C5orf25	-0.151932	-0.158658
UTP11L	-0.151913	-0.151083
MYBBP1A	-0.151869	-0.141005
NDUFS5	-0.151836	-0.154529
SMU1	-0.151791	-0.103622
CCDC59	-0.151681	-0.15824
NPRL2	-0.151607	-0.127528
HFM1	-0.15159	-0.186966
SETD8	-0.151432	-0.137539
MLST8	-0.151251	-0.148774
LOC100499177	-0.151051	-0.172104
POLR1E	-0.15104	-0.179922
BRIP1	-0.151036	-0.140561
ATP5D	-0.150966	-0.14701
C4orf21	-0.150952	-0.1654
GTF2B	-0.150937	-0.139552
XPNPEP1	-0.150898	-0.162785
BCORL1	-0.150888	-0.179101
C16orf91	-0.150871	-0.114494
NUP50	-0.150634	-0.110811
ZSCAN2	-0.150599	-0.194354
CEP120	-0.15059	-0.155977
MFAP2	-0.15056	-0.144797
SEMA3G	-0.150555	-0.117198
CSDE1	-0.150457	-0.129066
GPATCH8	-0.150409	-0.15693
NDUFB10	-0.150404	-0.138791
MRPS9	-0.1504	-0.152061
DCLRE1A	-0.150149	-0.166801
ECHDC1	-0.150106	-0.164933
SMARCE1	-0.150001	-0.141859
PPIG	-0.149998	-0.161997
POLR2D	-0.14998	-0.156509
WDR76	-0.149948	-0.129034
LAG3	-0.149909	-0.15591
KANSL1	-0.149884	-0.173304
ACAA2	-0.149869	-0.172521
BCL7A	-0.149809	-0.186599
TRMT5	-0.14974	-0.157963
L2HGDH	-0.149667	-0.147438
CYFIP2	-0.149654	-0.157161
CAMSAP1	-0.149492	-0.182007
NOA1	-0.149448	-0.146208
AATK	-0.149433	-0.135488
NOP14	-0.149421	-0.155837
UBE3D	-0.149354	-0.152046
RNF34	-0.149293	-0.132548
OSGEPL1	-0.14928	-0.147792
BEND3	-0.149238	-0.152343
KCNH2	-0.149204	-0.173055
ZNF581	-0.149138	-0.144446
JMJD1C	-0.149116	-0.16839
NSL1	-0.149113	-0.171469
PRDM4	-0.149023	-0.128536
SF3B5	-0.149014	-0.135044
TNKS	-0.148927	-0.164694
COQ5	-0.148898	-0.136419
TTI2	-0.148813	-0.140624
C10orf35	-0.148661	-0.146638
ZMYM4	-0.148645	-0.151232
TMEM206	-0.148638	-0.180182
SOCS7	-0.148449	-0.116739
AURKB	-0.148391	-0.129766
MRPL19	-0.148317	-0.146355
EXOSC3	-0.148246	-0.130895
BAG4	-0.148232	-0.130937
TBPL1	-0.148184	-0.158981
MED6	-0.148167	-0.149693
TAMM41	-0.148154	-0.138505
CXADR	-0.148149	-0.124437
ASRGL1	-0.148129	-0.158149
COPS4	-0.148119	-0.139831
DCUN1D5	-0.148103	-0.12547
SERAC1	-0.148005	-0.137128
PITHD1	-0.14783	-0.128811
ZNF423	-0.147789	-0.170112
METTL17	-0.14764	-0.140372
LRRC49	-0.147622	-0.176067
SREK1IP1	-0.147615	-0.121697
TOB2	-0.147523	-0.11376
LOC100505894	-0.147412	-0.142543
FASTKD1	-0.147381	-0.153706
SIRT4	-0.147333	-0.114962
SMC3	-0.147203	-0.140998
LSM4	-0.147199	-0.123335
RPS6KB1	-0.147151	-0.119937
BTF3	-0.147139	-0.126845
CDKN1C	-0.147114	-0.127578
ACTG1	-0.147008	-0.158568
UBTD2	-0.147005	-0.152595
ZNF8	-0.146902	-0.13798
KIAA1586	-0.146896	-0.141216
KLHL15	-0.146892	-0.170195
ATIC	-0.146809	-0.140359
LSM14A	-0.146775	-0.139527
UBFD1	-0.146774	-0.124491
C15orf57	-0.146712	-0.145019
KLHL12	-0.146644	-0.134509
TP53BP2	-0.146501	-0.172007
C10orf125	-0.146404	-0.157714
SKP2	-0.146402	-0.158005
CCDC163P	-0.146312	-0.133352
AKAP5	-0.146241	-0.162063
WDR6	-0.146207	-0.13563
PKNOX1	-0.14619	-0.147876
ZNF124	-0.14614	-0.157448
YTHDC2	-0.146076	-0.124541
C17orf96	-0.146066	-0.146535
ZNF195	-0.145949	-0.165415
ISL1	-0.145923	-0.188052
HEATR6	-0.145918	-0.124123
POLR3D	-0.145796	-0.15724
POU2F1	-0.145789	-0.176488
CHEK1	-0.14571	-0.117684
RIOK1	-0.145709	-0.141752
USP7	-0.145689	-0.119303
POLR1D	-0.145499	-0.147598
RIC8B	-0.145438	-0.14646
NYNRIN	-0.145405	-0.147515
TCF12	-0.145362	-0.166997
SLC19A1	-0.145286	-0.143163
SETD2	-0.145279	-0.144164
SPATA5L1	-0.14527	-0.141402
MRPL4	-0.145139	-0.126596
C14orf2	-0.145128	-0.132287
MMACHC	-0.145101	-0.146544
HNRNPH1	-0.145051	-0.155849
BLMH	-0.145034	-0.169513
USP34	-0.14502	-0.144482
LOC389906	-0.145014	-0.106456
IPO11	-0.144977	-0.118737
RMND5A	-0.144971	-0.141684
ZNF142	-0.144951	-0.142833
SLAIN1	-0.144938	-0.171936
SNAPC4	-0.144925	-0.118782
EPB41	-0.144833	-0.173163
TCF7L2	-0.144771	-0.123412
DDX42	-0.144738	-0.143518
RCC2	-0.144679	-0.144179
SMAD9	-0.144586	-0.185959
SHANK3	-0.144569	-0.141452
LYG1	-0.144425	-0.167048
STX2	-0.144329	-0.15051
YLPM1	-0.144213	-0.173381
KIAA0101	-0.14421	-0.110082
C4orf27	-0.144169	-0.131426
ZNF561	-0.144165	-0.136253
NGDN	-0.144141	-0.146326
APPL1	-0.144114	-0.106056
CCDC109B	-0.144034	-0.115737
KLHL11	-0.144024	-0.17921
DFFA	-0.143883	-0.146303
ARRB2	-0.143861	-0.151494
CCNY	-0.143776	-0.149138
IL17RD	-0.143693	-0.176421
VASH2	-0.143676	-0.234401
ZNF460	-0.143547	-0.152744
SUMO1	-0.143522	-0.135309
LTA4H	-0.143484	-0.160299
WEE1	-0.143483	-0.097008
KATNA1	-0.143472	-0.149252
CECR5	-0.143403	-0.138794
PRAME	-0.143393	-0.150962
GPR137C	-0.143359	-0.137644
HNRNPU	-0.143323	-0.152208
TMEM220	-0.14327	-0.127074
RNF8	-0.143246	-0.141534
MPST	-0.143238	-0.131804
RCL1	-0.143163	-0.148293
CTDSPL2	-0.14307	-0.151974
NARF	-0.143026	-0.148847
TRMT1	-0.143008	-0.1418
RPL5	-0.142928	-0.140459
PPIL4	-0.142916	-0.160242
DEDD	-0.142887	-0.132024
WDR36	-0.14287	-0.132255
CDC34	-0.142865	-0.139903
MDH1	-0.142796	-0.119842
ZNF708	-0.142773	-0.144688
ARID1B	-0.142522	-0.131668
MRPS18C	-0.142449	-0.156031
BHLHB9	-0.142426	-0.129086
HBS1L	-0.142361	-0.120363
ZNF202	-0.142298	-0.150139
KBTBD8	-0.142286	-0.146559
PPP1R15B	-0.14228	-0.142985
NOP10	-0.14218	-0.141818
LOC100507345	-0.142118	-0.143368
PHLPP1	-0.141922	-0.129097
HMGN4	-0.141902	-0.161252
DBNDD1	-0.141892	-0.124775
RNFT2	-0.14183	-0.146649
KIF22	-0.141827	-0.10437
ANKRD13C	-0.141809	-0.12933
RFC1	-0.141769	-0.122117
DDX55	-0.141755	-0.125023
CRAMP1L	-0.14171	-0.121317
BTG3	-0.141694	-0.100985
SYT4	-0.141664	-0.144156
C17orf48	-0.141652	-0.144569
SLC16A10	-0.141558	-0.171686
B3GALNT2	-0.141489	-0.146111
CCDC150	-0.141448	-0.171308
RBFOX2	-0.141444	-0.158908
SIAH1	-0.141429	-0.141428
TIMELESS	-0.141384	-0.131694
UCHL5	-0.141317	-0.1314
PTPRD	-0.141289	-0.173893
POLR3A	-0.141245	-0.15397
WRAP73	-0.141197	-0.13556
RADIL	-0.141175	-0.199766
RSL1D1	-0.141138	-0.143654
SCLT1	-0.14103	-0.138852
CREB1	-0.141022	-0.148331
TEX10	-0.140984	-0.160106
TBC1D1	-0.140974	-0.161953
DNAJC11	-0.140949	-0.127947
NFXL1	-0.140937	-0.15919
EFNA3	-0.140862	-0.122902
NCOR1	-0.140829	-0.12079
FSD1	-0.140721	-0.163267
GPATCH3	-0.140663	-0.119704
MTMR4	-0.140655	-0.145346
RCOR2	-0.140445	-0.245799
LEPROTL1	-0.14041	-0.131949
HS2ST1	-0.140189	-0.158869
HMGN5	-0.140179	-0.176665
MKRN2	-0.140131	-0.157551
STARD9	-0.140074	-0.194868
LTV1	-0.14007	-0.125494
CWF19L1	-0.140011	-0.136265
ARL6IP6	-0.140009	-0.150618
TATDN3	-0.139953	-0.158607
SLC29A4	-0.13986	-0.160003
LIG1	-0.139823	-0.111624
LYAR	-0.139821	-0.124289
TMEM74	-0.139778	-0.185927
SRBD1	-0.139766	-0.131211
CPT1C	-0.139693	-0.181133
ZNF434	-0.139649	-0.153877
FARSB	-0.139555	-0.13567
GPR125	-0.139545	-0.141532
RBBP8	-0.139479	-0.135319
EPC2	-0.139477	-0.159796
PPA2	-0.139366	-0.131637
SGCB	-0.139246	-0.156309
ZNF511	-0.139172	-0.127587
EIF3L	-0.139093	-0.14868
LIN54	-0.139081	-0.132941
MATR3	-0.139037	-0.157706
NRF1	-0.139013	-0.177388
C5orf44	-0.138909	-0.134323
CCDC112	-0.138902	-0.155816
SKIV2L2	-0.138845	-0.110904
SRPK1	-0.138827	-0.141535
ZNF586	-0.138737	-0.117294
CORO7	-0.138721	-0.166617
PFN1	-0.138714	-0.107251
INPP4A	-0.138686	-0.144611
ZNF562	-0.138674	-0.165378
NDUFV3	-0.138669	-0.138735
FLJ37644	-0.138664	-0.147581
MEAF6	-0.138654	-0.143318
EIF1AX	-0.138584	-0.112121
RPL4	-0.138574	-0.136735
UBE3A	-0.138556	-0.133759
MAPK8	-0.13853	-0.147653
ZNF197	-0.138514	-0.140123
CAND2	-0.138472	-0.21171
SALL2	-0.138432	-0.190707
CAPRIN1	-0.138346	-0.156292
RBPMS2	-0.138325	-0.172554
FCHO1	-0.138278	-0.158805
RG9MTD2	-0.138259	-0.14568
ADH5	-0.138243	-0.12326
KIAA1797	-0.138208	-0.086147
RUVBL1	-0.138208	-0.134087
ATP5B	-0.138159	-0.135105
TRIP12	-0.138152	-0.123018
LOC100507246	-0.138123	-0.159983
RIF1	-0.138042	-0.117304
C15orf61	-0.138021	-0.160484
C17orf76-AS1	-0.13801	-0.103378
DBN1	-0.13799	-0.105947
MRPS21	-0.137988	-0.125371
DMRTC2	-0.137968	-0.111648
ZNHIT6	-0.137965	-0.165616
NEDD1	-0.13795	-0.125225
THAP3	-0.137911	-0.16854
APBA2	-0.137885	-0.164159
ZYG11B	-0.137753	-0.171289
POU4F2	-0.13765	-0.146233
AMZ2P1	-0.137604	-0.142817
DLGAP1	-0.137574	-0.215025
SYMPK	-0.137563	-0.136442
EEF2	-0.137544	-0.130098
DDX49	-0.137534	-0.132913
RNF126	-0.137529	-0.128637
TRIM65	-0.137514	-0.148045
AEBP1	-0.137431	-0.123445
SH3PXD2B	-0.13742	-0.125518
RPLP2	-0.137386	-0.130267
PHF21A	-0.137376	-0.16991
TM2D3	-0.137345	-0.148442
POLR2I	-0.137335	-0.122494
RUFY2	-0.137231	-0.124564
LGALSL	-0.137103	-0.119292
41519	-0.137099	-0.128216
ACN9	-0.137079	-0.158372
CAMKK2	-0.137047	-0.124072
MTA1	-0.136993	-0.142345
DCAF15	-0.136992	-0.124009
GATAD2A	-0.136977	-0.114045
C16orf5	-0.136789	-0.126231
ISYNA1	-0.136784	-0.144051
SH2B2	-0.136775	-0.172812
ZNF664	-0.13672	-0.117949
OTUD3	-0.136705	-0.172693
CKB	-0.136634	-0.149952
XPO1	-0.136578	-0.142296
SRRM2	-0.136552	-0.114989
ANP32B	-0.136412	-0.132301
NEK3	-0.13641	-0.132587
SLX4	-0.136298	-0.142976
FCHSD2	-0.136285	-0.15188
EHMT1	-0.136254	-0.0804565
HTRA2	-0.136213	-0.136073
MIR17HG	-0.136191	-0.156004
RG9MTD1	-0.13616	-0.123675
KLHL9	-0.136144	-0.122882
EXOSC7	-0.136123	-0.11267
NSMCE4A	-0.136087	-0.136932
41341	-0.136056	-0.147589
CDKL3	-0.135997	-0.140833
YEATS4	-0.135952	-0.109704
PPWD1	-0.135945	-0.134784
ACPL2	-0.135931	-0.114105
ZNF721	-0.135921	-0.106808
C12orf73	-0.135856	-0.145644
NEK2	-0.13584	-0.119707
BDP1	-0.135779	-0.130089
144438_at	-0.135741	-0.1513
ZNF428	-0.135717	-0.158872
RPL14	-0.135712	-0.127899
KAT8	-0.135665	-0.127621
CNOT8	-0.13552	-0.133143
CSNK1G3	-0.135501	-0.111596
SLIRP	-0.135481	-0.130971
CCDC12	-0.135475	-0.135306
PNP	-0.1354	-0.14402
RAF1	-0.135287	-0.145683
FAM216A	-0.135261	-0.12518
BTF3L4	-0.135258	-0.132561
EP400	-0.135177	-0.138534
SELRC1	-0.135121	-0.152523
ZNF639	-0.135119	-0.1298
DDX6	-0.135102	-0.126148
PQLC1	-0.135066	-0.126828
USP45	-0.134989	-0.144832
SIK3	-0.134913	-0.154334
C21orf59	-0.134853	-0.115426
PGF	-0.134803	-0.125951
ATXN3	-0.134793	-0.112924
PLEKHJ1	-0.134623	-0.137022
CHUK	-0.134612	-0.117873
ELFN1	-0.134554	-0.126256
MRPL30	-0.134522	-0.135381
SNHG9	-0.134518	-0.116272
RAB34	-0.134504	-0.0928714
NAE1	-0.134486	-0.113494
DHX57	-0.134411	-0.150009
FBXO5	-0.134407	-0.131023
CPEB3	-0.134367	-0.119191
ZNF510	-0.134325	-0.142624
MIER3	-0.134321	-0.119555
SCAF8	-0.134319	-0.0803808
CENPC1	-0.13431	-0.147915
HMGB1	-0.134213	-0.13759
PPM1B	-0.134149	-0.114673
SEPSECS	-0.134134	-0.129946
C14orf166	-0.134129	-0.145593
CCDC88C	-0.134108	-0.15055
SLC25A15	-0.134025	-0.131674
VPS72	-0.134001	-0.156233
MMAA	-0.133996	-0.146549
TAF5L	-0.133936	-0.133022
HNRNPK	-0.133931	-0.133281
SLBP	-0.133819	-0.121111
PRTG	-0.133809	-0.146141
TNFAIP8L1	-0.133799	-0.128046
MFHAS1	-0.13374	-0.124719
USP38	-0.133597	-0.108639
PDXP	-0.133593	-0.138443
PSAT1	-0.133524	-0.138548
EWSR1	-0.133513	-0.104352
PBX4	-0.133462	-0.135054
CDC27	-0.133433	-0.148319
255352_at	-0.133372	-0.132892
CEP44	-0.133359	-0.126152
PDSS1	-0.133321	-0.123863
GSG2	-0.133316	-0.136558
CHAC2	-0.133314	-0.102277
ZCCHC10	-0.133301	-0.117671
PRR14L	-0.133291	-0.121897
NT5C3L	-0.133171	-0.10134
ADRBK2	-0.133085	-0.170183
CEP57L1	-0.133064	-0.107886
DNAJC8	-0.13298	-0.124863
C18orf25	-0.132866	-0.146966
ATP5I	-0.132854	-0.104157
PRPH2	-0.132852	-0.183573
LOC100506548	-0.132791	-0.135532
NUDT16L1	-0.132719	-0.107111
DCP2	-0.132616	-0.139937
PALM3	-0.132612	-0.20545
PRPF8	-0.132597	-0.115939
KCNJ4	-0.132587	-0.20607
DNMT3B	-0.132484	-0.131926
CLASP2	-0.132409	-0.142466
DYX1C1	-0.132401	-0.131042
FOXK2	-0.132383	-0.137451
PLEKHG2	-0.132369	-0.131115
ARMCX5-GPRASP2	-0.132351	-0.144654
CHD1L	-0.132329	-0.147589
ARID3A	-0.1323	-0.113561
RAD51C	-0.132267	-0.0968765
PNPT1	-0.132244	-0.120263
SUMO4	-0.132228	-0.136276
E2F2	-0.132205	-0.16644
ADAM11	-0.132194	-0.138895
HELLS	-0.132189	-0.099343
UQCRC2	-0.13218	-0.115504
TPR	-0.13215	-0.1559
ZNF695	-0.132139	-0.14226
FZD9	-0.132093	-0.111457
SET	-0.132029	-0.111541
CRLF3	-0.131968	-0.129747
DNM3OS	-0.131962	-0.193384
SNRNP25	-0.131919	-0.0993519
MKS1	-0.131885	-0.130837
EID2	-0.131848	-0.113385
DDHD2	-0.131794	-0.119186
RPF2	-0.131672	-0.114276
SENP6	-0.13162	-0.107883
CFD	-0.131616	-0.128131
PNN	-0.131575	-0.125337
MYL6B	-0.131565	-0.132332
SCAI	-0.131531	-0.13257
YTHDC1	-0.131394	-0.13987
ORC2	-0.131391	-0.127474
NEURL4	-0.131358	-0.147749
THG1L	-0.131352	-0.116858
SBK1	-0.131322	-0.168163
OGFOD1	-0.131207	-0.129546
ZNF273	-0.131205	-0.12488
ERICH1	-0.131183	-0.0914678
LMNB2	-0.131161	-0.120544
ANAPC4	-0.131127	-0.123895
PROSER1	-0.131124	-0.122461
PPM1M	-0.131102	-0.124453
HIST1H4C	-0.131073	-0.0670886
TTLL4	-0.130996	-0.108463
UPF3B	-0.130894	-0.13298
TIMM21	-0.130826	-0.122998
NUP88	-0.13078	-0.132828
MCM7	-0.130711	-0.097283
WDR5	-0.13059	-0.0973109
SUV39H2	-0.130578	-0.12877
LOC90784	-0.13053	-0.140281
METTL3	-0.130463	-0.111256
TET1	-0.130439	-0.203989
SHQ1	-0.13041	-0.10198
SRD5A3	-0.130354	-0.108505
OBSCN	-0.130338	-0.12921
AKAP14	-0.130293	-0.136643
POLE2	-0.130263	-0.105314
NFIB	-0.130245	-0.138014
CITED1	-0.130101	-0.126793
KIAA1009	-0.130084	-0.138719
CAMTA1	-0.130061	-0.143358
PIF1	-0.130056	-0.118817
COIL	-0.130029	-0.125014
ZNF22	-0.130028	-0.0959123
ELF2	-0.13001	-0.116842
MRPS34	-0.129999	-0.122957
ACTR6	-0.129966	-0.136396
THOC6	-0.129931	-0.119486
YWHAE	-0.129867	-0.10322
SAFB2	-0.129822	-0.152348
NINL	-0.129757	-0.140456
SGTB	-0.129667	-0.133529
N4BP2	-0.129629	-0.134833
NISCH	-0.129604	-0.153226
S100PBP	-0.129577	-0.129631
41520	-0.129517	-0.198121
MORC2	-0.129496	-0.113739
NDUFAB1	-0.12945	-0.128751
ZC4H2	-0.129413	-0.161372
NACAP1	-0.129392	-0.118337
BTRC	-0.129372	-0.136235
DHX37	-0.129247	-0.115532
HDDC2	-0.129178	-0.133738
PPP2R2A	-0.129159	-0.134548
ADO	-0.129126	-0.134714
CROCC	-0.129109	-0.126784
ARNT	-0.129044	-0.154169
ZNF620	-0.128849	-0.120061
FLAD1	-0.128848	-0.150324
MRPS15	-0.128749	-0.0999543
TBC1D12	-0.128585	-0.113297
MRPL50	-0.12855	-0.124239
CTPS	-0.128509	-0.115305
ZNF792	-0.128489	-0.124822
MED17	-0.12843	-0.13619
BDH2	-0.128372	-0.151122
DACT3	-0.128331	-0.153795
FAM104B	-0.128301	-0.12503
CSDC2	-0.128283	-0.115733
HNRNPR	-0.12828	-0.132226
USP37	-0.128222	-0.113228
NEIL2	-0.128207	-0.13512
C17orf80	-0.128194	-0.149258
CLUAP1	-0.128171	-0.117217
PLD6	-0.128086	-0.1215
TBL3	-0.128067	-0.123763
CCDC137	-0.128037	-0.126071
NAP1L4	-0.12803	-0.0925326
TIGD1	-0.12798	-0.116643
ARIH2	-0.127977	-0.111952
VTA1	-0.127965	-0.114511
PHF17	-0.127901	-0.110431
EPN2	-0.127858	-0.10173
VPRBP	-0.127835	-0.129725
TBL1Y	-0.127818	-0.10409
PRPSAP2	-0.127748	-0.114387
ANGEL2	-0.127638	-0.122795
TOP1MT	-0.12757	-0.148326
WRB	-0.127498	-0.127935
RPA1	-0.12748	-0.118889
FAM204A	-0.127437	-0.124388
THYN1	-0.127426	-0.132142
NAT14	-0.127414	-0.113536
C3orf75	-0.127413	-0.0914681
CAND1	-0.127395	-0.135426
PSMG1	-0.12733	-0.125154
FAM48A	-0.127326	-0.127021
EIF3G	-0.1273	-0.113209
FAM136A	-0.127194	-0.112531
DLAT	-0.127192	-0.116706
SEH1L	-0.12713	-0.108254
PLK1	-0.127105	-0.0963751
ZNF445	-0.127098	-0.16481
FAM135A	-0.127053	-0.150624
WAC	-0.126978	-0.127897
MTHFD1	-0.12689	-0.116471
EPB41L2	-0.126837	-0.097207
KIAA1432	-0.126826	-0.108978
POLI	-0.126825	-0.129963
UBE2G1	-0.126784	-0.107694
SNRNP70	-0.126762	-0.128049
LECT1	-0.126726	-0.109287
ZRANB3	-0.12672	-0.141363
LEPREL2	-0.12668	-0.112387
YPEL1	-0.126654	-0.163508
AHCTF1	-0.126538	-0.121548
ZBTB24	-0.126532	-0.135975
DYRK2	-0.126504	-0.154421
GHRLOS2	-0.126501	-0.119885
GDPD1	-0.126497	-0.157521
DDX50	-0.126489	-0.15599
ANKRD32	-0.126467	-0.108354
HAUS3	-0.12646	-0.121059
TMEM160	-0.126403	-0.120041
TCEB2	-0.126366	-0.132052
PRDM15	-0.126322	-0.122631
KPNB1	-0.126285	-0.123205
ZCCHC4	-0.126261	-0.102645
ATP6V0A2	-0.12619	-0.135202
MFSD4	-0.12618	-0.11284
AKAP8	-0.126167	-0.110978
TMEM180	-0.126164	-0.119644
DDX18	-0.126122	-0.135468
PNRC2	-0.126097	-0.132746
RAD52	-0.126038	-0.117566
CAMK1	-0.126013	-0.135823
KIF1B	-0.125983	-0.131802
MKI67IP	-0.125971	-0.127886
TRA2A	-0.125955	-0.117561
FTSJ3	-0.125949	-0.112225
CLPX	-0.125912	-0.129841
LATS1	-0.125855	-0.159152
CASP8AP2	-0.125842	-0.128282
C1orf54	-0.125787	-0.163544
ATPAF2	-0.125564	-0.105908
LRFN3	-0.125514	-0.114162
DVL2	-0.125481	-0.127119
DNAJC7	-0.125445	-0.11036
CDCA8	-0.125437	-0.100129
SMC1A	-0.125414	-0.103056
ZFP1	-0.125298	-0.129482
ACYP1	-0.125268	-0.133461
UBE2T	-0.125234	-0.117245
RBM26	-0.125168	-0.151844
CDON	-0.125151	-0.159963
TCOF1	-0.12512	-0.0893987
FAM131B	-0.125016	-0.101759
USP22	-0.124989	-0.0990987
CBLN2	-0.12491	-0.11188
KCTD6	-0.124909	-0.113547
SAAL1	-0.124883	-0.101438
CLEC11A	-0.124872	-0.129474
MSH2	-0.124868	-0.0546204
SLMO1	-0.124849	-0.140785
ACTR3B	-0.124761	-0.132674
AGPAT4-IT1	-0.124758	-0.10683
MAPKAPK5	-0.124703	-0.154406
VCL	-0.124693	-0.0989123
EFTUD2	-0.124638	-0.145028
TFCP2	-0.124502	-0.0903448
PBK	-0.124499	-0.10455
INO80C	-0.124373	-0.109377
MRPL16	-0.124335	-0.12476
HIC2	-0.124272	-0.0887332
TRA2B	-0.124212	-0.143581
ATXN7L3B	-0.124193	-0.14532
AQR	-0.124067	-0.134994
SP4	-0.12404	-0.114907
DDX24	-0.124026	-0.0955258
BIRC5	-0.124022	-0.11085
SRSF9	-0.124015	-0.108498
NONO	-0.124005	-0.131442
ACIN1	-0.123995	-0.135622
DYNLT1	-0.12399	-0.122167
GUF1	-0.12398	-0.10117
PCGF2	-0.123942	-0.0962361
FAM189B	-0.123941	-0.153484
PHF23	-0.123845	-0.126512
C12orf29	-0.123799	-0.10222
C19orf51	-0.123778	-0.10499
C3orf19	-0.123744	-0.13571
SNX27	-0.123713	-0.123853
SLC25A39	-0.123703	-0.105071
HDHD2	-0.123612	-0.142955
PIP5K1A	-0.123567	-0.129125
C5orf43	-0.123508	-0.115897
STIL	-0.123496	-0.103556
SKA1	-0.123458	-0.114044
KIF21B	-0.123457	-0.165064
ALDH8A1	-0.123391	-0.146144
CHAF1B	-0.123279	-0.103012
SNHG1	-0.123266	-0.136418
MCM2	-0.123213	-0.091473
MRPS23	-0.123171	-0.12517
BTAF1	-0.123094	-0.123174
RANGRF	-0.122994	-0.128413
DEPDC4	-0.122984	-0.122835
LOC100507266	-0.122981	-0.132627
OLFM3	-0.122962	-0.158812
REEP2	-0.122933	-0.164291
CSNK2A1	-0.12289	-0.142704
AP4M1	-0.122858	-0.121411
PHF13	-0.122855	-0.150838
SOS1	-0.12285	-0.0881456
CHRNA5	-0.122812	-0.133797
RAC3	-0.122791	-0.143361
NUP188	-0.122786	-0.139301
EIF3I	-0.122679	-0.105708
C1orf55	-0.122655	-0.156407
FAM53B	-0.122623	-0.116666
METTL21D	-0.122599	-0.126625
RAD54L	-0.122562	-0.100339
CACYBP	-0.122556	-0.1144
PARG	-0.122536	-0.124321
RUFY3	-0.122529	-0.118065
TRIM35	-0.122496	-0.129646
ANKS6	-0.12249	-0.153327
ADAM22	-0.122444	-0.172645
HMGXB4	-0.122431	-0.122333
CSNK1E	-0.122424	-0.15421
EARS2	-0.122416	-0.103436
ZNF518B	-0.122412	-0.114786
ATL2	-0.12237	-0.128624
THNSL1	-0.122366	-0.121064
NUP43	-0.122333	-0.119972
ARL16	-0.122322	-0.12024
ATP5SL	-0.122289	-0.0938627
UBE4B	-0.122282	-0.0884281
LETM1	-0.122213	-0.102139
UBA6	-0.122113	-0.0938411
GRIA2	-0.122096	-0.13236
PAFAH1B2	-0.122062	-0.122426
ZNF692	-0.122062	-0.1143
NAP1L1	-0.122048	-0.110869
FLJ22184	-0.122046	-0.14729
LINC00471	-0.122026	-0.100429
FXYD6	-0.121977	-0.205916
RPS6	-0.121969	-0.100549
BID	-0.121964	-0.099981
PPHLN1	-0.121959	-0.0918632
RRP15	-0.121929	-0.0994528
LINC00515	-0.121867	-0.11022
EZH1	-0.121799	-0.136809
CASP3	-0.121792	-0.109615
VANGL2	-0.121782	-0.138642
NUP93	-0.121775	-0.114784
CDC37	-0.121767	-0.109058
ARMC8	-0.121758	-0.138473
FARSA	-0.121751	-0.107484
DOK1	-0.121737	-0.104987
TRAF3IP1	-0.121705	-0.111749
FAM13A	-0.121703	-0.121379
TTC28-AS1	-0.121698	-0.0990211
MRPS26	-0.121681	-0.129636
LSM2	-0.12166	-0.103087
GCN1L1	-0.121652	-0.115435
IKZF5	-0.121629	-0.140609
C9orf86	-0.121619	-0.124979
RPL28	-0.121604	-0.107782
C12orf10	-0.121523	-0.103276
QRSL1	-0.121479	-0.117948
MGRN1	-0.121435	-0.12643
TMEM161A	-0.121426	-0.125499
SSBP4	-0.121283	-0.139586
EIF5B	-0.121258	-0.0967009
FBRSL1	-0.121253	-0.116071
CPSF3	-0.12125	-0.120184
DCP1B	-0.121221	-0.120833
CYB5D1	-0.121216	-0.111868
LOC100506948	-0.121075	-0.107896
DHX8	-0.121071	-0.141815
KIF26A	-0.121061	-0.158176
C20orf160	-0.120971	-0.138128
BCL11A	-0.120914	-0.150414
DHODH	-0.120903	-0.119006
ACVR2B	-0.120852	-0.177402
CCBL2	-0.120834	-0.129994
VHL	-0.12079	-0.126782
MAP1S	-0.120779	-0.10723
DOC2A	-0.12077	-0.142097
C4orf48	-0.120767	-0.0607715
SLC25A3	-0.120761	-0.120892
PTCH1	-0.120708	-0.16065
C3orf38	-0.120653	-0.110303
PUS3	-0.120636	-0.152152
OIP5	-0.120627	-0.0747529
YARS	-0.120542	-0.117705
CDKAL1	-0.120531	-0.101852
RBBP6	-0.120483	-0.128486
NOB1	-0.120467	-0.124913
SLC25A30	-0.120452	-0.121974
SBNO1	-0.120395	-0.111038
MAP3K4	-0.120377	-0.113421
SMAD2	-0.120359	-0.119532
UTP15	-0.120341	-0.114914
FAM193A	-0.120337	-0.131592
PDCD2	-0.120309	-0.105138
ZC3H15	-0.120294	-0.115338
FDPS	-0.120219	-0.101332
TOMM20	-0.120198	-0.135154
NUDT5	-0.120163	-0.129734
WDR19	-0.120124	-0.12475
EPRS	-0.120094	-0.105089
DDX39A	-0.120092	-0.0953644
LOC439949	-0.120077	-0.136269
SFXN4	-0.12006	-0.13038
HES6	-0.120046	-0.138114
MCU	-0.120034	-0.114107
U2SURP	-0.120006	-0.0928837
NOP2	-0.11999	-0.114828
ATXN7L3	-0.119984	-0.126287
EEF1A1	-0.119946	-0.111153
IWS1	-0.119896	-0.136179
ASNSD1	-0.119866	-0.129904
SNRNP40	-0.119866	-0.110936
ITGB1BP2	-0.119845	-0.0974874
SF3B1	-0.119844	-0.132083
TCF20	-0.119782	-0.0922496
LOC100507106	-0.119772	-0.206004
IFT57	-0.119703	-0.125567
GPATCH4	-0.119616	-0.104644
INTS2	-0.119579	-0.12128
RPL31	-0.119522	-0.146757
MRPL37	-0.119518	-0.10589
NANP	-0.119469	-0.0953852
FBXO16	-0.119464	-0.114618
UTP18	-0.11945	-0.0975468
C9orf82	-0.119405	-0.0803931
LARS2	-0.119401	-0.111874
MPP2	-0.119397	-0.150167
C9orf72	-0.119346	-0.134911
SNRPE	-0.11919	-0.137478
ESPL1	-0.119183	-0.105136
POLR2E	-0.119158	-0.0922028
VDAC3	-0.119148	-0.0927585
PNMAL1	-0.119085	-0.15631
RAB4A	-0.119066	-0.11828
YWHAH	-0.119004	-0.0980123
GRPEL1	-0.119002	-0.10527
SRSF10	-0.118925	-0.107657
PSMA4	-0.118923	-0.120212
HSPA4L	-0.118824	-0.106674
BCAT2	-0.118791	-0.112468
CROCCP2	-0.118791	-0.116504
HNRNPF	-0.118757	-0.127255
DENND2A	-0.11875	-0.090251
SPIN4	-0.118733	-0.068116
TBCD	-0.118591	-0.116483
CENPW	-0.118582	-0.0983434
MRPL2	-0.118545	-0.115469
BCL2L12	-0.118541	-0.0635719
ZBTB40	-0.11849	-0.117753
RASIP1	-0.118474	-0.0824267
ATRIP	-0.118462	-0.105307
NEK9	-0.118424	-0.0915884
EXOSC10	-0.118347	-0.0917173
CTDNEP1	-0.118347	-0.114268
ACAD8	-0.118294	-0.115106
DCDC5	-0.118271	-0.123904
PRDX2	-0.118256	-0.0534278
MIR600HG	-0.118213	-0.148975
ZNF624	-0.118203	-0.106503
PPP2R1B	-0.11816	-0.0983836
MRTO4	-0.118139	-0.0890905
R3HCC1	-0.118124	-0.126396
ZNF271	-0.118119	-0.12689
TEAD2	-0.118086	-0.163478
THAP2	-0.118064	-0.159292
MBD5	-0.118064	-0.116419
ECI1	-0.118032	-0.102466
USP42	-0.118018	-0.119495
C9orf40	-0.118013	-0.120296
CCDC124	-0.11796	-0.115519
RAB2B	-0.117949	-0.128242
EML4	-0.117936	-0.0923651
IGDCC4	-0.117926	-0.102366
MLL	-0.117878	-0.112936
LOC100505761	-0.117868	-0.126794
VARS	-0.117844	-0.110873
CEBPG	-0.117839	-0.119449
HDAC1	-0.117828	-0.0790441
AGPAT4	-0.117817	-0.105771
WDR48	-0.117795	-0.124127
STK33	-0.117781	-0.133345
HINFP	-0.117768	-0.133015
PTH	-0.117751	-0.117721
EXOSC8	-0.117727	-0.136295
SARS2	-0.117702	-0.0967772
FECH	-0.11768	-0.12404
AK2	-0.117631	-0.101205
EZH2	-0.117624	-0.100734
ZNF653	-0.117622	-0.128784
FBXO42	-0.117594	-0.126487
SRF	-0.117562	-0.116394
PCNX	-0.117516	-0.107628
WDR83	-0.117485	-0.111578
GTPBP1	-0.117478	-0.133937
AZI1	-0.117474	-0.154725
FEM1A	-0.117467	-0.0916225
RCBTB1	-0.117434	-0.140763
NUP210	-0.11742	-0.107473
LRR1	-0.117392	-0.0818444
ZNF205	-0.117384	-0.1082
SLC25A21	-0.117336	-0.127316
SNAPC3	-0.117117	-0.119706
EIF4EBP1	-0.117007	-0.109879
PGP	-0.11696	-0.103468
RSU1	-0.11693	-0.121999
TPGS2	-0.11692	-0.129735
MCRS1	-0.116916	-0.0817532
CNTRL	-0.116879	-0.118974
GJC1	-0.116856	-0.0944069
GPBP1	-0.116802	-0.0926803
CDKN2AIP	-0.116767	-0.111613
ARHGAP17	-0.116742	-0.103739
MUM1	-0.116725	-0.130982
NCS1	-0.116715	-0.117429
WDR33	-0.116712	-0.130415
RAP1GAP2	-0.116662	-0.12968
PARPBP	-0.1166	-0.0900826
PTK7	-0.116594	-0.11445
SPAG7	-0.116565	-0.11758
SLTM	-0.116526	-0.105454
MYH10	-0.11647	-0.061978
LOC728723	-0.116427	-0.146811
BAG2	-0.116412	-0.0802079
ARL5B	-0.116407	-0.121298
AKIRIN1	-0.11635	-0.107076
UNC119B	-0.116331	-0.113122
HBQ1	-0.116322	-0.191098
LOC100505760	-0.116257	-0.144313
MSL1	-0.11625	-0.127632
GPT2	-0.116202	-0.0995944
CCDC23	-0.116169	-0.129026
DTL	-0.116165	-0.0900097
RTN4R	-0.11616	-0.139382
RNF220	-0.11616	-0.1143
LIMD2	-0.116159	-0.159235
ZFP2	-0.116147	-0.157012
FAM59B	-0.116135	-0.163061
DYM	-0.116107	-0.128326
KIF1C	-0.116076	-0.0584044
PNISR	-0.115965	-0.107276
STRBP	-0.11594	-0.0856241
ZNF638	-0.115919	-0.103747
NARG2	-0.115884	-0.106328
VPS54	-0.115855	-0.0999854
GIGYF2	-0.115844	-0.109347
RANBP3	-0.115794	-0.0975471
100508995_at	-0.115763	-0.076236
1/2-SBSRNA4	-0.115662	-0.122968
GDF11	-0.11566	-0.0991906
SRP68	-0.115515	-0.1227
ZNF684	-0.115513	-0.121845
GLIPR2	-0.115507	-0.113142
MARK3	-0.115499	-0.115402
SMCHD1	-0.11549	-0.11382
LOC401074	-0.115443	-0.1343
STXBP4	-0.115438	-0.10941
PRCC	-0.115431	-0.131025
PATZ1	-0.115421	-0.0913416
C20orf27	-0.115376	-0.114104
STOML2	-0.115364	-0.0962429
NAA50	-0.115342	-0.104067
SNORA68	-0.115286	-0.100041
MPHOSPH9	-0.115284	-0.101315
TUBGCP4	-0.115264	-0.110728
PPP5C	-0.115201	-0.114681
MMD	-0.115153	-0.118557
DBT	-0.115138	-0.0979641
LRRC39	-0.115097	-0.128997
FANCC	-0.114985	-0.126323
CEP68	-0.114911	-0.161446
FZD2	-0.114898	-0.109274
MED26	-0.114817	-0.105264
CKAP5	-0.114812	-0.121905
FBXO45	-0.114789	-0.10813
NOP58	-0.114783	-0.125368
MIF	-0.114711	-0.00325672
SCD5	-0.114694	-0.115864
API5	-0.114692	-0.0817862
REV3L	-0.114666	-0.108833
SHMT2	-0.114648	-0.1279
KIF11	-0.114646	-0.084183
UNG	-0.114575	-0.0856278
C1orf86	-0.114571	-0.0898671
XPO6	-0.114568	-0.10351
KIF1A	-0.114444	-0.214486
SLC29A1	-0.114424	-0.100504
ISG20L2	-0.114399	-0.100014
RGS16	-0.114374	-0.176
SS18L2	-0.114289	-0.0938558
BMP2K	-0.114193	-0.10374
BCR	-0.114174	-0.111801
TGIF2	-0.114165	-0.134035
C3orf26	-0.114153	-0.124856
C14orf118	-0.114088	-0.104986
UBA2	-0.114081	-0.0753199
ZNF77	-0.114039	-0.139195
CETN3	-0.113996	-0.0920177
MYB	-0.11386	-0.0950367
MON1A	-0.113854	-0.110332
SNRNP48	-0.113842	-0.101938
ZNF496	-0.113813	-0.165155
SHPRH	-0.1138	-0.0918765
ANKS3	-0.113798	-0.135031
IDH1-AS1	-0.113778	-0.135304
CLEC4A	-0.113752	-0.128834
C5orf24	-0.113743	-0.113657
MBD1	-0.113742	-0.10939
MED4	-0.113742	-0.121912
DDX10	-0.113681	-0.0986947
MAPK12	-0.113679	-0.11665
C2orf56	-0.113665	-0.111075
SMG8	-0.113657	-0.0978509
HECTD2	-0.113648	-0.112941
RFC5	-0.11364	-0.0798946
RNF219	-0.113602	-0.129347
ATG10	-0.11359	-0.122948
SF3A2	-0.113569	-0.104523
BOLA3-AS1	-0.113539	-0.203354
PLCL2	-0.113521	-0.118002
FLJ38379	-0.113495	0.0107086
TARS2	-0.113477	-0.116149
CCNG1	-0.113465	-0.10255
SGTA	-0.113465	-0.118243
AASDHPPT	-0.113452	-0.116778
FANCM	-0.113448	-0.0911837
C10orf12	-0.113446	-0.135398
RNF187	-0.113422	-0.103271
LAMTOR2	-0.113399	-0.10397
MRPL20	-0.113358	-0.0951915
MTFP1	-0.113317	-0.0926609
NARS2	-0.113314	-0.0952971
TMSB10	-0.113301	-0.0885081
FAM45B	-0.113299	-0.115824
CCDC106	-0.113277	-0.12763
PRKD3	-0.113275	-0.0928134
CHTF18	-0.11326	-0.101839
SDCCAG3	-0.113236	-0.0876566
NAT10	-0.113232	-0.0979095
PSPC1	-0.1132	-0.110463
ZNF33A	-0.113191	-0.112733
ULBP3	-0.113163	-0.150455
C17orf81	-0.113118	-0.115733
RRN3	-0.113092	-0.107477
MED30	-0.113083	-0.112939
RBMX2	-0.113036	-0.123867
SNRPD3	-0.113024	-0.106927
TBCCD1	-0.113017	-0.0937205
GPR162	-0.113003	-0.14426
SACS	-0.113	-0.120666
HMGB3	-0.112994	-0.0911269
SON	-0.112959	-0.108421
PUSL1	-0.112958	-0.101291
MANEA	-0.112837	-0.124334
TXNDC17	-0.112762	-0.075614
HOMEZ	-0.112726	-0.0797018
PHF16	-0.112707	-0.0990198
NOP16	-0.112677	-0.113669
RPL35A	-0.112667	-0.11971
WNK3	-0.112611	-0.179294
TUBE1	-0.112561	-0.134973
LOC100289092	-0.112485	-0.12421
GRPEL2	-0.112437	-0.118186
PPP1R9A	-0.112357	-0.116259
SSBP3	-0.112282	-0.137376
COX15	-0.11222	-0.121565
ACBD6	-0.112212	-0.124031
NUCKS1	-0.11218	-0.127141
ABHD14A	-0.112168	-0.118899
PGBD1	-0.112106	-0.105795
LOC100506029	-0.112085	-0.102746
GSTA4	-0.111927	-0.110447
GSPT1	-0.111842	-0.0546133
CCDC28B	-0.11181	-0.118993
ARHGAP11A	-0.111795	-0.0950741
IREB2	-0.111773	-0.11636
ARSK	-0.111773	-0.120336
IPO7	-0.111757	-0.0948966
FAM32A	-0.1117	-0.099287
NUP107	-0.111604	-0.121339
DCLRE1B	-0.111593	-0.123799
ANAPC5	-0.111523	-0.110379
DIS3L2	-0.111508	-0.106977
PPFIA3	-0.111434	-0.116802
ALDH9A1	-0.111409	-0.113585
NFYB	-0.111409	-0.139242
ELOVL6	-0.111381	-0.102177
DBIL5P	-0.111378	-0.102301
MDH1B	-0.111324	-0.16842
BUB1	-0.111285	-0.0890166
ZBTB44	-0.111285	-0.114055
DOK4	-0.111265	-0.106054
HAPLN3	-0.111235	-0.129002
ZNF18	-0.111224	-0.0994427
MRPL9	-0.111194	-0.117411
ZNF643	-0.111183	-0.128627
MRPL34	-0.111131	-0.108572
ZNF596	-0.1111	-0.134077
ZC3H10	-0.111057	-0.132726
PXMP2	-0.111037	-0.109003
RMND1	-0.111035	-0.111956
FBXO34	-0.11103	-0.110663
FNBP4	-0.11098	-0.105104
KLRAP1	-0.11096	-0.149321
DCTPP1	-0.110957	-0.101526
CENPE	-0.110936	-0.103948
TOMM5	-0.110928	-0.0961552
SETD5	-0.110902	-0.126175
ADA	-0.110892	-0.144488
ZNF512	-0.110863	-0.0750649
PITPNB	-0.110837	-0.0963935
CREBBP	-0.110829	-0.119941
NFYA	-0.110684	-0.116471
KLHL13	-0.110648	-0.133386
DDX54	-0.110625	-0.112344
CACHD1	-0.110623	-0.125691
RASL11B	-0.110542	-0.112068
RIOK2	-0.110466	-0.0965224
CASC3	-0.110464	-0.115139
USP6NL	-0.11035	-0.119855
KCNJ3	-0.110324	-0.125497
HIST1H1E	-0.110295	-0.115553
UPF2	-0.110264	-0.111712
SRSF4	-0.110246	-0.121941
C21orf91	-0.110242	-0.0763323
EIF4ENIF1	-0.110224	-0.100975
CTBP2	-0.11021	-0.12177
NR2C2	-0.110184	-0.124612
ZNF3	-0.110161	-0.125235
RHOA	-0.110159	-0.0615559
DCAF17	-0.110062	-0.110707
IMPDH2	-0.110043	-0.0893271
PHGDH	-0.109985	-0.0654972
TPGS1	-0.109901	-0.118813
PAK1IP1	-0.109893	-0.0981481
KIAA1737	-0.109883	-0.107361
NOC4L	-0.109862	-0.0930235
RPAP2	-0.109818	-0.0966364
UNC13B	-0.109759	-0.111095
LAPTM4B	-0.10975	-0.0915103
ASIC1	-0.109746	-0.129699
KIAA0753	-0.109735	-0.0862577
SLC25A24	-0.109693	-0.0707308
FGF9	-0.109668	-0.105708
USP39	-0.109644	-0.109582
TMEM97	-0.109525	-0.100988
GPR3	-0.109517	-0.0953086
UBE2E1	-0.109473	-0.0851388
MBLAC2	-0.109461	-0.0974952
C14orf21	-0.109435	-0.10086
CCDC77	-0.109419	-0.116456
DANCR	-0.109393	-0.105933
MRPL18	-0.109362	-0.0885458
ZMYM1	-0.109346	-0.0872419
MIIP	-0.109342	-0.124841
RBM8A	-0.109272	-0.12252
FXR2	-0.109239	-0.106406
TPM2	-0.109236	-0.131242
LDOC1L	-0.109202	-0.115776
ZNF235	-0.109136	-0.0955398
ZNF709	-0.109079	-0.16623
UBXN7	-0.109064	-0.113306
SOX12	-0.109054	-0.132456
DLGAP5	-0.109048	-0.0959302
CUL2	-0.109022	-0.11538
ZRANB2	-0.109001	-0.106945
KIAA0895	-0.108962	-0.103306
BRD1	-0.108952	-0.102428
PIK3C3	-0.108945	-0.124273
DUSP12	-0.108914	-0.103728
RIMKLB	-0.108884	-0.0875485
PLA2G3	-0.108883	-0.168172
PDS5A	-0.108838	-0.0971762
SF3B3	-0.108777	-0.091753
GPAM	-0.108735	-0.038571
CASP6	-0.108495	-0.0966448
AKAP8L	-0.108475	-0.101599
MRPS25	-0.108465	-0.095489
ZNF391	-0.108449	-0.115288
TRIM33	-0.108416	-0.096419
NHLRC2	-0.108381	-0.0928156
RPS3	-0.108341	-0.124401
SLC18A2	-0.108291	-0.146034
PPTC7	-0.108281	-0.0963754
SLC30A9	-0.108268	-0.0795523
MEN1	-0.108256	-0.107429
MORN4	-0.108254	-0.118698
SLC26A10	-0.108231	-0.191671
PANK4	-0.108148	-0.124666
ANKRD36BP2	-0.108093	-0.0990985
SLC27A5	-0.108037	-0.105559
COX10	-0.108029	-0.104097
C19orf43	-0.107991	-0.0881757
C9orf41	-0.107947	-0.119374
ALX3	-0.107944	-0.170273
KLF16	-0.107921	-0.13083
ZNF24	-0.10788	-0.0984939
TIPIN	-0.107844	-0.101934
C19orf76	-0.10778	-0.0984056
C1orf35	-0.107766	-0.110419
TERF1	-0.107709	-0.106009
NUP85	-0.107655	-0.104851
GNAI3	-0.107593	-0.106819
WTIP	-0.107553	-0.11866
EIF2S1	-0.107497	-0.0943841
TRAF3IP2-AS1	-0.10749	-0.173888
CDH12	-0.107486	-0.115164
IPO4	-0.10747	-0.0685301
CASC5	-0.107339	-0.0971624
GADD45GIP1	-0.107311	-0.0943379
LRRC19	-0.107302	-0.0743529
PCBD1	-0.107279	-0.0979252
ATP6V1G2	-0.107275	-0.15291
COX7A2	-0.107172	-0.10678
ABCB7	-0.107143	-0.129025
BRPF1	-0.107135	-0.10837
FKBP3	-0.107135	-0.114651
HNRNPA3P1	-0.107119	-0.0952413
PCNP	-0.107099	-0.111944
PHF5A	-0.107094	-0.100169
CEP76	-0.10708	-0.0991635
ORC4	-0.10707	-0.118412
ROBO3	-0.107069	-0.111309
RWDD3	-0.107056	-0.105527
MRPL23	-0.10704	-0.0912589
ZNF41	-0.107035	-0.0691492
HIBCH	-0.107024	-0.106925
OCIAD1	-0.106984	-0.112093
LOC100506649	-0.10698	-0.125884
C19orf48	-0.106976	-0.0855813
ZNF174	-0.106955	-0.104616
NLE1	-0.106942	-0.107773
CCDC125	-0.106941	-0.0274294
METTL21A	-0.10691	-0.102603
PTCD3	-0.106861	-0.104539
MAPK1IP1L	-0.106846	-0.106092
WDR7	-0.106777	-0.122181
NCAPG	-0.106768	-0.0859
CENPH	-0.106751	-0.093385
RANBP17	-0.106698	-0.126057
PARS2	-0.106694	-0.0985933
CHIC2	-0.106687	-0.100366
ATP1A3	-0.106652	-0.149333
DKC1	-0.106649	-0.0935617
AMD1	-0.106632	-0.0804705
DOT1L	-0.106616	-0.139287
POLR2F	-0.106584	-0.0950173
PSMC3IP	-0.106573	-0.115807
PSMD9	-0.106569	-0.0974146
CUL3	-0.106513	-0.116499
C14orf135	-0.106465	-0.0971836
LARP7	-0.106391	-0.113098
ACADM	-0.106382	-0.0963945
CHCHD1	-0.106324	-0.109037
CCNT1	-0.106298	-0.121648
HIPK1	-0.106281	-0.104767
TBCB	-0.106245	-0.0946365
C10orf137	-0.106237	-0.118768
NFYC	-0.106216	-0.0885804
ESYT3	-0.106154	-0.0787426
C15orf29	-0.106113	-0.0773711
MRPL12	-0.106098	-0.104515
EAF1	-0.106098	-0.102396
FAM125B	-0.106091	-0.126072
LRBA	-0.106085	-0.0896543
LAMTOR3	-0.106035	-0.0957713
BEGAIN	-0.106015	-0.116565
KLF13	-0.10601	-0.132883
LOC100192378	-0.105983	-0.0980955
TXNDC16	-0.105975	-0.11924
TP73-AS1	-0.105972	-0.111167
SETD4	-0.10593	-0.0894932
DDB1	-0.105876	-0.0931072
HN1L	-0.10587	-0.0886866
MFSD9	-0.105847	-0.123106
ABL1	-0.105823	-0.111153
NDUFA10	-0.105776	-0.0989906
EXO1	-0.105752	-0.0797349
TIMM22	-0.105751	-0.0982883
NREP	-0.105747	-0.107434
NRAS	-0.105694	-0.105343
ALDH7A1	-0.10569	-0.0938782
SF1	-0.105681	-0.107354
ITGB3BP	-0.105669	-0.103784
KAT2A	-0.105666	-0.112534
CHST10	-0.105569	-0.108657
ANK2	-0.105568	-0.137796
LOC100506965	-0.105556	-0.110914
SH3BGRL2	-0.105514	-0.106976
TYMS	-0.105514	-0.0902585
SMTNL2	-0.105496	-0.144574
MYCN	-0.105476	-0.194198
DGCR8	-0.105459	-0.0873817
SMCR7L	-0.105455	-0.079107
TBL1X	-0.105439	-0.0863831
RHEBL1	-0.105437	-0.107359
INTS10	-0.105425	-0.112852
CCT4	-0.105394	-0.102193
BCS1L	-0.105361	-0.128026
ETFDH	-0.105311	-0.106686
UBR5	-0.105281	-0.0873473
ZNF830	-0.105277	-0.0946575
NAT8L	-0.105275	-0.138071
HIRA	-0.105219	-0.0809651
RAB39B	-0.105181	-0.141774
SAP30	-0.105178	-0.106155
TRIM36	-0.105178	-0.0904357
MRPL10	-0.105159	-0.109463
PCCB	-0.105147	-0.101822
TIMM23	-0.105082	-0.102058
MAP3K7	-0.105044	-0.138601
ATF7IP2	-0.104916	-0.113282
C19orf29	-0.104894	-0.121398
COQ10A	-0.104874	-0.123192
CNFN	-0.10486	-0.080922
LOC100507331	-0.104833	-0.117864
RUVBL2	-0.104831	-0.087336
ZNF225	-0.104811	-0.0973903
ST13	-0.104727	-0.068087
FSD1L	-0.10471	-0.136236
HMGCR	-0.10466	-0.105062
HINT3	-0.104644	-0.0872547
FANCA	-0.104643	-0.0879124
ZNF430	-0.104642	-0.0946542
CBX5	-0.104636	-0.116537
TRAF3	-0.104595	-0.100656
EIF3E	-0.104548	-0.107287
CORO1A	-0.104484	-0.13858
RPAP3	-0.104444	-0.097653
TIFA	-0.104428	-0.0784219
RPTN	-0.104412	-0.0788474
ARFIP1	-0.104404	-0.0618512
TMX1	-0.104353	-0.0934331
EBF3	-0.104298	-0.180886
CPSF2	-0.104297	-0.116306
CCDC58	-0.10429	-0.0889785
ARG2	-0.10428	-0.107076
GPN3	-0.10426	-0.107477
RND2	-0.104178	-0.181311
PRMT10	-0.104175	-0.0864426
FASTKD2	-0.104146	-0.0798961
AIMP1	-0.104115	-0.0959837
FAF1	-0.104095	-0.0949055
PEX5	-0.104066	-0.121014
BARX1	-0.104062	-0.157844
PLAA	-0.104062	-0.0826442
SKI	-0.104007	-0.086245
UBE2O	-0.103958	-0.133412
MAST3	-0.103907	-0.1077
RHOF	-0.103906	-0.103656
A2LD1	-0.10382	-0.117544
OSR2	-0.103778	-0.0819565
ZNF287	-0.103777	-0.141412
LIPI	-0.103775	-0.121156
ATXN7L2	-0.103754	-0.146883
ING2	-0.103716	-0.0959791
ADCY7	-0.103605	-0.119841
GRAMD1A	-0.103574	-0.101995
MAP4K4	-0.103484	-0.143802
ATP5G3	-0.103481	-0.143574
SETDB1	-0.103449	-0.129879
MTHFD2L	-0.103446	-0.0918332
GCDH	-0.10342	-0.111317
SF3B14	-0.103419	-0.102433
ASUN	-0.103385	-0.0917775
TOE1	-0.103382	-0.104394
KIAA1468	-0.103355	-0.104136
[truncated: 16,990 more rows]
