# Supplementary material for: A genetic basis for the variation in the vulnerability of cancer to DNA damage
Source: Nat Commun. 2016 Apr 25;7:11428. doi: 10.1038/ncomms11428 (PMC4848553; doi:10.1038/ncomms11428)
Supplement: Supplementary Data 8 — SCNA, gene mutations, and survival after irradiation in breast carcinoma. [file ncomms11428-s9.xlsx]

## Sheet: Supplementary Data 8
Supplementary Data 8: SCNA, gene mutations, and survival after irradiation in breast carcinoma
Gene	Alteration	Segment	IC	0.05	0.5	0.95	p-val1	p-val2	FDR1	FDR2	FDR3	FWER (p-val)	Bonfe (p-val)
MYST2	AMP	17q21.32	0.662	0.4489	0.6464	0.8179	<0.5	<0.000367	0	0	<0.5	<0.000733	0.5
ZNF652	AMP	17q21.32	0.611	0.4269	0.6417	0.8179	<0.5	<0.000367	0	0	<0.25	<0.000733	0.5
ADAMTSL1	DEL	9p21.3	0.59	0.4248	0.6303	0.7903	<0.5	<0.000367	0	0	<0.167	<0.000733	0.5
WFIKKN2	AMP	17q21.33	0.57	0.3154	0.6288	0.7914	<0.5	<0.000367	0	0	<0.125	<0.000733	0.5
FAM154A	DEL	9p22.1	0.558	0.3557	0.5852	0.7101	<0.5	<0.000367	0	0	<0.1	<0.000733	0.5
KRTAP17-1	DEL	17q21.2	0.546	0.2971	0.5066	0.71	<0.5	<0.000367	0	0	<0.0833	<0.000733	0.5
HOXB6	AMP	17q21.3	0.546	0.4249	0.6308	0.7705	<0.5	<0.000367	0	0	<0.0714	<0.000733	0.5
IKZF3	AMP	17q21	0.545	0.3105	0.494	0.6695	<0.5	<0.000367	0	0	<0.0625	<0.000733	0.5
ESPNP	DEL	1p36.13	0.535	0.239	0.4756	0.6708	<0.5	0.000367	0.0263	0.0179	0.0263	0.000733	0.5
PLIN2	DEL	9p22.1	0.528	0.2966	0.501	0.6833	<0.5	0.000367	0.0263	0.0179	0.0263	0.000733	0.5
C9orf46	DEL	9p24.1	0.526	0.316	0.4719	0.7486	<0.5	0.000367	0.0263	0.0179	0.0263	0.000733	0.5
MGA	MUT		0.516	0.2652	0.4369	0.6908	<0.5	0.000367	0.0263	0.0179	0.0263	0.000733	0.5
HOXB1	AMP	17q21.3	0.515	0.1965	0.6031	0.7938	<0.5	0.000367	0.0263	0.0179	0.0263	0.000733	0.5
TOB1	AMP	17q21	0.51	0.1833	0.5935	0.7914	<0.5	0.000367	0.0263	0.0179	0.0263	0.000733	0.5
STARD3	AMP	17q11-12	0.492	0.2365	0.4287	0.6025	<0.5	0.000367	0.0263	0.0179	0.0263	0.000733	0.5
MLLT6	AMP	17q21	0.492	0.2494	0.5624	0.7303	<0.5	0.000367	0.0263	0.0179	0.0263	0.000733	0.5
NGFR	AMP	17q21-22	0.487	0.3414	0.5209	0.7138	<0.5	0.000367	0.0263	0.0179	0.0263	0.000733	0.5
KCNT2	AMP	1q31.3	0.486	-0.1385	0.4067	0.7428	<0.5	0.000367	0.0263	0.0179	0.0263	0.000733	0.5
TTLL6	AMP	17q21.32	0.485	0.3402	0.6079	0.7137	<0.5	0.000367	0.0263	0.0179	0.0263	0.000733	0.5
ZPBP2	AMP	17q12	0.485	0.2676	0.443	0.6679	<0.5	0.000733	0.0476	0.0325	0.0476	0.00147	1
KIAA1267	DEL	17q21.31	0.468	0.1874	0.387	0.556	<0.5	0.000733	0.0476	0.0325	0.0476	0.00147	1
DMRT3	DEL	9p24.3	0.464	0.2367	0.4764	0.6458	<0.5	0.0011	0.06	0.0409	0.06	0.0022	1
CNTLN	DEL	9p22.2	0.462	0.2368	0.4136	0.7101	<0.5	0.0011	0.06	0.0409	0.06	0.0022	1
KRT33A	DEL	17q21.2	0.461	0.2688	0.4147	0.5888	<0.5	0.0011	0.06	0.0409	0.06	0.0022	1
ABCC3	AMP	17q22	0.46	0.2169	0.5189	0.7394	<0.5	0.0011	0.06	0.0409	0.06	0.0022	1
ESR1	DEL	6q25.1	0.451	0.2317	0.4376	0.6642	<0.5	0.00147	0.0769	0.0524	0.0769	0.00293	1
DLX4	AMP	17q21.33	0.443	0.1876	0.4896	0.7067	<0.5	0.00257	0.13	0.0884	0.13	0.00513	1
HOXB2	AMP	17q21.32	0.442	0.1762	0.5807	0.7137	<0.5	0.00293	0.136	0.093	0.136	0.00587	1
PLXNA2	AMP	1q32.2	0.44	-0.2781	0.3557	0.7428	<0.5	0.0033	0.136	0.093	0.136	0.0066	1
CFHR4	AMP	1q32	0.438	-0.1644	0.365	0.5836	<0.5	0.0033	0.136	0.093	0.136	0.0066	1
SKAP1	AMP	17q21.32	0.437	-	-	-	<0.5	0.0033	0.136	0.093	0.136	0.0066	1
SH3GL2	DEL	9p22	0.436	-	-	-	<0.5	0.0033	0.136	0.093	0.136	0.0066	1
BLZF1	AMP	1q24	0.434	-	-	-	<0.5	0.0033	0.136	0.093	0.136	0.0066	1
GABRB3	DEL	15q12	0.433	-	-	-	<0.5	0.00367	0.147	0.1	0.147	0.00733	1
GJD3	DEL	17q21.2	0.431	-	-	-	<0.5	0.00403	0.157	0.107	0.157	0.00806	1
LRCH2	DEL	Xq23	0.424	-	-	-	<0.5	0.00477	0.181	0.123	0.181	0.00953	1
USP32	AMP	17q23.3	0.42	-	-	-	<0.5	0.00513	0.186	0.127	0.186	0.0103	1
ARID1A	DEL	1p35.3	0.419	-	-	-	<0.5	0.00587	0.186	0.127	0.186	0.0117	1
CBWD1	DEL	9p24.3	0.418	-	-	-	<0.5	0.00587	0.186	0.127	0.186	0.0117	1
COLEC12	DEL	18p11.32	0.418	-	-	-	<0.5	0.00587	0.186	0.127	0.186	0.0117	1
NAV1	AMP		0.418	-	-	-	<0.5	0.00587	0.186	0.127	0.186	0.0117	1
FMOD	AMP		0.415	-	-	-	<0.5	0.00587	0.186	0.127	0.186	0.0117	1
ULK4	MUT		0.414	-	-	-	<0.5	0.00587	0.186	0.127	0.186	0.0117	1
DHCR7	AMP		0.409	-	-	-	<0.5	0.00733	0.212	0.144	0.212	0.0147	1
IFNW1	DEL		0.408	-	-	-	<0.5	0.00733	0.212	0.144	0.212	0.0147	1
NOTCH2	MUT		0.407	-	-	-	<0.5	0.0077	0.212	0.144	0.212	0.0154	1
CREB1	MUT		0.406	-	-	-	<0.5	0.00806	0.212	0.144	0.212	0.0161	1
GRIA3	DEL		0.404	-	-	-	<0.5	0.00806	0.212	0.144	0.212	0.0161	1
N4BP2	MUT		0.404	-	-	-	<0.5	0.00806	0.212	0.144	0.212	0.0161	1
MRGPRD	AMP		0.403	-	-	-	<0.5	0.00806	0.212	0.144	0.212	0.0161	1
OR4Q3	AMP		0.403	-	-	-	<0.5	0.00806	0.212	0.144	0.212	0.0161	1
VCX3A	AMP		0.403	-	-	-	<0.5	0.00806	0.212	0.144	0.212	0.0161	1
ATP6V0A1	DEL		0.402	-	-	-	<0.5	0.00843	0.213	0.145	0.213	0.0169	1
GLIS3	DEL		0.401	-	-	-	<0.5	0.00843	0.213	0.145	0.213	0.0169	1
ADORA2B	AMP		0.4	-	-	-	<0.5	0.0088	0.218	0.149	0.218	0.0176	1
CT45A1	DEL		0.397	-	-	-	<0.5	0.00953	0.232	0.158	0.232	0.0191	1
RAB6A	AMP		0.397	-	-	-	<0.5	0.0103	0.246	0.167	0.25	0.0205	1
RGS18	AMP		0.396	-	-	-	<0.5	0.0106	0.25	0.17	0.25	0.0213	1
LGALS12	AMP		0.395	-	-	-	<0.5	0.011	0.254	0.173	0.263	0.022	1
UNC93B1	AMP		0.391	-	-	-	<0.5	0.0128	0.292	0.199	0.292	0.0257	1
BCAS3	AMP		0.388	-	-	-	<0.5	0.0139	0.306	0.209	0.306	0.0279	1
MRPL45	AMP		0.387	-	-	-	<0.5	0.0139	0.306	0.209	0.306	0.0279	1
KIAA1244	DEL		0.386	-	-	-	<0.5	0.0143	0.31	0.211	0.31	0.0286	1
CDH1	MUT		0.377	-	-	-	<0.5	0.015	0.313	0.214	0.313	0.0301	1
CCND1	AMP		0.377	-	-	-	<0.5	0.015	0.313	0.214	0.313	0.0301	1
MAP2K6	AMP		0.375	-	-	-	<0.5	0.0154	0.313	0.214	0.313	0.0308	1
PLXDC1	AMP		0.375	-	-	-	<0.5	0.0154	0.313	0.214	0.313	0.0308	1
EMILIN2	DEL		0.372	-	-	-	<0.5	0.0161	0.324	0.221	0.324	0.0323	1
SGSM2	DEL		0.369	-	-	-	<0.5	0.0176	0.333	0.227	0.333	0.0352	1
CROCC	DEL		0.369	-	-	-	<0.5	0.0176	0.333	0.227	0.333	0.0352	1
G6PC	DEL		0.367	-	-	-	<0.5	0.018	0.333	0.227	0.333	0.0359	1
SMYD4	DEL		0.366	-	-	-	<0.5	0.018	0.333	0.227	0.333	0.0359	1
KRTAP9-9	DEL		0.363	-	-	-	<0.5	0.0183	0.333	0.227	0.333	0.0367	1
THRA	DEL		0.361	-	-	-	<0.5	0.0183	0.333	0.227	0.333	0.0367	1
NEUROD2	AMP		0.359	-	-	-	<0.5	0.0183	0.333	0.227	0.333	0.0367	1
KANK1	DEL		0.357	-	-	-	<0.5	0.0191	0.342	0.233	0.342	0.0381	1
CACNA1G	AMP		0.354	-	-	-	<0.5	0.0202	0.344	0.234	0.344	0.0403	1
ABR	DEL		0.353	-	-	-	<0.5	0.0202	0.344	0.234	0.344	0.0403	1
RGS1	AMP		0.353	-	-	-	<0.5	0.0202	0.344	0.234	0.344	0.0403	1
TTL	MUT		0.352	-	-	-	<0.5	0.0202	0.344	0.234	0.344	0.0403	1
WSB1	AMP		0.352	-	-	-	<0.5	0.0205	0.346	0.236	0.346	0.0411	1
WASH5P	DEL		0.351	-	-	-	<0.5	0.0213	0.354	0.241	0.354	0.0425	1
HNF1A	MUT		0.35	-	-	-	<0.5	0.022	0.361	0.246	0.361	0.044	1
SIK3	MUT		0.346	-	-	-	<0.5	0.0238	0.384	0.262	0.384	0.0477	1
ATRX	MUT		0.346	-	-	-	<0.5	0.0242	0.384	0.262	0.384	0.0484	1
NEK7	AMP		0.345	-	-	-	<0.5	0.0242	0.384	0.262	0.384	0.0484	1
PSKH2	MUT		0.344	-	-	-	<0.5	0.0257	0.39	0.266	0.39	0.0513	1
ORMDL3	AMP		0.343	-	-	-	<0.5	0.026	0.39	0.266	0.39	0.0521	1
BAT2L2	AMP		0.343	-	-	-	<0.5	0.026	0.39	0.266	0.39	0.0521	1
DHX33	DEL		0.342	-	-	-	<0.5	0.026	0.39	0.266	0.39	0.0521	1
TUSC5	DEL		0.342	-	-	-	<0.5	0.026	0.39	0.266	0.39	0.0521	1
DMRTA1	DEL		0.341	-	-	-	<0.5	0.0264	0.391	0.267	0.391	0.0528	1
WNT11	DEL		0.338	-	-	-	<0.5	0.0282	0.399	0.272	0.399	0.0565	1
RABGAP1L	AMP		0.337	-	-	-	<0.5	0.0282	0.399	0.272	0.399	0.0565	1
SLC16A5	AMP		0.335	-	-	-	<0.5	0.0286	0.399	0.272	0.399	0.0572	1
TMEM92	AMP		0.333	-	-	-	<0.5	0.0286	0.399	0.272	0.399	0.0572	1
E2F8	DEL		0.333	-	-	-	<0.5	0.0293	0.399	0.272	0.399	0.0587	1
MST1P9	DEL		0.333	-	-	-	<0.5	0.0297	0.399	0.272	0.399	0.0594	1
SYNE1	DEL		0.332	-	-	-	<0.5	0.0304	0.399	0.272	0.399	0.0609	1
C11orf24	AMP		0.332	-	-	-	<0.5	0.0304	0.399	0.272	0.399	0.0609	1
SOX21	AMP		0.332	-	-	-	<0.5	0.0312	0.399	0.272	0.399	0.0623	1
MAP3K2	MUT		0.332	-	-	-	<0.5	0.0315	0.399	0.272	0.399	0.063	1
KCNJ16	AMP		0.331	-	-	-	<0.5	0.0323	0.399	0.272	0.399	0.0645	1
PARP1	AMP		0.329	-	-	-	<0.5	0.0323	0.399	0.272	0.399	0.0645	1
LCE1E	DEL		0.329	-	-	-	<0.5	0.0323	0.399	0.272	0.399	0.0645	1
P704P	AMP		0.328	-	-	-	<0.5	0.0326	0.399	0.272	0.399	0.0652	1
SHANK2	AMP		0.327	-	-	-	<0.5	0.033	0.399	0.272	0.399	0.066	1
LMX1A	AMP		0.327	-	-	-	<0.5	0.033	0.399	0.272	0.399	0.066	1
MIR1231	AMP		0.326	-	-	-	<0.5	0.033	0.399	0.272	0.399	0.066	1
HERC2P2	DEL		0.326	-	-	-	<0.5	0.0334	0.399	0.272	0.399	0.0667	1
MAST4	MUT		0.325	-	-	-	<0.5	0.0337	0.399	0.272	0.399	0.0674	1
USP29	AMP		0.325	-	-	-	<0.5	0.0337	0.399	0.272	0.399	0.0674	1
ZFP14	DEL		0.325	-	-	-	<0.5	0.0337	0.399	0.272	0.399	0.0674	1
ACACB	MUT		0.324	-	-	-	<0.5	0.0337	0.399	0.272	0.399	0.0674	1
TBC1D3	AMP		0.322	-	-	-	<0.5	0.0345	0.399	0.272	0.399	0.0689	1
ABCA8	AMP		0.322	-	-	-	<0.5	0.0345	0.399	0.272	0.399	0.0689	1
CLTC	AMP		0.321	-	-	-	<0.5	0.0348	0.399	0.272	0.399	0.0696	1
DCLK2	MUT		0.321	-	-	-	<0.5	0.0348	0.399	0.272	0.399	0.0696	1
KAZ	DEL		0.321	-	-	-	<0.5	0.0356	0.399	0.272	0.399	0.0711	1
PTTG1IP	DEL		0.321	-	-	-	<0.5	0.0363	0.399	0.272	0.399	0.0726	1
C17orf64	AMP		0.321	-	-	-	<0.5	0.0363	0.399	0.272	0.399	0.0726	1
LCE5A	AMP		0.32	-	-	-	<0.5	0.0363	0.399	0.272	0.399	0.0726	1
UBE2T	AMP		0.32	-	-	-	<0.5	0.0363	0.399	0.272	0.399	0.0726	1
FOXD4	DEL		0.318	-	-	-	<0.5	0.0363	0.399	0.272	0.399	0.0726	1
LOC284379	AMP		0.315	-	-	-	<0.5	0.0374	0.408	0.278	0.408	0.0748	1
ALPPL2	DEL		0.314	-	-	-	<0.5	0.0385	0.414	0.282	0.414	0.077	1
MIR210	DEL		0.313	-	-	-	<0.5	0.0389	0.414	0.282	0.414	0.0777	1
CFH	AMP		0.313	-	-	-	<0.5	0.0389	0.414	0.282	0.414	0.0777	1
CEP170	AMP		0.311	-	-	-	<0.5	0.0392	0.415	0.283	0.415	0.0784	1
ARHGAP6	AMP		0.309	-	-	-	<0.5	0.0407	0.427	0.291	0.427	0.0814	1
AKAP12	DEL		0.309	-	-	-	<0.5	0.0414	0.431	0.294	0.431	0.0828	1
TMEM51	DEL		0.307	-	-	-	<0.5	0.0429	0.434	0.296	0.434	0.0858	1
RALYL	DEL		0.307	-	-	-	<0.5	0.0433	0.434	0.296	0.434	0.0865	1
CA4	AMP		0.306	-	-	-	<0.5	0.0436	0.434	0.296	0.434	0.0872	1
MARCKS	DEL		0.306	-	-	-	<0.5	0.0436	0.434	0.296	0.434	0.0872	1
SSBP3	DEL		0.306	-	-	-	<0.5	0.0436	0.434	0.296	0.434	0.0872	1
TNR	AMP		0.305	-	-	-	<0.5	0.0436	0.434	0.296	0.434	0.0872	1
HRAS	MUT		0.303	-	-	-	<0.5	0.0455	0.449	0.306	0.449	0.0909	1
MIR1826	AMP		0.302	-	-	-	<0.5	0.0466	0.457	0.311	0.457	0.0931	1
C9orf82	DEL		0.301	-	-	-	<0.5	0.0477	0.458	0.312	0.458	0.0953	1
TIMM22	DEL		0.301	-	-	-	<0.5	0.0477	0.458	0.312	0.458	0.0953	1
OR2L2	AMP		0.3	-	-	-	<0.5	0.0477	0.458	0.312	0.458	0.0953	1
GSTP1	AMP		0.299	-	-	-	<0.5	0.048	0.458	0.312	0.458	0.096	1
NFIA	DEL		0.298	-	-	-	<0.5	0.0484	0.458	0.312	0.458	0.0968	1
SLC46A1	AMP		0.298	-	-	-	0.5	0.0491	0.459	0.313	0.462	0.0982	1
LOC96610	AMP		0.297	-	-	-	<0.5	0.0495	0.459	0.313	0.462	0.099	1
TOPBP1	MUT		0.297	-	-	-	<0.5	0.0495	0.459	0.313	0.463	0.099	1
USP14	DEL		0.297	-	-	-	<0.5	0.0506	0.466	0.318	0.466	0.101	1
LOC645676	AMP		0.296	-	-	-	<0.5	0.051	0.466	0.318	0.466	0.102	1
CYP4A22	DEL		0.296	-	-	-	<0.5	0.0517	0.47	0.32	0.47	0.103	1
CTNNA3	DEL		0.295	-	-	-	<0.5	0.0521	0.47	0.321	0.47	0.104	1
CWF19L2	DEL		0.294	-	-	-	0.5	0.0524	0.47	0.321	0.47	0.105	1
DEK	AMP		0.292	-	-	-	<0.5	0.0539	0.48	0.327	0.48	0.108	1
LOC647946	DEL		0.29	-	-	-	<0.5	0.0557	0.49	0.334	0.49	0.111	1
ABHD15	DEL		0.29	-	-	-	<0.5	0.0557	0.49	0.334	0.49	0.111	1
NME1	AMP		0.289	-	-	-	<0.5	0.0568	0.497	0.339	0.497	0.114	1
PBX1	AMP		0.287	-	-	-	0.5	0.0583	0.503	0.343	0.503	0.117	1
MYL12B	DEL		0.285	-	-	-	<0.5	0.059	0.503	0.343	0.503	0.118	1
HDAC6	MUT		0.285	-	-	-	<0.5	0.059	0.503	0.343	0.503	0.118	1
MIR550-1	AMP		0.285	-	-	-	0.5	0.0605	0.503	0.343	0.503	0.121	1
OR10V1	DEL		0.284	-	-	-	<0.5	0.0612	0.503	0.343	0.503	0.122	1
HECW1	AMP		0.284	-	-	-	<0.5	0.0612	0.503	0.343	0.503	0.122	1
ODZ1	DEL		0.283	-	-	-	<0.5	0.0612	0.503	0.343	0.503	0.122	1
ORAOV1	AMP		0.283	-	-	-	<0.5	0.0612	0.503	0.343	0.503	0.122	1
IL1RAPL2	DEL		0.282	-	-	-	<0.5	0.0616	0.503	0.343	0.503	0.123	1
LRRC48	AMP		0.281	-	-	-	<0.5	0.0623	0.503	0.343	0.503	0.125	1
RANBP9	MUT		0.281	-	-	-	<0.5	0.0623	0.503	0.343	0.503	0.125	1
LRP11	DEL		0.28	-	-	-	<0.5	0.0645	0.503	0.343	0.503	0.128	1
TPCN2	AMP		0.28	-	-	-	<0.5	0.0645	0.503	0.343	0.503	0.128	1
TIMM17A	AMP		0.28	-	-	-	<0.5	0.0649	0.503	0.343	0.503	0.129	1
C9orf53	DEL		0.28	-	-	-	<0.5	0.0649	0.503	0.343	0.503	0.129	1
ADAM18	DEL		0.28	-	-	-	<0.5	0.0649	0.503	0.343	0.503	0.129	1
CREB5	AMP		0.28	-	-	-	0.5	0.0649	0.503	0.343	0.503	0.129	1
LRRCC1	AMP		0.28	-	-	-	<0.5	0.0649	0.503	0.343	0.503	0.129	1
RHD	DEL		0.279	-	-	-	<0.5	0.0656	0.503	0.343	0.503	0.13	1
FHOD3	DEL		0.278	-	-	-	<0.5	0.0656	0.503	0.343	0.503	0.13	1
EPS8L2	DEL		0.278	-	-	-	<0.5	0.0663	0.503	0.343	0.503	0.132	1
SETBP1	DEL		0.278	-	-	-	<0.5	0.0663	0.503	0.343	0.503	0.132	1
ZBTB5	DEL		0.277	-	-	-	<0.5	0.0663	0.503	0.343	0.503	0.132	1
PTPRD	DEL		0.276	-	-	-	<0.5	0.0671	0.503	0.343	0.503	0.133	1
UCHL5	AMP		0.276	-	-	-	0.5	0.0671	0.503	0.343	0.503	0.133	1
NSF	DEL		0.276	-	-	-	0.5	0.0671	0.503	0.343	0.503	0.133	1
CNTN5	AMP		0.275	-	-	-	<0.5	0.0685	0.509	0.347	0.509	0.136	1
MMP23B	DEL		0.275	-	-	-	<0.5	0.0693	0.509	0.347	0.509	0.138	1
PAQR5	DEL		0.274	-	-	-	<0.5	0.0693	0.509	0.347	0.509	0.138	1
BRCA2	MUT		0.273	-	-	-	<0.5	0.0711	0.509	0.347	0.509	0.141	1
RNF144B	AMP		0.273	-	-	-	<0.5	0.0715	0.509	0.347	0.509	0.141	1
ARL5C	AMP		0.273	-	-	-	<0.5	0.0718	0.509	0.347	0.509	0.142	1
FAM66A	DEL		0.273	-	-	-	0.5	0.0726	0.509	0.347	0.509	0.144	1
TIAM2	DEL		0.272	-	-	-	<0.5	0.0726	0.509	0.347	0.509	0.144	1
PTPRU	MUT		0.272	-	-	-	<0.5	0.0733	0.509	0.347	0.509	0.144	1
ROS1	MUT		0.272	-	-	-	<0.5	0.0733	0.509	0.347	0.509	0.144	1
BICD1	AMP		0.271	-	-	-	<0.5	0.0733	0.509	0.347	0.509	0.144	1
RBBP8	DEL		0.271	-	-	-	0.5	0.0737	0.509	0.347	0.509	0.145	1
CACNG1	AMP		0.27	-	-	-	<0.5	0.0744	0.509	0.347	0.509	0.147	1
LMNA	AMP		0.269	-	-	-	<0.5	0.0759	0.509	0.347	0.509	0.149	1
LGALS8	AMP		0.269	-	-	-	<0.5	0.0759	0.509	0.347	0.509	0.149	1
PSMD13	DEL		0.269	-	-	-	<0.5	0.0759	0.509	0.347	0.509	0.149	1
ARL17B	DEL		0.269	-	-	-	0.5	0.0759	0.509	0.347	0.509	0.149	1
PAK4	MUT		0.269	-	-	-	0.5	0.0762	0.509	0.347	0.509	0.15	1
NUMA1	MUT		0.268	-	-	-	<0.5	0.0781	0.509	0.347	0.509	0.153	1
AATF	AMP		0.266	-	-	-	0.5	0.0795	0.509	0.347	0.509	0.155	1
SDHAP2	AMP		0.266	-	-	-	<0.5	0.0795	0.509	0.347	0.509	0.155	1
NKAIN2	DEL		0.266	-	-	-	<0.5	0.0795	0.509	0.347	0.509	0.155	1
RTN4RL1	DEL		0.266	-	-	-	<0.5	0.0795	0.509	0.347	0.509	0.155	1
LCE1D	DEL		0.265	-	-	-	<0.5	0.0799	0.509	0.347	0.509	0.156	1
ETS1	DEL		0.265	-	-	-	0.5	0.0799	0.509	0.347	0.509	0.156	1
KIF13A	AMP		0.264	-	-	-	<0.5	0.0803	0.509	0.347	0.509	0.157	1
TOM1L1	AMP		0.264	-	-	-	<0.5	0.0803	0.509	0.347	0.509	0.157	1
TAS2R43	DEL		0.264	-	-	-	<0.5	0.0803	0.509	0.347	0.509	0.157	1
CUBN	MUT		0.264	-	-	-	<0.5	0.0806	0.509	0.347	0.509	0.158	1
DEAF1	DEL		0.264	-	-	-	<0.5	0.081	0.509	0.347	0.509	0.158	1
NFE2L1	AMP		0.263	-	-	-	<0.5	0.0814	0.509	0.347	0.509	0.159	1
CFHR3	AMP		0.263	-	-	-	<0.5	0.0817	0.509	0.347	0.509	0.16	1
ADNP	AMP		0.263	-	-	-	<0.5	0.0817	0.509	0.347	0.509	0.16	1
MUC20	AMP		0.263	-	-	-	<0.5	0.0817	0.509	0.347	0.509	0.16	1
BAGE	DEL		0.262	-	-	-	<0.5	0.0821	0.509	0.347	0.509	0.161	1
NME7	DEL		0.262	-	-	-	<0.5	0.0821	0.509	0.347	0.509	0.161	1
LOC646627	AMP		0.262	-	-	-	<0.5	0.0828	0.509	0.347	0.509	0.162	1
OR2A9P	AMP		0.262	-	-	-	<0.5	0.0828	0.509	0.347	0.509	0.162	1
DUSP22	DEL		0.261	-	-	-	<0.5	0.0828	0.509	0.347	0.509	0.162	1
NTRK3	DEL		0.261	-	-	-	<0.5	0.0828	0.509	0.347	0.509	0.162	1
DEFB109P1	DEL		0.259	-	-	-	<0.5	0.0847	0.518	0.353	0.518	0.165	1
C9orf24	AMP		0.258	-	-	-	<0.5	0.085	0.518	0.353	0.518	0.166	1
MOCOS	DEL		0.257	-	-	-	<0.5	0.0865	0.52	0.354	0.52	0.168	1
ZNF670	AMP		0.257	-	-	-	<0.5	0.0872	0.52	0.354	0.52	0.169	1
GALNT1	DEL		0.256	-	-	-	<0.5	0.0887	0.52	0.354	0.52	0.172	1
GSTM2	DEL		0.255	-	-	-	<0.5	0.0905	0.52	0.354	0.52	0.176	1
FBN2	MUT		0.255	-	-	-	<0.5	0.0909	0.52	0.354	0.52	0.177	1
SLC25A19	AMP		0.255	-	-	-	<0.5	0.0909	0.52	0.354	0.52	0.177	1
NFASC	AMP		0.254	-	-	-	0.5	0.0909	0.52	0.354	0.52	0.177	1
CA13	AMP		0.254	-	-	-	0.5	0.0916	0.52	0.354	0.52	0.178	1
SDF2	AMP		0.254	-	-	-	0.5	0.0927	0.52	0.354	0.52	0.18	1
TPTE	DEL		0.254	-	-	-	<0.5	0.0931	0.52	0.354	0.52	0.181	1
KCNQ4	DEL		0.253	-	-	-	<0.5	0.0938	0.52	0.354	0.52	0.183	1
LOC100131496	AMP		0.253	-	-	-	<0.5	0.0938	0.52	0.354	0.52	0.183	1
SUN1	AMP		0.253	-	-	-	0.5	0.0938	0.52	0.354	0.52	0.183	1
TMEM80	DEL		0.253	-	-	-	<0.5	0.0938	0.52	0.354	0.52	0.183	1
ZNF418	AMP		0.253	-	-	-	<0.5	0.0938	0.52	0.354	0.52	0.183	1
UBE2V1	AMP		0.252	-	-	-	<0.5	0.0942	0.52	0.354	0.52	0.183	1
ACSF2	AMP		0.251	-	-	-	<0.5	0.0957	0.52	0.354	0.52	0.185	1
SRP68	AMP		0.251	-	-	-	<0.5	0.0957	0.52	0.354	0.52	0.185	1
DSEL	DEL		0.25	-	-	-	<0.5	0.0971	0.52	0.354	0.52	0.188	1
GOLGA8DP	DEL		0.25	-	-	-	<0.5	0.0975	0.52	0.354	0.52	0.189	1
KC6	DEL		0.249	-	-	-	<0.5	0.0975	0.52	0.354	0.52	0.189	1
SDK2	AMP		0.249	-	-	-	<0.5	0.0975	0.52	0.354	0.52	0.189	1
PRSS23	DEL		0.248	-	-	-	0.5	0.0982	0.52	0.354	0.52	0.191	1
BCAS4	AMP		0.248	-	-	-	<0.5	0.0982	0.52	0.354	0.52	0.191	1
QRFPR	DEL		0.248	-	-	-	<0.5	0.099	0.52	0.354	0.52	0.192	1
CSF3	AMP		0.247	-	-	-	<0.5	0.099	0.52	0.354	0.52	0.192	1
SFXN4	DEL		0.247	-	-	-	<0.5	0.0993	0.52	0.354	0.52	0.193	1
DKFZp761E198	AMP		0.246	-	-	-	<0.5	0.1	0.52	0.354	0.52	0.195	1
TRIM53	DEL		0.245	-	-	-	0.5	0.102	0.52	0.354	0.52	0.197	1
NR5A2	AMP		0.245	-	-	-	0.5	0.102	0.52	0.354	0.52	0.198	1
CDK12	AMP		0.245	-	-	-	<0.5	0.102	0.52	0.354	0.52	0.198	1
NLGN1	AMP		0.245	-	-	-	0.5	0.102	0.52	0.354	0.52	0.198	1
RBM24	AMP		0.245	-	-	-	<0.5	0.102	0.52	0.354	0.52	0.198	1
FUT10	DEL		0.245	-	-	-	<0.5	0.102	0.52	0.354	0.52	0.199	1
TMEM49	AMP		0.244	-	-	-	<0.5	0.103	0.52	0.354	0.52	0.199	1
KCTD3	AMP		0.244	-	-	-	<0.5	0.103	0.52	0.354	0.52	0.199	1
PIR	AMP		0.243	-	-	-	<0.5	0.103	0.52	0.354	0.52	0.2	1
ZNF649	AMP		0.243	-	-	-	<0.5	0.103	0.52	0.354	0.52	0.201	1
FLJ22536	AMP		0.243	-	-	-	<0.5	0.104	0.52	0.354	0.52	0.202	1
RAP1GDS1	MUT		0.242	-	-	-	<0.5	0.104	0.52	0.354	0.52	0.202	1
KIR3DP1	AMP		0.242	-	-	-	<0.5	0.104	0.52	0.354	0.52	0.203	1
OR2T29	AMP		0.241	-	-	-	<0.5	0.104	0.52	0.354	0.52	0.203	1
GSDMA	DEL		0.241	-	-	-	<0.5	0.105	0.52	0.354	0.52	0.205	1
C20orf152	AMP		0.24	-	-	-	0.5	0.106	0.52	0.354	0.52	0.207	1
FAM189A1	DEL		0.24	-	-	-	0.5	0.107	0.52	0.354	0.52	0.207	1
TUSC1	DEL		0.24	-	-	-	<0.5	0.107	0.52	0.354	0.52	0.207	1
ZIM3	AMP		0.24	-	-	-	<0.5	0.107	0.52	0.354	0.52	0.208	1
ZNF331	AMP		0.239	-	-	-	<0.5	0.107	0.52	0.354	0.52	0.208	1
HERC2	MUT		0.238	-	-	-	0.5	0.109	0.52	0.354	0.52	0.212	1
LCE3A	AMP		0.238	-	-	-	0.5	0.109	0.52	0.354	0.52	0.212	1
NBPF1	DEL		0.238	-	-	-	<0.5	0.109	0.52	0.354	0.52	0.212	1
FAM66D	DEL		0.238	-	-	-	<0.5	0.109	0.52	0.354	0.52	0.212	1
RNFT1	AMP		0.238	-	-	-	<0.5	0.109	0.52	0.354	0.52	0.212	1
RNF114	AMP		0.237	-	-	-	<0.5	0.109	0.52	0.354	0.52	0.212	1
CENPF	AMP		0.237	-	-	-	<0.5	0.109	0.52	0.354	0.52	0.212	1
ZNF524	AMP		0.237	-	-	-	<0.5	0.109	0.52	0.354	0.52	0.212	1
SNTG1	DEL		0.236	-	-	-	0.5	0.109	0.52	0.354	0.52	0.212	1
JAK2	DEL		0.236	-	-	-	<0.5	0.11	0.52	0.354	0.52	0.213	1
PNMA5	DEL		0.236	-	-	-	<0.5	0.11	0.52	0.354	0.52	0.213	1
GPIHBP1	AMP		0.235	-	-	-	0.5	0.11	0.52	0.354	0.52	0.214	1
MLL3	MUT		0.235	-	-	-	0.5	0.11	0.52	0.354	0.52	0.214	1
PPIAL4D	AMP		0.235	-	-	-	<0.5	0.11	0.52	0.354	0.52	0.214	1
OR52N1	DEL		0.235	-	-	-	0.5	0.11	0.52	0.354	0.52	0.214	1
ABCA9	AMP		0.234	-	-	-	<0.5	0.111	0.52	0.354	0.52	0.215	1
FAM86B2	DEL		0.234	-	-	-	<0.5	0.112	0.52	0.354	0.52	0.218	1
TSHZ2	AMP		0.234	-	-	-	<0.5	0.112	0.52	0.354	0.52	0.218	1
TSNAX	AMP		0.234	-	-	-	<0.5	0.112	0.52	0.354	0.52	0.218	1
SNX27	AMP		0.233	-	-	-	<0.5	0.113	0.52	0.354	0.52	0.22	1
SSH2	DEL		0.233	-	-	-	<0.5	0.113	0.52	0.354	0.52	0.22	1
BAGE2	DEL		0.233	-	-	-	<0.5	0.113	0.52	0.354	0.52	0.22	1
OR2L1P	AMP		0.233	-	-	-	<0.5	0.113	0.52	0.354	0.52	0.22	1
DSG1	DEL		0.233	-	-	-	<0.5	0.114	0.52	0.354	0.52	0.221	1
TRIM49	DEL		0.233	-	-	-	<0.5	0.114	0.52	0.354	0.52	0.221	1
FHOD1	AMP		0.232	-	-	-	<0.5	0.114	0.52	0.354	0.52	0.222	1
EIF5AL1	DEL		0.232	-	-	-	<0.5	0.115	0.52	0.354	0.52	0.223	1
SLC30A10	AMP		0.232	-	-	-	<0.5	0.115	0.52	0.354	0.52	0.223	1
SLC2A2	AMP		0.232	-	-	-	0.5	0.115	0.52	0.354	0.52	0.223	1
DOC2B	DEL		0.23	-	-	-	0.5	0.118	0.533	0.363	0.533	0.229	1
GSDMA	AMP		0.229	-	-	-	<0.5	0.12	0.536	0.365	0.538	0.232	1
MTAP	DEL		0.229	-	-	-	<0.5	0.12	0.536	0.365	0.538	0.232	1
ID2B	DEL		0.229	-	-	-	0.5	0.12	0.536	0.365	0.538	0.232	1
BCAS1	AMP		0.229	-	-	-	<0.5	0.121	0.538	0.366	0.538	0.234	1
RALYL	AMP		0.227	-	-	-	0.5	0.122	0.542	0.37	0.542	0.236	1
FFAR3	DEL		0.227	-	-	-	<0.5	0.122	0.542	0.37	0.542	0.236	1
AXL	MUT		0.226	-	-	-	<0.5	0.123	0.544	0.371	0.544	0.238	1
PITPNC1	AMP		0.226	-	-	-	<0.5	0.124	0.545	0.372	0.545	0.239	1
MACC1	AMP		0.225	-	-	-	<0.5	0.125	0.548	0.374	0.548	0.241	1
ERBB4	DEL		0.225	-	-	-	<0.5	0.126	0.549	0.375	0.549	0.242	1
IPO9	AMP		0.225	-	-	-	0.5	0.127	0.549	0.375	0.549	0.244	1
PPARGC1A	MUT		0.224	-	-	-	<0.5	0.128	0.549	0.375	0.549	0.247	1
ETV1	AMP		0.224	-	-	-	0.5	0.128	0.549	0.375	0.549	0.247	1
ADAMTSL3	DEL		0.224	-	-	-	<0.5	0.128	0.549	0.375	0.549	0.247	1
SUMO1P1	AMP		0.224	-	-	-	<0.5	0.129	0.549	0.375	0.549	0.248	1
CDH3	MUT		0.223	-	-	-	<0.5	0.129	0.549	0.375	0.549	0.249	1
CFL1	AMP		0.223	-	-	-	<0.5	0.13	0.549	0.375	0.549	0.25	1
GCLC	AMP		0.223	-	-	-	<0.5	0.13	0.549	0.375	0.549	0.251	1
MAL2	AMP		0.223	-	-	-	0.5	0.13	0.549	0.375	0.549	0.251	1
TRIM5	DEL		0.222	-	-	-	<0.5	0.131	0.549	0.375	0.549	0.252	1
GPC5	AMP		0.222	-	-	-	<0.5	0.131	0.549	0.375	0.549	0.253	1
MSX1	DEL		0.222	-	-	-	0.5	0.131	0.549	0.375	0.549	0.253	1
ASPSCR1	MUT		0.221	-	-	-	<0.5	0.133	0.549	0.375	0.549	0.257	1
TPR	MUT		0.221	-	-	-	<0.5	0.133	0.549	0.375	0.549	0.257	1
INPP5E	AMP		0.221	-	-	-	<0.5	0.134	0.549	0.375	0.549	0.259	1
CCDC45	AMP		0.22	-	-	-	<0.5	0.134	0.549	0.375	0.549	0.259	1
MRPS33	AMP		0.22	-	-	-	<0.5	0.135	0.549	0.375	0.549	0.26	1
NME7	AMP		0.22	-	-	-	0.5	0.135	0.549	0.375	0.549	0.261	1
SMAD2	DEL		0.22	-	-	-	<0.5	0.136	0.549	0.375	0.549	0.262	1
HAS2	AMP		0.219	-	-	-	0.5	0.136	0.549	0.375	0.549	0.263	1
TOP1MT	AMP		0.219	-	-	-	0.5	0.136	0.549	0.375	0.549	0.263	1
SPRED1	DEL		0.219	-	-	-	<0.5	0.136	0.549	0.375	0.549	0.263	1
USP6	DEL		0.219	-	-	-	<0.5	0.136	0.549	0.375	0.549	0.263	1
CDKN1B	MUT		0.218	-	-	-	<0.5	0.138	0.549	0.375	0.549	0.266	1
PIK3CA	MUT		0.218	-	-	-	<0.5	0.138	0.549	0.375	0.549	0.267	1
ST18	DEL		0.218	-	-	-	0.5	0.139	0.549	0.375	0.549	0.268	1
PGM2L1	AMP		0.218	-	-	-	<0.5	0.141	0.549	0.375	0.549	0.273	1
BPTF	AMP		0.218	-	-	-	<0.5	0.142	0.549	0.375	0.549	0.274	1
PRAMEF1	DEL		0.218	-	-	-	0.5	0.142	0.549	0.375	0.549	0.275	1
MED13	AMP		0.217	-	-	-	<0.5	0.143	0.549	0.375	0.549	0.276	1
CCDC153	DEL		0.217	-	-	-	0.5	0.143	0.549	0.375	0.549	0.276	1
CSMD3	AMP		0.217	-	-	-	<0.5	0.143	0.549	0.375	0.549	0.276	1
UTP18	AMP		0.217	-	-	-	<0.5	0.143	0.549	0.375	0.549	0.276	1
C18orf16	DEL		0.216	-	-	-	<0.5	0.143	0.549	0.375	0.549	0.276	1
TRY6	DEL		0.216	-	-	-	0.5	0.143	0.549	0.375	0.549	0.276	1
LY6H	AMP		0.216	-	-	-	0.5	0.143	0.549	0.375	0.549	0.276	1
PRKCA	AMP		0.216	-	-	-	<0.5	0.143	0.549	0.375	0.549	0.276	1
ITPR2	MUT		0.215	-	-	-	<0.5	0.144	0.549	0.375	0.549	0.277	1
C8orf31	AMP		0.215	-	-	-	<0.5	0.145	0.549	0.375	0.549	0.28	1
CACNG4	AMP		0.215	-	-	-	<0.5	0.145	0.549	0.375	0.549	0.28	1
SRY	DEL		0.215	-	-	-	0.5	0.145	0.549	0.375	0.549	0.28	1
CDH2	DEL		0.214	-	-	-	1	0.146	0.549	0.375	0.549	0.282	1
PC	AMP		0.214	-	-	-	<0.5	0.146	0.549	0.375	0.549	0.282	1
MYO1G	AMP		0.214	-	-	-	<0.5	0.146	0.549	0.375	0.549	0.282	1
MIR2053	AMP		0.214	-	-	-	<0.5	0.146	0.549	0.375	0.549	0.282	1
KIAA0182	AMP		0.214	-	-	-	<0.5	0.146	0.549	0.375	0.549	0.282	1
CA10	AMP		0.214	-	-	-	<0.5	0.146	0.549	0.375	0.549	0.282	1
PLEC	AMP		0.214	-	-	-	1	0.147	0.549	0.375	0.549	0.283	1
CABLES1	DEL		0.213	-	-	-	<0.5	0.147	0.549	0.375	0.549	0.283	1
MIR1289-1	AMP		0.213	-	-	-	0.5	0.147	0.549	0.375	0.549	0.283	1
CYP24A1	AMP		0.213	-	-	-	<0.5	0.147	0.549	0.375	0.549	0.283	1
ITCH	AMP		0.213	-	-	-	0.5	0.147	0.549	0.375	0.549	0.283	1
TMEM97	AMP		0.213	-	-	-	0.5	0.148	0.552	0.376	0.552	0.285	1
ST7OT2	AMP		0.212	-	-	-	<0.5	0.148	0.552	0.376	0.552	0.286	1
NCRNA00032	DEL		0.211	-	-	-	<0.5	0.149	0.554	0.378	0.554	0.287	1
AMY1A	DEL		0.211	-	-	-	0.5	0.15	0.556	0.379	0.556	0.289	1
ZFPM2	AMP		0.21	-	-	-	<0.5	0.151	0.556	0.379	0.556	0.291	1
SDCCAG8	AMP		0.21	-	-	-	0.5	0.151	0.556	0.379	0.556	0.291	1
EVC2	DEL		0.21	-	-	-	0.5	0.151	0.556	0.379	0.556	0.291	1
C7orf58	AMP		0.21	-	-	-	0.5	0.152	0.556	0.379	0.556	0.292	1
CBLN2	DEL		0.21	-	-	-	<0.5	0.153	0.556	0.379	0.556	0.294	1
VANGL1	AMP		0.209	-	-	-	<0.5	0.154	0.556	0.379	0.556	0.295	1
SALL3	DEL		0.209	-	-	-	0.5	0.154	0.556	0.379	0.556	0.295	1
SDPR	AMP		0.209	-	-	-	<0.5	0.154	0.556	0.379	0.556	0.296	1
LONRF1	DEL		0.209	-	-	-	0.5	0.154	0.556	0.379	0.556	0.297	1
GSDMC	AMP		0.209	-	-	-	0.5	0.155	0.556	0.379	0.556	0.298	1
CTSK	AMP		0.208	-	-	-	0.5	0.156	0.556	0.379	0.556	0.3	1
OR2AG2	DEL		0.208	-	-	-	<0.5	0.156	0.556	0.379	0.556	0.3	1
IDO1	DEL		0.208	-	-	-	<0.5	0.156	0.556	0.379	0.556	0.3	1
CLCA4	DEL		0.208	-	-	-	<0.5	0.156	0.556	0.379	0.556	0.3	1
IGF2BP2	AMP		0.207	-	-	-	<0.5	0.158	0.561	0.383	0.561	0.304	1
ZDHHC11	DEL		0.206	-	-	-	<0.5	0.159	0.562	0.383	0.562	0.307	1
MECOM	AMP		0.206	-	-	-	<0.5	0.159	0.562	0.383	0.562	0.307	1
MOB2	DEL		0.206	-	-	-	<0.5	0.16	0.562	0.383	0.562	0.308	1
GALNTL6	DEL		0.206	-	-	-	<0.5	0.161	0.562	0.383	0.562	0.309	1
PCMTD2	AMP		0.205	-	-	-	<0.5	0.161	0.562	0.383	0.562	0.309	1
C1orf51	AMP		0.205	-	-	-	0.5	0.161	0.562	0.383	0.562	0.309	1
KLF10	AMP		0.205	-	-	-	<0.5	0.161	0.562	0.383	0.562	0.309	1
C1orf77	AMP		0.205	-	-	-	0.5	0.161	0.562	0.383	0.562	0.309	1
ZNF737	DEL		0.204	-	-	-	0.5	0.162	0.562	0.383	0.562	0.311	1
UBE2MP1	AMP		0.204	-	-	-	<0.5	0.162	0.562	0.383	0.562	0.312	1
PHLPP1	DEL		0.204	-	-	-	<0.5	0.163	0.562	0.383	0.562	0.312	1
GPR37L1	AMP		0.204	-	-	-	<0.5	0.163	0.562	0.383	0.562	0.313	1
ATP6V0D2	AMP		0.203	-	-	-	<0.5	0.163	0.562	0.383	0.562	0.314	1
ZNF695	AMP		0.203	-	-	-	<0.5	0.163	0.562	0.383	0.562	0.314	1
LOC391322	AMP		0.203	-	-	-	0.5	0.164	0.563	0.384	0.563	0.315	1
SORCS1	DEL		0.203	-	-	-	0.5	0.165	0.564	0.384	0.564	0.317	1
LIPC	DEL		0.203	-	-	-	0.5	0.165	0.564	0.384	0.564	0.317	1
GLI1	MUT		0.203	-	-	-	0.5	0.166	0.564	0.384	0.564	0.318	1
ZDHHC11	AMP		0.202	-	-	-	<0.5	0.169	0.572	0.39	0.572	0.323	1
DYNC2H1	DEL		0.202	-	-	-	0.5	0.17	0.572	0.39	0.572	0.327	1
KIR3DL1	AMP		0.201	-	-	-	<0.5	0.171	0.572	0.39	0.572	0.327	1
SNORD115-4	DEL		0.201	-	-	-	<0.5	0.172	0.572	0.39	0.572	0.327	1
ZMYND8	AMP		0.201	-	-	-	<0.5	0.172	0.572	0.39	0.572	0.328	1
MYLK	MUT		0.201	-	-	-	<0.5	0.173	0.572	0.39	0.572	0.33	1
GNAS	AMP		0.201	-	-	-	<0.5	0.173	0.572	0.39	0.572	0.33	1
JARID2	AMP		0.2	-	-	-	<0.5	0.173	0.572	0.39	0.572	0.33	1
DMBT1	DEL		0.2	-	-	-	<0.5	0.174	0.572	0.39	0.572	0.331	1
SOX4	AMP		0.2	-	-	-	<0.5	0.174	0.572	0.39	0.572	0.331	1
LOC645166	AMP		0.2	-	-	-	0.5	0.176	0.572	0.39	0.572	0.334	1
CUL5	DEL		0.2	-	-	-	0.5	0.176	0.572	0.39	0.572	0.335	1
HLA-A	DEL		0.2	-	-	-	<0.5	0.177	0.572	0.39	0.572	0.337	1
MALAT1	AMP		0.2	-	-	-	0.5	0.177	0.572	0.39	0.572	0.337	1
PKHD1	MUT		0.2	-	-	-	<0.5	0.177	0.572	0.39	0.572	0.337	1
PLCE1	DEL		0.199	-	-	-	<0.5	0.177	0.572	0.39	0.572	0.337	1
VPS13B	AMP		0.199	-	-	-	<0.5	0.177	0.572	0.39	0.572	0.337	1
PDE4D	DEL		0.199	-	-	-	0.5	0.177	0.572	0.39	0.572	0.337	1
TOP1	AMP		0.199	-	-	-	<0.5	0.178	0.572	0.39	0.572	0.339	1
LRBA	AMP		0.198	-	-	-	<0.5	0.179	0.572	0.39	0.572	0.341	1
LOC388796	AMP		0.198	-	-	-	0.5	0.179	0.572	0.39	0.572	0.341	1
CHD8	MUT		0.198	-	-	-	<0.5	0.179	0.572	0.39	0.572	0.341	1
ST6GALNAC5	AMP		0.198	-	-	-	0.5	0.18	0.572	0.39	0.572	0.343	1
FAM99A	DEL		0.198	-	-	-	0.5	0.181	0.572	0.39	0.572	0.344	1
OR4N4	DEL		0.197	-	-	-	<0.5	0.181	0.572	0.39	0.572	0.345	1
CA3	AMP		0.197	-	-	-	0.5	0.181	0.572	0.39	0.572	0.345	1
ETV6	AMP		0.197	-	-	-	0.5	0.181	0.572	0.39	0.572	0.345	1
EPN2	AMP		0.197	-	-	-	<0.5	0.183	0.572	0.39	0.572	0.348	1
MIR1302-7	AMP		0.197	-	-	-	1	0.184	0.572	0.39	0.572	0.348	1
OSGIN2	AMP		0.197	-	-	-	<0.5	0.184	0.572	0.39	0.572	0.348	1
TNK2	AMP		0.197	-	-	-	<0.5	0.184	0.572	0.39	0.572	0.349	1
UNC5D	DEL		0.197	-	-	-	0.5	0.185	0.572	0.39	0.572	0.35	1
NOVA1	AMP		0.197	-	-	-	<0.5	0.185	0.572	0.39	0.572	0.35	1
TTYH1	AMP		0.196	-	-	-	<0.5	0.185	0.572	0.39	0.572	0.35	1
ZSCAN1	AMP		0.196	-	-	-	<0.5	0.185	0.572	0.39	0.572	0.35	1
GSTM1	DEL		0.196	-	-	-	0.5	0.185	0.572	0.39	0.572	0.35	1
TSPAN14	DEL		0.196	-	-	-	<0.5	0.185	0.572	0.39	0.572	0.35	1
SAAL1	AMP		0.196	-	-	-	<0.5	0.185	0.572	0.39	0.572	0.351	1
TXNDC5	AMP		0.196	-	-	-	0.5	0.187	0.572	0.39	0.572	0.353	1
STK25	DEL		0.195	-	-	-	0.5	0.187	0.572	0.39	0.572	0.353	1
PSMD3	AMP		0.195	-	-	-	<0.5	0.188	0.572	0.39	0.572	0.355	1
POTEG	AMP		0.195	-	-	-	<0.5	0.188	0.572	0.39	0.572	0.356	1
ISG15	DEL		0.195	-	-	-	0.5	0.188	0.572	0.39	0.572	0.356	1
OR4D10	DEL		0.195	-	-	-	<0.5	0.188	0.572	0.39	0.572	0.356	1
SOAT1	AMP		0.195	-	-	-	<0.5	0.188	0.572	0.39	0.572	0.356	1
NFE2L3	AMP		0.195	-	-	-	<0.5	0.189	0.572	0.39	0.572	0.356	1
LLGL2	AMP		0.195	-	-	-	<0.5	0.189	0.572	0.39	0.572	0.356	1
CPNE1	AMP		0.195	-	-	-	<0.5	0.189	0.572	0.39	0.572	0.356	1
ATP1A1	AMP		0.195	-	-	-	<0.5	0.189	0.572	0.39	0.572	0.356	1
ZNF826	DEL		0.195	-	-	-	0.5	0.189	0.572	0.39	0.572	0.356	1
SLPI	AMP		0.195	-	-	-	0.5	0.19	0.572	0.39	0.572	0.358	1
ADCY3	DEL		0.195	-	-	-	0.5	0.191	0.572	0.39	0.572	0.359	1
SIRT1	MUT		0.194	-	-	-	0.5	0.191	0.572	0.39	0.572	0.359	1
RSPH3	DEL		0.194	-	-	-	<0.5	0.191	0.572	0.39	0.572	0.359	1
FH	AMP		0.194	-	-	-	0.5	0.191	0.572	0.39	0.572	0.359	1
DKFZP434L187	DEL		0.194	-	-	-	<0.5	0.192	0.572	0.39	0.572	0.359	1
PWRN2	DEL		0.194	-	-	-	<0.5	0.192	0.572	0.39	0.572	0.359	1
PREX2	MUT		0.193	-	-	-	<0.5	0.194	0.574	0.391	0.574	0.363	1
ZNF479	AMP		0.193	-	-	-	0.5	0.194	0.574	0.391	0.574	0.363	1
BMPR2	MUT		0.193	-	-	-	<0.5	0.194	0.574	0.391	0.574	0.363	1
ASIP	AMP		0.193	-	-	-	0.5	0.194	0.574	0.391	0.574	0.363	1
GCOM1	DEL		0.192	-	-	-	<0.5	0.196	0.578	0.394	0.578	0.365	1
HLA-DRB6	AMP		0.192	-	-	-	<0.5	0.198	0.58	0.395	0.58	0.367	1
RUNX1T1	AMP		0.192	-	-	-	<0.5	0.198	0.58	0.395	0.58	0.369	1
SMURF2	AMP		0.192	-	-	-	<0.5	0.199	0.58	0.395	0.58	0.37	1
FAM22A	DEL		0.192	-	-	-	<0.5	0.199	0.58	0.395	0.58	0.37	1
MYO7A	AMP		0.192	-	-	-	0.5	0.199	0.58	0.395	0.58	0.37	1
CBLN4	AMP		0.192	-	-	-	<0.5	0.199	0.58	0.395	0.58	0.37	1
JRK	AMP		0.192	-	-	-	<0.5	0.201	0.583	0.397	0.583	0.372	1
SLC26A7	AMP		0.191	-	-	-	<0.5	0.202	0.585	0.399	0.585	0.374	1
CDH12	AMP		0.191	-	-	-	0.5	0.202	0.585	0.399	0.585	0.374	1
GOLGA8DP	AMP		0.191	-	-	-	0.5	0.203	0.587	0.4	0.587	0.376	1
ATAD5	DEL		0.191	-	-	-	0.5	0.205	0.589	0.401	0.589	0.378	1
OR6S1	AMP		0.191	-	-	-	0.5	0.205	0.589	0.402	0.589	0.379	1
TAF15	AMP		0.19	-	-	-	<0.5	0.207	0.592	0.404	0.592	0.381	1
WASH7P	DEL		0.19	-	-	-	0.5	0.207	0.593	0.404	0.593	0.382	1
AMZ2P1	AMP		0.19	-	-	-	<0.5	0.208	0.593	0.404	0.593	0.383	1
LRRC37A2	DEL		0.19	-	-	-	0.5	0.209	0.593	0.404	0.593	0.383	1
ASAP1	AMP		0.189	-	-	-	0.5	0.209	0.593	0.404	0.593	0.384	1
EYA2	AMP		0.189	-	-	-	<0.5	0.209	0.593	0.404	0.593	0.384	1
FRRS1	DEL		0.189	-	-	-	0.5	0.21	0.593	0.404	0.593	0.385	1
ZNHIT3	DEL		0.188	-	-	-	<0.5	0.212	0.595	0.406	0.595	0.389	1
PPP1R12A	AMP		0.188	-	-	-	<0.5	0.212	0.595	0.406	0.595	0.389	1
KIR2DL1	AMP		0.188	-	-	-	<0.5	0.212	0.595	0.406	0.595	0.389	1
NUDCD1	AMP		0.187	-	-	-	0.5	0.213	0.595	0.406	0.595	0.389	1
MRPL45	DEL		0.187	-	-	-	<0.5	0.213	0.595	0.406	0.595	0.389	1
LOC92249	AMP		0.187	-	-	-	<0.5	0.214	0.599	0.409	0.599	0.393	1
SENP3	DEL		0.186	-	-	-	<0.5	0.216	0.602	0.41	0.602	0.397	1
PRR18	DEL		0.186	-	-	-	<0.5	0.217	0.602	0.41	0.602	0.397	1
C17orf79	DEL		0.186	-	-	-	0.5	0.217	0.602	0.41	0.602	0.397	1
PLXDC1	DEL		0.185	-	-	-	<0.5	0.22	0.61	0.416	0.61	0.403	1
PPP4R1L	AMP		0.184	-	-	-	<0.5	0.221	0.611	0.417	0.611	0.405	1
CAMSAP1L1	AMP		0.184	-	-	-	0.5	0.221	0.611	0.417	0.611	0.405	1
SIRPB1	AMP		0.184	-	-	-	<0.5	0.223	0.612	0.417	0.612	0.408	1
OXR1	AMP		0.184	-	-	-	0.5	0.223	0.612	0.417	0.612	0.409	1
LOC100133161	DEL		0.184	-	-	-	<0.5	0.224	0.612	0.417	0.612	0.41	1
RGS22	AMP		0.184	-	-	-	1	0.224	0.612	0.417	0.612	0.41	1
KCNK9	AMP		0.183	-	-	-	0.5	0.224	0.613	0.418	0.613	0.411	1
ANO3	AMP		0.183	-	-	-	<0.5	0.225	0.614	0.418	0.614	0.413	1
DEFB130	DEL		0.183	-	-	-	<0.5	0.225	0.614	0.418	0.614	0.413	1
MAP3K1	MUT		0.182	-	-	-	0.5	0.226	0.615	0.419	0.615	0.415	1
KCNQ2	AMP		0.182	-	-	-	<0.5	0.228	0.615	0.419	0.615	0.418	1
OR4K15	AMP		0.182	-	-	-	0.5	0.228	0.615	0.419	0.615	0.418	1
CNBD1	AMP		0.182	-	-	-	<0.5	0.228	0.615	0.419	0.615	0.418	1
FAM20A	AMP		0.181	-	-	-	<0.5	0.228	0.615	0.419	0.615	0.419	1
ODF1	AMP		0.181	-	-	-	<0.5	0.232	0.624	0.426	0.624	0.427	1
ARHGEF5	AMP		0.18	-	-	-	<0.5	0.234	0.625	0.426	0.625	0.43	1
SDHAP1	AMP		0.18	-	-	-	<0.5	0.234	0.625	0.426	0.625	0.43	1
GUSBP1	AMP		0.18	-	-	-	0.5	0.234	0.625	0.426	0.625	0.431	1
ALG1L2	DEL		0.18	-	-	-	<0.5	0.235	0.625	0.426	0.625	0.431	1
SEMA3F	DEL		0.179	-	-	-	<0.5	0.235	0.625	0.426	0.625	0.431	1
ZNF321	AMP		0.179	-	-	-	<0.5	0.237	0.627	0.427	0.627	0.434	1
GRAP	DEL		0.179	-	-	-	<0.5	0.237	0.627	0.427	0.627	0.434	1
CNTNAP3	DEL		0.179	-	-	-	0.5	0.238	0.627	0.427	0.627	0.435	1
NOTCH1	AMP		0.178	-	-	-	<0.5	0.238	0.627	0.427	0.627	0.435	1
ZFP41	AMP		0.178	-	-	-	1	0.239	0.627	0.427	0.627	0.436	1
KAT5	AMP		0.178	-	-	-	0.5	0.239	0.627	0.427	0.627	0.436	1
LOC100132288	DEL		0.178	-	-	-	<0.5	0.239	0.627	0.427	0.627	0.436	1
CAPN9	AMP		0.178	-	-	-	1	0.239	0.627	0.427	0.627	0.436	1
PSPC1	DEL		0.178	-	-	-	<0.5	0.239	0.627	0.427	0.627	0.436	1
ERGIC3	AMP		0.178	-	-	-	<0.5	0.241	0.628	0.428	0.628	0.439	1
PCDHA1	AMP		0.177	-	-	-	<0.5	0.241	0.628	0.428	0.628	0.439	1
MGAM	DEL		0.177	-	-	-	0.5	0.244	0.632	0.431	0.632	0.444	1
NOP2	DEL		0.177	-	-	-	<0.5	0.244	0.632	0.431	0.632	0.444	1
CDH17	AMP		0.176	-	-	-	0.5	0.245	0.632	0.431	0.632	0.445	1
LOC728875	AMP		0.176	-	-	-	<0.5	0.245	0.632	0.431	0.632	0.445	1
FAM86B1	DEL		0.176	-	-	-	0.5	0.245	0.632	0.431	0.632	0.446	1
HEPH	MUT		0.176	-	-	-	0.5	0.245	0.632	0.431	0.632	0.446	1
FANCE	MUT		0.176	-	-	-	<0.5	0.246	0.633	0.431	0.633	0.448	1
KIR3DL3	AMP		0.175	-	-	-	<0.5	0.247	0.633	0.431	0.633	0.449	1
LOC727924	DEL		0.175	-	-	-	<0.5	0.247	0.633	0.431	0.633	0.449	1
RAB3C	AMP		0.175	-	-	-	<0.5	0.248	0.633	0.431	0.633	0.451	1
MIR512-1	AMP		0.175	-	-	-	<0.5	0.249	0.633	0.431	0.633	0.452	1
OR9Q1	DEL		0.175	-	-	-	<0.5	0.249	0.633	0.431	0.633	0.452	1
SLC47A1	DEL		0.175	-	-	-	<0.5	0.249	0.633	0.431	0.633	0.452	1
PVRL1	DEL		0.175	-	-	-	0.5	0.25	0.633	0.431	0.633	0.453	1
OR4P4	DEL		0.175	-	-	-	0.5	0.25	0.633	0.431	0.633	0.453	1
ERICH1	DEL		0.174	-	-	-	<0.5	0.251	0.635	0.433	0.635	0.457	1
MYST4	MUT		0.174	-	-	-	0.5	0.251	0.635	0.433	0.635	0.457	1
GOLGA6L6	DEL		0.174	-	-	-	<0.5	0.252	0.635	0.433	0.635	0.458	1
DCAF4L2	AMP		0.174	-	-	-	<0.5	0.252	0.635	0.433	0.635	0.458	1
NEDD9	MUT		0.174	-	-	-	0.5	0.253	0.635	0.433	0.635	0.459	1
EIF2C2	AMP		0.173	-	-	-	0.5	0.254	0.637	0.434	0.637	0.46	1
LOC339568	AMP		0.173	-	-	-	<0.5	0.256	0.641	0.437	0.641	0.465	1
CD2AP	AMP		0.172	-	-	-	<0.5	0.258	0.643	0.438	0.643	0.467	1
KIAA0907	AMP		0.172	-	-	-	<0.5	0.258	0.643	0.438	0.643	0.468	1
ARHGEF12	AMP		0.172	-	-	-	<0.5	0.258	0.643	0.438	0.643	0.468	1
C6orf120	DEL		0.17	-	-	-	<0.5	0.26	0.644	0.439	0.644	0.471	1
DPYD	MUT		0.17	-	-	-	<0.5	0.261	0.644	0.439	0.644	0.471	1
PPIAL4E	AMP		0.17	-	-	-	0.5	0.261	0.644	0.439	0.644	0.471	1
IRX2	AMP		0.17	-	-	-	0.5	0.261	0.644	0.439	0.644	0.473	1
ZNF876P	DEL		0.17	-	-	-	0.5	0.262	0.644	0.439	0.644	0.474	1
MED12L	AMP		0.17	-	-	-	0.5	0.262	0.644	0.439	0.644	0.474	1
DDAH1	DEL		0.17	-	-	-	<0.5	0.262	0.644	0.439	0.644	0.474	1
CLPTM1L	AMP		0.169	-	-	-	0.5	0.263	0.645	0.44	0.645	0.476	1
NKD2	AMP		0.169	-	-	-	<0.5	0.264	0.646	0.441	0.646	0.477	1
USH2A	AMP		0.169	-	-	-	<0.5	0.265	0.648	0.442	0.648	0.479	1
XPNPEP1	DEL		0.169	-	-	-	0.5	0.267	0.648	0.442	0.648	0.482	1
RAB40B	AMP		0.169	-	-	-	<0.5	0.267	0.648	0.442	0.648	0.482	1
HLA-DRB1	AMP		0.168	-	-	-	<0.5	0.269	0.648	0.442	0.648	0.486	1
PLAG1	MUT		0.168	-	-	-	0.5	0.271	0.648	0.442	0.648	0.488	1
KDM5A	AMP		0.168	-	-	-	<0.5	0.271	0.648	0.442	0.648	0.488	1
CCNE2	AMP		0.168	-	-	-	0.5	0.271	0.648	0.442	0.648	0.488	1
GOLGA8A	DEL		0.168	-	-	-	<0.5	0.271	0.648	0.442	0.648	0.488	1
PRH1	AMP		0.168	-	-	-	0.5	0.271	0.648	0.442	0.648	0.488	1
LOC728323	DEL		0.168	-	-	-	<0.5	0.271	0.648	0.442	0.648	0.488	1
MIXL1	AMP		0.167	-	-	-	0.5	0.271	0.648	0.442	0.648	0.488	1
KIAA1161	AMP		0.167	-	-	-	0.5	0.271	0.648	0.442	0.648	0.488	1
R3HDML	AMP		0.167	-	-	-	0.5	0.272	0.648	0.442	0.648	0.49	1
ZNF705D	DEL		0.167	-	-	-	0.5	0.274	0.648	0.442	0.648	0.493	1
PIGV	DEL		0.167	-	-	-	<0.5	0.274	0.648	0.442	0.648	0.493	1
ZNRF2	AMP		0.166	-	-	-	0.5	0.275	0.648	0.442	0.648	0.494	1
CDH2	MUT		0.166	-	-	-	<0.5	0.275	0.648	0.442	0.648	0.496	1
SFRS12	DEL		0.166	-	-	-	<0.5	0.276	0.648	0.442	0.648	0.497	1
PHACTR3	AMP		0.166	-	-	-	<0.5	0.276	0.648	0.442	0.648	0.498	1
TMEM45B	DEL		0.165	-	-	-	0.5	0.278	0.648	0.442	0.648	0.501	1
UNC13D	AMP		0.165	-	-	-	<0.5	0.279	0.648	0.442	0.648	0.502	1
CDK11B	DEL		0.165	-	-	-	<0.5	0.279	0.648	0.442	0.648	0.503	1
XPOT	AMP		0.165	-	-	-	<0.5	0.28	0.648	0.442	0.648	0.503	1
USP22	DEL		0.165	-	-	-	0.5	0.28	0.648	0.442	0.648	0.503	1
UGT2B28	DEL		0.165	-	-	-	0.5	0.28	0.648	0.442	0.648	0.503	1
NCKIPSD	DEL		0.165	-	-	-	<0.5	0.28	0.648	0.442	0.648	0.503	1
TFRC	AMP		0.164	-	-	-	<0.5	0.28	0.648	0.442	0.648	0.503	1
ZNF674	AMP		0.164	-	-	-	0.5	0.28	0.648	0.442	0.648	0.504	1
KCNK2	AMP		0.164	-	-	-	<0.5	0.281	0.648	0.442	0.648	0.504	1
CDC42BPB	MUT		0.164	-	-	-	<0.5	0.282	0.648	0.442	0.648	0.504	1
LILRB5	AMP		0.164	-	-	-	<0.5	0.282	0.648	0.442	0.648	0.505	1
POTEB	DEL		0.164	-	-	-	<0.5	0.282	0.648	0.442	0.648	0.506	1
FOLH1B	DEL		0.164	-	-	-	0.5	0.282	0.648	0.442	0.648	0.506	1
SELENBP1	AMP		0.163	-	-	-	0.5	0.283	0.648	0.442	0.648	0.507	1
KIAA0802	MUT		0.163	-	-	-	<0.5	0.283	0.648	0.442	0.648	0.507	1
ESRRG	AMP		0.163	-	-	-	<0.5	0.283	0.648	0.442	0.648	0.507	1
LOC440461	AMP		0.163	-	-	-	<0.5	0.284	0.648	0.442	0.648	0.508	1
TRY6	AMP		0.163	-	-	-	<0.5	0.285	0.648	0.442	0.648	0.51	1
KLHDC1	AMP		0.163	-	-	-	0.5	0.285	0.648	0.442	0.648	0.51	1
PPIAL4C	AMP		0.163	-	-	-	0.5	0.285	0.648	0.442	0.648	0.511	1
PAGE2B	AMP		0.163	-	-	-	<0.5	0.285	0.648	0.442	0.648	0.511	1
ANKFN1	AMP		0.162	-	-	-	<0.5	0.287	0.648	0.442	0.648	0.513	1
LOC349196	AMP		0.162	-	-	-	0.5	0.287	0.648	0.442	0.648	0.514	1
MYOCD	DEL		0.162	-	-	-	<0.5	0.287	0.648	0.442	0.648	0.515	1
BAI1	AMP		0.162	-	-	-	0.5	0.287	0.648	0.442	0.648	0.515	1
LRP2	MUT		0.162	-	-	-	0.5	0.288	0.648	0.442	0.648	0.515	1
SLC22A3	DEL		0.162	-	-	-	<0.5	0.288	0.648	0.442	0.648	0.515	1
COL11A1	DEL		0.162	-	-	-	<0.5	0.288	0.648	0.442	0.648	0.515	1
FAM75A6	DEL		0.161	-	-	-	0.5	0.289	0.648	0.442	0.648	0.518	1
MTCP1NB	MUT		0.161	-	-	-	0.5	0.29	0.648	0.442	0.648	0.52	1
CDC42BPA	MUT		0.161	-	-	-	0.5	0.291	0.648	0.442	0.648	0.52	1
FOXP2	AMP		0.161	-	-	-	<0.5	0.291	0.648	0.442	0.648	0.52	1
CRHR1	AMP		0.161	-	-	-	<0.5	0.291	0.648	0.442	0.648	0.52	1
RPUSD4	DEL		0.161	-	-	-	0.5	0.291	0.648	0.442	0.648	0.52	1
LRP1B	AMP		0.161	-	-	-	<0.5	0.291	0.648	0.442	0.648	0.52	1
VPS13B	MUT		0.16	-	-	-	<0.5	0.291	0.648	0.442	0.648	0.52	1
RAX	DEL		0.16	-	-	-	0.5	0.292	0.648	0.442	0.648	0.521	1
FRMD1	DEL		0.16	-	-	-	<0.5	0.293	0.648	0.442	0.648	0.521	1
OGDH	AMP		0.16	-	-	-	0.5	0.293	0.648	0.442	0.648	0.521	1
SFTPA1	AMP		0.159	-	-	-	0.5	0.294	0.65	0.443	0.65	0.523	1
FAM20C	AMP		0.158	-	-	-	0.5	0.296	0.651	0.444	0.651	0.526	1
CYTH1	AMP		0.158	-	-	-	<0.5	0.296	0.651	0.444	0.651	0.526	1
FBN1	MUT		0.158	-	-	-	0.5	0.297	0.651	0.444	0.651	0.527	1
GATA6	DEL		0.158	-	-	-	<0.5	0.298	0.651	0.444	0.651	0.528	1
ARID1B	DEL		0.158	-	-	-	<0.5	0.298	0.651	0.444	0.651	0.528	1
GRAPL	DEL		0.157	-	-	-	<0.5	0.298	0.651	0.444	0.651	0.528	1
ANGPT1	AMP		0.157	-	-	-	0.5	0.298	0.651	0.444	0.651	0.528	1
KIF2B	AMP		0.157	-	-	-	<0.5	0.299	0.652	0.444	0.652	0.528	1
ANKRD13D	AMP		0.157	-	-	-	1	0.299	0.653	0.445	0.653	0.529	1
TRHR	AMP		0.155	-	-	-	0.5	0.301	0.655	0.446	0.655	0.533	1
TAS2R43	AMP		0.155	-	-	-	1	0.302	0.655	0.446	0.655	0.534	1
GSTTP1	AMP		0.155	-	-	-	0.5	0.302	0.655	0.446	0.655	0.534	1
CCL4L2	DEL		0.155	-	-	-	<0.5	0.302	0.655	0.446	0.655	0.534	1
ADRA1A	DEL		0.154	-	-	-	0.5	0.304	0.656	0.447	0.656	0.536	1
ELAC1	DEL		0.154	-	-	-	<0.5	0.305	0.656	0.447	0.656	0.537	1
URB2	MUT		0.154	-	-	-	1	0.305	0.656	0.447	0.656	0.537	1
SGEF	AMP		0.153	-	-	-	<0.5	0.306	0.657	0.448	0.657	0.538	1
SP2	AMP		0.153	-	-	-	0.5	0.306	0.657	0.448	0.657	0.539	1
TMTC2	AMP		0.153	-	-	-	<0.5	0.306	0.657	0.448	0.657	0.539	1
SDHAP1	DEL		0.153	-	-	-	0.5	0.308	0.658	0.448	0.658	0.54	1
AKT3	AMP		0.153	-	-	-	1	0.308	0.658	0.448	0.658	0.54	1
OSBPL2	AMP		0.152	-	-	-	<0.5	0.309	0.659	0.449	0.659	0.543	1
PLEKHA5	AMP		0.151	-	-	-	<0.5	0.313	0.666	0.454	0.666	0.547	1
LOC100288778	AMP		0.15	-	-	-	<0.5	0.316	0.671	0.458	0.671	0.551	1
LOC339535	AMP		0.15	-	-	-	1	0.317	0.671	0.458	0.671	0.553	1
C9orf167	AMP		0.15	-	-	-	<0.5	0.319	0.671	0.458	0.671	0.556	1
GOLGA8C	DEL		0.15	-	-	-	<0.5	0.319	0.671	0.458	0.671	0.556	1
SCP2	DEL		0.15	-	-	-	<0.5	0.319	0.671	0.458	0.671	0.556	1
RICTOR	MUT		0.149	-	-	-	<0.5	0.319	0.671	0.458	0.671	0.556	1
RNF5P1	DEL		0.149	-	-	-	<0.5	0.319	0.671	0.458	0.671	0.556	1
ADAM6	AMP		0.149	-	-	-	<0.5	0.319	0.671	0.458	0.671	0.556	1
GPAM	DEL		0.148	-	-	-	<0.5	0.32	0.672	0.458	0.672	0.559	1
FBXW7	AMP		0.148	-	-	-	<0.5	0.32	0.672	0.458	0.672	0.559	1
CTU2	DEL		0.147	-	-	-	0.5	0.322	0.673	0.459	0.673	0.562	1
OR51F1	DEL		0.147	-	-	-	1	0.322	0.673	0.459	0.673	0.562	1
FBXL7	AMP		0.147	-	-	-	0.5	0.322	0.673	0.459	0.673	0.562	1
ANGPTL5	AMP		0.147	-	-	-	<0.5	0.323	0.674	0.46	0.675	0.564	1
ADAM5P	DEL		0.147	-	-	-	0.5	0.324	0.675	0.46	0.675	0.565	1
AR	MUT		0.146	-	-	-	<0.5	0.326	0.677	0.461	0.677	0.567	1
OR2T34	AMP		0.146	-	-	-	<0.5	0.327	0.678	0.462	0.678	0.569	1
CCNA1	MUT		0.146	-	-	-	0.5	0.327	0.679	0.463	0.679	0.57	1
LHX1	DEL		0.145	-	-	-	<0.5	0.329	0.68	0.464	0.68	0.572	1
CHL1	MUT		0.145	-	-	-	0.5	0.329	0.68	0.464	0.68	0.572	1
SDHA	AMP		0.145	-	-	-	<0.5	0.33	0.68	0.464	0.68	0.573	1
CMTM4	AMP		0.145	-	-	-	<0.5	0.331	0.68	0.464	0.68	0.573	1
SLC25A45	AMP		0.145	-	-	-	0.5	0.331	0.68	0.464	0.68	0.573	1
STAT5B	MUT		0.144	-	-	-	0.5	0.331	0.68	0.464	0.68	0.575	1
YY1AP1	AMP		0.144	-	-	-	0.5	0.333	0.68	0.464	0.68	0.577	1
ADAM29	MUT		0.144	-	-	-	<0.5	0.333	0.68	0.464	0.68	0.578	1
KLHL18	DEL		0.144	-	-	-	0.5	0.334	0.68	0.464	0.68	0.578	1
ZMAT4	DEL		0.144	-	-	-	<0.5	0.334	0.68	0.464	0.68	0.579	1
OR4F21	DEL		0.144	-	-	-	<0.5	0.334	0.68	0.464	0.68	0.579	1
COL6A2	AMP		0.143	-	-	-	<0.5	0.335	0.68	0.464	0.68	0.579	1
SCAPER	DEL		0.143	-	-	-	1	0.335	0.68	0.464	0.68	0.579	1
MPHOSPH8	DEL		0.143	-	-	-	0.5	0.337	0.683	0.466	0.683	0.581	1
DBT	DEL		0.142	-	-	-	1	0.339	0.687	0.469	0.687	0.585	1
AUTS2	AMP		0.142	-	-	-	0.5	0.34	0.687	0.469	0.687	0.586	1
LOC100133469	AMP		0.142	-	-	-	<0.5	0.34	0.687	0.469	0.687	0.587	1
ONECUT1	AMP		0.142	-	-	-	<0.5	0.341	0.688	0.469	0.688	0.587	1
TNFRSF9	DEL		0.141	-	-	-	0.5	0.344	0.693	0.472	0.693	0.588	1
SGCZ	DEL		0.14	-	-	-	0.5	0.345	0.693	0.473	0.693	0.589	1
COX4NB	AMP		0.14	-	-	-	<0.5	0.345	0.694	0.473	0.694	0.591	1
LOC100132287	DEL		0.14	-	-	-	1	0.346	0.694	0.473	0.694	0.592	1
GNAQ	DEL		0.14	-	-	-	<0.5	0.346	0.694	0.473	0.694	0.592	1
RBL2	MUT		0.139	-	-	-	<0.5	0.348	0.696	0.474	0.696	0.595	1
MECP2	AMP		0.138	-	-	-	<0.5	0.351	0.701	0.478	0.701	0.6	1
MGAT5B	AMP		0.138	-	-	-	<0.5	0.352	0.701	0.478	0.701	0.602	1
TCERG1L	MUT		0.137	-	-	-	1	0.352	0.701	0.478	0.701	0.603	1
CAMKK2	MUT		0.137	-	-	-	0.5	0.354	0.704	0.48	0.704	0.604	1
AFF1	MUT		0.137	-	-	-	0.5	0.355	0.705	0.481	0.706	0.605	1
SORL1	MUT		0.137	-	-	-	0.5	0.357	0.707	0.482	0.707	0.606	1
ERCC6	MUT		0.136	-	-	-	0.5	0.357	0.707	0.482	0.707	0.608	1
ORMDL3	DEL		0.136	-	-	-	<0.5	0.357	0.707	0.482	0.707	0.608	1
OR2A7	AMP		0.135	-	-	-	0.5	0.361	0.71	0.484	0.71	0.611	1
KIAA0125	AMP		0.135	-	-	-	0.5	0.361	0.71	0.484	0.71	0.611	1
CLCNKA	DEL		0.135	-	-	-	1	0.363	0.71	0.484	0.71	0.613	1
HGC6.3	DEL		0.135	-	-	-	<0.5	0.363	0.71	0.484	0.71	0.613	1
THRA	AMP		0.135	-	-	-	0.5	0.363	0.71	0.484	0.71	0.613	1
SNTA1	AMP		0.134	-	-	-	0.5	0.365	0.71	0.484	0.71	0.616	1
BCL8	DEL		0.134	-	-	-	<0.5	0.365	0.71	0.484	0.71	0.616	1
THBS2	DEL		0.134	-	-	-	<0.5	0.365	0.71	0.484	0.71	0.616	1
FLNC	MUT		0.134	-	-	-	0.5	0.365	0.71	0.484	0.71	0.616	1
GSTTP1	DEL		0.133	-	-	-	0.5	0.366	0.71	0.484	0.71	0.617	1
POLA2	AMP		0.133	-	-	-	0.5	0.366	0.71	0.484	0.71	0.618	1
RECQL5	AMP		0.132	-	-	-	<0.5	0.367	0.71	0.484	0.71	0.618	1
CSE1L	AMP		0.132	-	-	-	<0.5	0.367	0.71	0.484	0.71	0.618	1
CBX4	AMP		0.132	-	-	-	<0.5	0.367	0.71	0.484	0.71	0.618	1
MIR302E	DEL		0.132	-	-	-	0.5	0.369	0.712	0.486	0.712	0.622	1
PLAC2	DEL		0.132	-	-	-	<0.5	0.369	0.712	0.486	0.712	0.622	1
THBS3	MUT		0.131	-	-	-	<0.5	0.373	0.72	0.491	0.72	0.625	1
HLA-G	DEL		0.13	-	-	-	<0.5	0.376	0.725	0.494	0.725	0.627	1
MAP3K14	MUT		0.13	-	-	-	0.5	0.378	0.725	0.494	0.725	0.628	1
B3GNTL1	AMP		0.129	-	-	-	<0.5	0.378	0.725	0.494	0.725	0.628	1
MAP3K13	MUT		0.129	-	-	-	<0.5	0.378	0.725	0.494	0.725	0.628	1
CTBP2	DEL		0.129	-	-	-	0.5	0.38	0.725	0.494	0.725	0.63	1
DIDO1	AMP		0.127	-	-	-	<0.5	0.382	0.725	0.494	0.725	0.632	1
FARS2	DEL		0.127	-	-	-	<0.5	0.382	0.725	0.494	0.725	0.632	1
LATS1	MUT		0.127	-	-	-	0.5	0.382	0.725	0.494	0.725	0.633	1
GLIS1	AMP		0.127	-	-	-	0.5	0.383	0.725	0.494	0.725	0.633	1
INTS4L1	DEL		0.127	-	-	-	0.5	0.384	0.725	0.494	0.725	0.634	1
DNAH11	AMP		0.127	-	-	-	0.5	0.384	0.725	0.494	0.725	0.635	1
MAP4K3	MUT		0.126	-	-	-	0.5	0.386	0.725	0.494	0.725	0.636	1
ROCK2	MUT		0.126	-	-	-	<0.5	0.386	0.725	0.494	0.725	0.636	1
CES4	DEL		0.125	-	-	-	<0.5	0.386	0.725	0.494	0.725	0.637	1
NACA2	AMP		0.125	-	-	-	<0.5	0.387	0.725	0.494	0.725	0.639	1
MAPK4	DEL		0.125	-	-	-	0.5	0.387	0.725	0.494	0.725	0.639	1
SUPT4H1	AMP		0.125	-	-	-	<0.5	0.387	0.725	0.494	0.725	0.639	1
MRC2	AMP		0.125	-	-	-	<0.5	0.387	0.725	0.494	0.725	0.639	1
PLEKHA2	DEL		0.124	-	-	-	<0.5	0.387	0.725	0.494	0.725	0.639	1
AGBL4	DEL		0.124	-	-	-	<0.5	0.387	0.725	0.494	0.725	0.639	1
ANKS1B	AMP		0.124	-	-	-	0.5	0.388	0.725	0.494	0.725	0.64	1
ARID4B	AMP		0.124	-	-	-	1	0.388	0.725	0.494	0.725	0.64	1
WNK2	MUT		0.123	-	-	-	0.5	0.389	0.725	0.494	0.725	0.641	1
2015-03-11	AMP		0.123	-	-	-	1	0.389	0.725	0.494	0.725	0.641	1
CCDC88C	AMP		0.123	-	-	-	0.5	0.391	0.726	0.495	0.726	0.644	1
CDH18	AMP		0.123	-	-	-	0.5	0.391	0.726	0.495	0.726	0.644	1
CIC	MUT		0.122	-	-	-	0.5	0.391	0.726	0.495	0.726	0.644	1
NOD1	AMP		0.122	-	-	-	<0.5	0.392	0.727	0.496	0.727	0.644	1
OR1S2	DEL		0.122	-	-	-	<0.5	0.394	0.729	0.497	0.729	0.645	1
FAM155A	DEL		0.122	-	-	-	0.5	0.394	0.729	0.497	0.729	0.645	1
SPRY2	DEL		0.122	-	-	-	1	0.395	0.73	0.497	0.73	0.647	1
PROM1	DEL		0.121	-	-	-	0.5	0.396	0.73	0.497	0.73	0.649	1
EPHA5	MUT		0.121	-	-	-	0.5	0.397	0.73	0.497	0.73	0.649	1
BUB1B	MUT		0.121	-	-	-	0.5	0.397	0.73	0.497	0.73	0.649	1
MRPL36	AMP		0.121	-	-	-	<0.5	0.397	0.73	0.497	0.73	0.65	1
NKAIN3	DEL		0.12	-	-	-	0.5	0.399	0.732	0.499	0.732	0.652	1
CTDSPL	DEL		0.119	-	-	-	<0.5	0.401	0.734	0.5	0.734	0.655	1
USP47	DEL		0.119	-	-	-	<0.5	0.401	0.734	0.5	0.734	0.655	1
RBM26	DEL		0.119	-	-	-	<0.5	0.402	0.734	0.5	0.734	0.656	1
SPIN3	AMP		0.119	-	-	-	0.5	0.402	0.734	0.5	0.734	0.656	1
CLDN23	DEL		0.118	-	-	-	0.5	0.404	0.737	0.502	0.737	0.66	1
GSTM2	AMP		0.118	-	-	-	0.5	0.405	0.738	0.503	0.738	0.661	1
NCRNA00115	DEL		0.117	-	-	-	1	0.407	0.738	0.503	0.738	0.663	1
KCNIP4	DEL		0.117	-	-	-	0.5	0.407	0.738	0.503	0.738	0.663	1
NPTX2	AMP		0.117	-	-	-	<0.5	0.407	0.738	0.503	0.738	0.663	1
LRRC37A3	AMP		0.116	-	-	-	0.5	0.408	0.74	0.504	0.74	0.666	1
EIF3IP1	AMP		0.115	-	-	-	<0.5	0.411	0.742	0.506	0.742	0.668	1
CDK12	DEL		0.115	-	-	-	0.5	0.411	0.742	0.506	0.742	0.668	1
CAMTA1	DEL		0.113	-	-	-	0.5	0.413	0.745	0.508	0.745	0.672	1
PRKDC	AMP		0.113	-	-	-	1	0.415	0.748	0.51	0.748	0.675	1
AKNAD1	DEL		0.112	-	-	-	1	0.419	0.754	0.514	0.754	0.68	1
GGT7	AMP		0.112	-	-	-	0.5	0.42	0.754	0.514	0.754	0.681	1
GSTM1	AMP		0.111	-	-	-	0.5	0.42	0.754	0.514	0.754	0.682	1
HES2	DEL		0.111	-	-	-	0.5	0.422	0.754	0.514	0.754	0.684	1
STAU1	AMP		0.11	-	-	-	<0.5	0.423	0.754	0.514	0.754	0.685	1
CRYL1	DEL		0.11	-	-	-	0.5	0.423	0.754	0.514	0.754	0.685	1
PRSS42	DEL		0.11	-	-	-	0.5	0.424	0.754	0.514	0.754	0.685	1
MED13L	MUT		0.109	-	-	-	0.5	0.424	0.754	0.514	0.754	0.686	1
IRX1	AMP		0.108	-	-	-	0.5	0.425	0.754	0.514	0.754	0.688	1
FANCD2	MUT		0.108	-	-	-	<0.5	0.425	0.754	0.514	0.754	0.688	1
TBCD	AMP		0.108	-	-	-	<0.5	0.425	0.754	0.514	0.754	0.688	1
ZNF644	DEL		0.108	-	-	-	<0.5	0.425	0.754	0.514	0.754	0.688	1
RNGTT	DEL		0.107	-	-	-	<0.5	0.429	0.757	0.516	0.757	0.691	1
LILRA6	AMP		0.107	-	-	-	0.5	0.429	0.757	0.516	0.757	0.691	1
GFRA2	DEL		0.105	-	-	-	0.5	0.43	0.757	0.516	0.757	0.692	1
HLA-C	DEL		0.105	-	-	-	<0.5	0.432	0.757	0.516	0.757	0.695	1
RNF11	DEL		0.104	-	-	-	<0.5	0.432	0.757	0.516	0.757	0.696	1
PPM1L	AMP		0.104	-	-	-	0.5	0.432	0.757	0.516	0.757	0.696	1
MACROD2	DEL		0.104	-	-	-	0.5	0.433	0.757	0.516	0.757	0.696	1
ITPRIP	DEL		0.104	-	-	-	<0.5	0.433	0.757	0.516	0.757	0.696	1
PLEKHG4B	AMP		0.103	-	-	-	<0.5	0.433	0.757	0.516	0.757	0.696	1
CCDC40	AMP		0.103	-	-	-	0.5	0.433	0.757	0.516	0.757	0.696	1
SGCD	DEL		0.103	-	-	-	<0.5	0.433	0.757	0.516	0.757	0.696	1
C17orf67	AMP		0.102	-	-	-	0.5	0.434	0.758	0.516	0.758	0.698	1
FOXA1	AMP		0.102	-	-	-	<0.5	0.434	0.758	0.516	0.758	0.698	1
CAPN1	AMP		0.101	-	-	-	0.5	0.436	0.758	0.516	0.758	0.701	1
WWOX	AMP		0.101	-	-	-	0.5	0.437	0.758	0.516	0.758	0.702	1
FAM35B2	AMP		0.101	-	-	-	0.5	0.437	0.758	0.516	0.758	0.702	1
OSBPL7	AMP		0.101	-	-	-	<0.5	0.437	0.758	0.516	0.758	0.702	1
PAWR	AMP		0.1	-	-	-	<0.5	0.439	0.76	0.518	0.76	0.705	1
FGFR2	DEL		0.0995	-	-	-	0.5	0.441	0.762	0.519	0.762	0.707	1
LILRB3	AMP		0.0989	-	-	-	<0.5	0.441	0.762	0.519	0.762	0.708	1
MCPH1	DEL		0.0985	-	-	-	0.5	0.442	0.762	0.519	0.762	0.708	1
SIRPB1	DEL		0.0978	-	-	-	0.5	0.442	0.762	0.519	0.762	0.71	1
LOC147727	DEL		0.0977	-	-	-	<0.5	0.442	0.762	0.519	0.762	0.71	1
PER1	MUT		0.0975	-	-	-	0.5	0.443	0.762	0.519	0.762	0.71	1
NIPBL	MUT		0.097	-	-	-	0.5	0.444	0.762	0.519	0.762	0.712	1
LOC646214	DEL		0.0967	-	-	-	0.5	0.444	0.762	0.519	0.762	0.712	1
CDC42EP2	AMP		0.0959	-	-	-	0.5	0.445	0.762	0.519	0.762	0.714	1
HEATR4	AMP		0.0953	-	-	-	<0.5	0.445	0.762	0.519	0.762	0.715	1
KCNQ1	DEL		0.0942	-	-	-	1	0.446	0.762	0.519	0.762	0.716	1
RCN2	DEL		0.0933	-	-	-	0.5	0.447	0.762	0.519	0.762	0.716	1
ZNF439	DEL		0.0933	-	-	-	<0.5	0.447	0.762	0.519	0.762	0.716	1
ABCC4	DEL		0.0924	-	-	-	1	0.448	0.762	0.52	0.762	0.716	1
CTNND2	AMP		0.0917	-	-	-	0.5	0.448	0.762	0.52	0.762	0.716	1
DOCK1	DEL		0.0902	-	-	-	0.5	0.45	0.762	0.52	0.762	0.72	1
DEFB109P1B	DEL		0.0895	-	-	-	<0.5	0.451	0.762	0.52	0.762	0.721	1
KCNU1	DEL		0.0886	-	-	-	0.5	0.451	0.762	0.52	0.762	0.721	1
SIGLEC14	AMP		0.0885	-	-	-	0.5	0.452	0.762	0.52	0.762	0.722	1
SLC5A10	DEL		0.0879	-	-	-	0.5	0.452	0.762	0.52	0.762	0.722	1
RBPMS	AMP		0.0877	-	-	-	1	0.452	0.762	0.52	0.762	0.723	1
TNPO3	AMP		0.0873	-	-	-	0.5	0.453	0.762	0.52	0.762	0.724	1
TRIO	MUT		0.0861	-	-	-	<0.5	0.454	0.762	0.52	0.762	0.724	1
SARS2	AMP		0.0859	-	-	-	<0.5	0.454	0.762	0.52	0.762	0.724	1
CWF19L2	AMP		0.0849	-	-	-	0.5	0.455	0.762	0.52	0.762	0.726	1
NRG1	DEL		0.0847	-	-	-	0.5	0.455	0.762	0.52	0.762	0.727	1
HSD17B12	AMP		0.0843	-	-	-	0.5	0.456	0.762	0.52	0.762	0.727	1
HKR1	AMP		0.084	-	-	-	<0.5	0.456	0.762	0.52	0.762	0.727	1
CDK14	DEL		0.0839	-	-	-	<0.5	0.457	0.762	0.52	0.762	0.728	1
TAF1	MUT		0.0833	-	-	-	0.5	0.458	0.762	0.52	0.762	0.73	1
SPDYC	AMP		0.0832	-	-	-	0.5	0.459	0.762	0.52	0.762	0.731	1
NR1D1	AMP		0.0831	-	-	-	0.5	0.459	0.762	0.52	0.762	0.732	1
TBC1D3B	DEL		0.0828	-	-	-	0.5	0.459	0.762	0.52	0.762	0.732	1
TYW1B	AMP		0.0826	-	-	-	0.5	0.459	0.762	0.52	0.762	0.732	1
SUFU	MUT		0.0822	-	-	-	1	0.46	0.763	0.52	0.763	0.732	1
CNTN5	MUT		0.0816	-	-	-	1	0.461	0.763	0.52	0.763	0.734	1
CABIN1	AMP		0.0809	-	-	-	<0.5	0.461	0.763	0.52	0.763	0.734	1
SLC6A10P	DEL		0.0804	-	-	-	0.5	0.462	0.764	0.521	0.764	0.734	1
SPANXC	AMP		0.0799	-	-	-	0.5	0.464	0.765	0.522	0.765	0.735	1
PTCH1	MUT		0.0799	-	-	-	0.5	0.464	0.765	0.522	0.765	0.736	1
TRIP11	MUT		0.0776	-	-	-	<0.5	0.466	0.768	0.523	0.768	0.738	1
SLC18A1	DEL		0.077	-	-	-	0.5	0.467	0.769	0.524	0.769	0.74	1
NSD1	MUT		0.0762	-	-	-	<0.5	0.468	0.769	0.524	0.769	0.74	1
FYN	MUT		0.0734	-	-	-	<0.5	0.47	0.769	0.524	0.769	0.74	1
C21orf99	DEL		0.0734	-	-	-	0.5	0.47	0.769	0.524	0.769	0.741	1
ZNF423	MUT		0.0732	-	-	-	1	0.47	0.769	0.524	0.769	0.741	1
ITFG2	AMP		0.0728	-	-	-	<0.5	0.47	0.769	0.524	0.769	0.741	1
CCDC59	AMP		0.0716	-	-	-	<0.5	0.471	0.769	0.524	0.769	0.743	1
NF1	MUT		0.07	-	-	-	1	0.472	0.769	0.524	0.769	0.743	1
OBSCN	MUT		0.0679	-	-	-	1	0.472	0.769	0.524	0.769	0.743	1
HERC2P2	AMP		0.0674	-	-	-	0.5	0.473	0.769	0.524	0.769	0.743	1
DLGAP2	DEL		0.0364	-	-	-	0.5	0.475	0.772	0.526	0.772	0.745	1
RPL23AP53	DEL		-0.0283	-	-	-	1	0.524	1	1	<0.000595	0.255	1
NKX3-1	DEL		-0.03	-	-	-	0.5	0.524	1	1	<0.000595	0.255	1
ZNF595	DEL		-0.0577	-	-	-	0.5	0.521	1	1	<0.000594	0.251	1
ASAH1	DEL		-0.0684	-	-	-	0.5	0.518	1	1	<0.000593	0.248	1
MIR548I3	DEL		-0.0699	-	-	-	<0.5	0.518	1	1	<0.000592	0.248	1
GYG1	AMP		-0.0745	-	-	-	1	0.516	1	1	<0.000592	0.247	1
MYADML2	AMP		-0.0752	-	-	-	0.5	0.515	1	1	<0.000591	0.247	1
FAM66C	AMP		-0.0772	-	-	-	0.5	0.513	1	1	<0.00059	0.244	1
FGL1	DEL		-0.0795	-	-	-	0.5	0.511	1	1	<0.00059	0.242	1
NAT2	DEL		-0.0799	-	-	-	0.5	0.51	1	1	<0.000589	0.241	1
PTK2	AMP		-0.0808	-	-	-	<0.5	0.51	1	1	<0.000588	0.241	1
VPS37A	DEL		-0.0827	-	-	-	0.5	0.508	1	1	<0.000588	0.238	1
DTX2	AMP		-0.0842	-	-	-	1	0.506	1	1	<0.000587	0.237	1
LRBA	DEL		-0.0843	-	-	-	0.5	0.505	1	1	<0.000586	0.236	1
CES1	AMP		-0.0854	-	-	-	1	0.505	1	1	<0.000585	0.235	1
LRP1B	MUT		-0.0857	-	-	-	1	0.504	1	1	<0.000585	0.235	1
MIR221	AMP		-0.088	-	-	-	0.5	0.503	1	1	<0.000584	0.235	1
HLA-C	AMP		-0.0893	-	-	-	0.5	0.501	1	1	<0.000583	0.232	1
ZBTB20	AMP		-0.09	-	-	-	1	0.5	1	1	<0.000583	0.23	1
C21orf29	AMP		-0.0908	-	-	-	0.5	0.499	1	1	<0.000582	0.229	1
TM4SF18	AMP		-0.0909	-	-	-	0.5	0.499	1	1	<0.000581	0.229	1
SRPK2	AMP		-0.0911	-	-	-	1	0.498	1	1	<0.000581	0.229	1
MYH1	MUT		-0.094	-	-	-	1	0.496	1	1	<0.00058	0.227	1
DOCK5	DEL		-0.0947	-	-	-	0.5	0.496	1	1	<0.000579	0.227	1
RYR2	AMP		-0.0949	-	-	-	<0.5	0.495	1	1	<0.000579	0.227	1
MYH9	MUT		-0.0951	-	-	-	0.5	0.495	1	1	<0.000578	0.227	1
NBPF10	AMP		-0.0969	-	-	-	0.5	0.492	1	1	<0.000577	0.223	1
LYST	AMP		-0.0995	-	-	-	<0.5	0.489	1	1	<0.000577	0.221	1
TDRD12	AMP		-0.0996	-	-	-	1	0.489	1	1	<0.000576	0.221	1
ANKRD36B	DEL		-0.1	-	-	-	<0.5	0.488	1	1	<0.000575	0.219	1
CCDC57	AMP		-0.1	-	-	-	0.5	0.488	1	1	<0.000575	0.219	1
ANKS1B	DEL		-0.1	-	-	-	0.5	0.488	1	1	<0.000574	0.219	1
HCG4P6	DEL		-0.102	-	-	-	1	0.486	1	1	<0.000573	0.216	1
COL21A1	AMP		-0.102	-	-	-	1	0.486	1	1	<0.000573	0.216	1
ARID1A	MUT		-0.103	-	-	-	0.5	0.485	1	1	<0.000572	0.216	1
FGF20	DEL		-0.104	-	-	-	0.5	0.485	1	1	<0.000571	0.216	1
FOXC1	DEL		-0.104	-	-	-	1	0.484	1	1	<0.000571	0.215	1
IDS	AMP		-0.105	-	-	-	0.5	0.484	1	1	<0.00057	0.215	1
CCL3L3	DEL		-0.107	-	-	-	<0.5	0.482	1	1	<0.000569	0.213	1
TBX2	AMP		-0.111	-	-	-	1	0.477	1	1	<0.000569	0.209	1
ANKRD36	AMP		-0.112	-	-	-	0.5	0.475	1	1	<0.000568	0.209	1
OR2T10	AMP		-0.112	-	-	-	1	0.474	1	1	<0.000568	0.208	1
PMS2L11	AMP		-0.112	-	-	-	0.5	0.474	1	1	<0.000567	0.208	1
PPYR1	AMP		-0.113	-	-	-	0.5	0.474	1	1	<0.000566	0.207	1
CCDC144B	DEL		-0.113	-	-	-	0.5	0.473	1	1	<0.000566	0.207	1
EYA1	DEL		-0.113	-	-	-	0.5	0.471	1	1	<0.000565	0.207	1
DEFB125	DEL		-0.114	-	-	-	1	0.467	1	1	<0.000564	0.205	1
PTEN	MUT		-0.114	-	-	-	0.5	0.467	1	1	<0.000564	0.205	1
INPP5A	DEL		-0.115	-	-	-	0.5	0.467	1	1	<0.000563	0.205	1
C6orf138	AMP		-0.116	-	-	-	0.5	0.463	1	1	<0.000562	0.202	1
MACROD2	AMP		-0.116	-	-	-	0.5	0.461	1	1	<0.000562	0.2	1
GRIK1	MUT		-0.117	-	-	-	0.5	0.459	1	1	<0.000561	0.199	1
FLJ10661	DEL		-0.117	-	-	-	0.5	0.459	1	1	<0.000561	0.199	1
TPPP	DEL		-0.118	-	-	-	0.5	0.457	1	1	<0.00056	0.197	1
SDCCAG1	AMP		-0.118	-	-	-	0.5	0.457	1	1	<0.000559	0.197	1
PDP2	DEL		-0.118	-	-	-	<0.5	0.456	1	1	<0.000559	0.196	1
RPL21	DEL		-0.119	-	-	-	1	0.453	1	1	<0.000558	0.195	1
LOC349196	DEL		-0.119	-	-	-	1	0.453	1	1	<0.000557	0.195	1
PARK2	DEL		-0.12	-	-	-	1	0.453	1	1	<0.000557	0.194	1
SGSH	AMP		-0.12	-	-	-	0.5	0.452	1	1	<0.000556	0.194	1
CDH13	DEL		-0.12	-	-	-	<0.5	0.452	1	1	<0.000556	0.194	1
FAM65A	DEL		-0.121	-	-	-	<0.5	0.451	1	1	<0.000555	0.193	1
HTT	DEL		-0.122	-	-	-	0.5	0.449	1	1	<0.000554	0.192	1
BCL8	AMP		-0.123	-	-	-	0.5	0.448	1	1	<0.000554	0.192	1
TBC1D22A	DEL		-0.123	-	-	-	0.5	0.447	1	1	<0.000553	0.191	1
MIR511-2	AMP		-0.125	-	-	-	1	0.442	1	1	<0.000552	0.188	1
TRIM49	AMP		-0.125	-	-	-	0.5	0.442	1	1	<0.000552	0.188	1
ZMAT4	AMP		-0.126	-	-	-	<0.5	0.442	1	1	<0.000551	0.188	1
XRN2	AMP		-0.126	-	-	-	0.5	0.442	1	1	<0.000551	0.188	1
SOX9	AMP		-0.129	-	-	-	1	0.433	1	1	<0.00055	0.181	1
ZNF703	AMP		-0.13	-	-	-	<0.5	0.43	1	1	<0.000549	0.18	1
LOC284661	DEL		-0.13	-	-	-	<0.5	0.43	1	1	<0.000549	0.179	1
NBPF9	AMP		-0.13	-	-	-	0.5	0.428	1	1	<0.000548	0.177	1
PTGIS	AMP		-0.131	-	-	-	0.5	0.426	1	1	<0.000548	0.177	1
TP53	MUT		-0.131	-	-	-	1	0.426	1	1	<0.000547	0.177	1
FGF12	AMP		-0.132	-	-	-	0.5	0.426	1	1	<0.000546	0.177	1
FAM75A6	AMP		-0.132	-	-	-	<0.5	0.426	1	1	<0.000546	0.177	1
CSMD1	DEL		-0.132	-	-	-	0.5	0.426	1	1	<0.000545	0.177	1
LGALS9C	DEL		-0.133	-	-	-	0.5	0.424	1	1	<0.000545	0.173	1
IFRD1	AMP		-0.134	-	-	-	1	0.421	1	1	<0.000544	0.172	1
TIMP2	AMP		-0.134	-	-	-	0.5	0.421	1	1	<0.000543	0.172	1
GDAP1L1	AMP		-0.134	-	-	-	0.5	0.42	1	1	<0.000543	0.172	1
CCDC144A	AMP		-0.134	-	-	-	<0.5	0.42	1	1	<0.000542	0.171	1
MYO3B	MUT		-0.135	-	-	-	0.5	0.42	1	1	<0.000542	0.171	1
RGS7	AMP		-0.135	-	-	-	<0.5	0.418	1	1	<0.000541	0.169	1
RNF115	AMP		-0.136	-	-	-	0.5	0.418	1	1	<0.000541	0.169	1
CDH11	MUT		-0.136	-	-	-	<0.5	0.418	1	1	<0.00054	0.169	1
SULF1	AMP		-0.136	-	-	-	<0.5	0.416	1	1	<0.000539	0.166	1
CDKN2C	MUT		-0.137	-	-	-	1	0.416	1	1	<0.000539	0.166	1
SEC22B	AMP		-0.138	-	-	-	0.5	0.414	1	1	<0.000538	0.165	1
B3GNT9	DEL		-0.138	-	-	-	<0.5	0.413	1	1	<0.000538	0.163	1
SSTR1	AMP		-0.14	-	-	-	0.5	0.409	1	1	<0.000537	0.161	1
SAR1B	AMP		-0.141	-	-	-	0.5	0.408	1	1	<0.000536	0.16	1
ADAM6	DEL		-0.141	-	-	-	<0.5	0.408	1	1	<0.000536	0.16	1
EXT1	MUT		-0.141	-	-	-	0.5	0.407	1	1	<0.000535	0.16	1
ANKS1A	AMP		-0.141	-	-	-	<0.5	0.407	1	1	<0.000535	0.158	1
LOC100130331	AMP		-0.142	-	-	-	<0.5	0.405	1	1	<0.000534	0.158	1
RAB2A	AMP		-0.142	-	-	-	<0.5	0.404	1	1	<0.000534	0.157	1
SP140	MUT		-0.142	-	-	-	0.5	0.404	1	1	<0.000533	0.156	1
PTPRD	MUT		-0.142	-	-	-	1	0.404	1	1	<0.000532	0.155	1
SPHAR	AMP		-0.142	-	-	-	1	0.403	1	1	<0.000532	0.155	1
EEF1DP3	AMP		-0.142	-	-	-	1	0.403	1	1	<0.000531	0.155	1
ATP13A4	AMP		-0.142	-	-	-	0.5	0.402	1	1	<0.000531	0.155	1
GLI3	MUT		-0.143	-	-	-	0.5	0.401	1	1	<0.00053	0.152	1
DLG2	AMP		-0.144	-	-	-	0.5	0.398	1	1	<0.00053	0.15	1
FAM50B	DEL		-0.145	-	-	-	0.5	0.397	1	1	<0.000529	0.15	1
ACADM	DEL		-0.145	-	-	-	0.5	0.397	1	1	<0.000529	0.15	1
OR51A4	DEL		-0.145	-	-	-	<0.5	0.396	1	1	<0.000528	0.148	1
ASPH	AMP		-0.146	-	-	-	1	0.396	1	1	<0.000527	0.148	1
PKN2	DEL		-0.146	-	-	-	0.5	0.396	1	1	<0.000527	0.148	1
DEFB125	AMP		-0.146	-	-	-	0.5	0.394	1	1	<0.000526	0.147	1
AKAP9	MUT		-0.146	-	-	-	0.5	0.394	1	1	<0.000526	0.147	1
HYDIN	AMP		-0.146	-	-	-	0.5	0.393	1	1	<0.000525	0.145	1
AHCY	AMP		-0.147	-	-	-	1	0.393	1	1	<0.000525	0.145	1
LOC348021	DEL		-0.148	-	-	-	0.5	0.391	1	1	<0.000524	0.144	1
KCNMB2	AMP		-0.148	-	-	-	<0.5	0.39	1	1	<0.000524	0.144	1
GCC1	AMP		-0.148	-	-	-	0.5	0.389	1	1	<0.000523	0.144	1
OSTN	AMP		-0.149	-	-	-	0.5	0.387	1	1	<0.000522	0.143	1
NLRP1	MUT		-0.15	-	-	-	0.5	0.386	1	1	<0.000522	0.143	1
RTP4	AMP		-0.15	-	-	-	<0.5	0.385	1	1	<0.000521	0.143	1
OR11H6	AMP		-0.15	-	-	-	0.5	0.384	1	1	<0.000521	0.141	1
GOLGA8C	AMP		-0.151	-	-	-	0.5	0.384	1	1	<0.00052	0.141	1
C21orf99	AMP		-0.151	-	-	-	0.5	0.383	1	1	<0.00052	0.141	1
TDRD3	DEL		-0.151	-	-	-	0.5	0.383	1	1	<0.000519	0.141	1
DST	MUT		-0.152	-	-	-	0.5	0.382	1	1	<0.000519	0.139	1
LOC283914	AMP		-0.152	-	-	-	0.5	0.381	1	1	<0.000518	0.138	1
NEURL1B	AMP		-0.153	-	-	-	<0.5	0.378	1	1	<0.000518	0.136	1
MATR3	AMP		-0.154	-	-	-	0.5	0.376	1	1	<0.000517	0.134	1
SLC39A11	AMP		-0.154	-	-	-	1	0.376	1	1	<0.000517	0.133	1
UTS2D	AMP		-0.154	-	-	-	<0.5	0.376	1	1	<0.000516	0.133	1
NCRNA00029	AMP		-0.154	-	-	-	1	0.375	1	1	<0.000515	0.133	1
WWOX	DEL		-0.155	-	-	-	<0.5	0.373	1	1	<0.000515	0.132	1
NAALADL2	AMP		-0.156	-	-	-	0.5	0.371	1	1	<0.000514	0.13	1
PLEKHF2	AMP		-0.157	-	-	-	0.5	0.37	1	1	<0.000514	0.129	1
FAM21B	AMP		-0.158	-	-	-	0.5	0.37	1	1	<0.000513	0.129	1
FAM84B	AMP		-0.159	-	-	-	<0.5	0.366	1	1	<0.000513	0.127	1
ISG20L2	AMP		-0.159	-	-	-	<0.5	0.365	1	1	<0.000512	0.127	1
CALN1	AMP		-0.16	-	-	-	0.5	0.364	1	1	<0.000512	0.125	1
FGF10	AMP		-0.16	-	-	-	0.5	0.364	1	1	<0.000511	0.125	1
FAM66E	DEL		-0.16	-	-	-	0.5	0.364	1	1	<0.000511	0.125	1
HCG2P7	DEL		-0.161	-	-	-	1	0.362	1	1	<0.00051	0.124	1
SLC45A1	AMP		-0.161	-	-	-	<0.5	0.362	1	1	<0.00051	0.124	1
BIRC6	MUT		-0.161	-	-	-	0.5	0.361	1	1	<0.000509	0.123	1
FAM53A	DEL		-0.161	-	-	-	0.5	0.361	1	1	<0.000509	0.123	1
DIAPH3	DEL		-0.161	-	-	-	1	0.361	1	1	<0.000508	0.122	1
NSMCE2	AMP		-0.161	-	-	-	<0.5	0.361	1	1	<0.000508	0.122	1
ERN2	MUT		-0.162	-	-	-	<0.5	0.359	1	1	<0.000507	0.121	1
PRMT6	AMP		-0.162	-	-	-	0.5	0.357	1	1	<0.000507	0.12	1
C3orf21	AMP		-0.163	-	-	-	1	0.355	1	1	<0.000506	0.119	1
PRH1	DEL		-0.163	-	-	-	0.5	0.355	1	1	<0.000506	0.119	1
GRID1	DEL		-0.163	-	-	-	1	0.355	1	1	<0.000505	0.119	1
KCNN3	AMP		-0.163	-	-	-	<0.5	0.355	1	1	<0.000505	0.119	1
MMP8	MUT		-0.163	-	-	-	<0.5	0.355	1	1	<0.000504	0.119	1
KIAA0947	AMP		-0.164	-	-	-	0.5	0.35	1	1	<0.000504	0.116	1
STK32B	DEL		-0.164	-	-	-	0.5	0.35	1	1	<0.000503	0.116	1
ATP10A	AMP		-0.164	-	-	-	<0.5	0.35	1	1	<0.000503	0.116	1
EP300	DEL		-0.165	-	-	-	0.5	0.348	1	1	<0.000502	0.114	1
FAM19A5	DEL		-0.166	-	-	-	0.5	0.347	1	1	<0.000502	0.114	1
ITIH2	AMP		-0.166	-	-	-	<0.5	0.347	1	1	<0.000501	0.114	1
SMAD4	MUT		-0.166	-	-	-	0.5	0.346	1	1	<0.000501	0.112	1
MRPL14	AMP		-0.166	-	-	-	<0.5	0.345	1	1	<5e-04	0.112	1
SFRS6	AMP		-0.166	-	-	-	0.5	0.345	1	1	<5e-04	0.111	1
WNK1	DEL		-0.166	-	-	-	<0.5	0.344	1	1	<0.000499	0.111	1
H6PD	DEL		-0.166	-	-	-	<0.5	0.344	1	1	<0.000499	0.111	1
KHDRBS2	AMP		-0.167	-	-	-	<0.5	0.343	1	1	<0.000498	0.11	1
SDK1	DEL		-0.167	-	-	-	0.5	0.34	1	1	<0.000498	0.107	1
SCAP	DEL		-0.167	-	-	-	<0.5	0.34	1	1	<0.000497	0.107	1
PSD3	DEL		-0.168	-	-	-	0.5	0.34	1	1	<0.000497	0.107	1
AUTS2	DEL		-0.168	-	-	-	1	0.338	1	1	<0.000496	0.106	1
LOC728190	DEL		-0.168	-	-	-	0.5	0.338	1	1	<0.000496	0.106	1
TPRG1	AMP		-0.169	-	-	-	<0.5	0.337	1	1	<0.000495	0.106	1
RNASEN	AMP		-0.169	-	-	-	0.5	0.337	1	1	<0.000495	0.106	1
MRPL22	AMP		-0.169	-	-	-	0.5	0.336	1	1	<0.000494	0.104	1
IFI16	AMP		-0.171	-	-	-	<0.5	0.332	1	1	<0.000494	0.102	1
EFR3A	AMP		-0.171	-	-	-	<0.5	0.331	1	1	<0.000493	0.102	1
POM121L8P	DEL		-0.171	-	-	-	<0.5	0.331	1	1	<0.000493	0.102	1
CLCC1	DEL		-0.171	-	-	-	0.5	0.33	1	1	<0.000492	0.101	1
BRD4	MUT		-0.172	-	-	-	0.5	0.328	1	1	<0.000492	0.0997	1
SENP2	AMP		-0.173	-	-	-	0.5	0.328	1	1	<0.000491	0.0997	1
ZNF704	AMP		-0.173	-	-	-	<0.5	0.328	1	1	<0.000491	0.0997	1
PMVK	AMP		-0.173	-	-	-	<0.5	0.327	1	1	<0.00049	0.0997	1
DEFB105A	DEL		-0.174	-	-	-	<0.5	0.324	1	1	<0.00049	0.096	1
DDX12	DEL		-0.175	-	-	-	0.5	0.323	1	1	<0.000489	0.096	1
C13orf18	DEL		-0.176	-	-	-	0.5	0.32	1	1	<0.000489	0.0946	1
LOC391322	DEL		-0.176	-	-	-	0.5	0.32	1	1	<0.000488	0.0946	1
AGPAT6	AMP		-0.176	-	-	-	<0.5	0.32	1	1	<0.000488	0.0938	1
FBRSL1	AMP		-0.177	-	-	-	<0.5	0.318	1	1	<0.000487	0.0931	1
GINS4	DEL		-0.177	-	-	-	<0.5	0.317	1	1	<0.000487	0.0931	1
APOBEC3C	DEL		-0.177	-	-	-	0.5	0.317	1	1	<0.000486	0.0931	1
PRB1	AMP		-0.177	-	-	-	<0.5	0.317	1	1	<0.000486	0.0924	1
KIAA1267	AMP		-0.178	-	-	-	0.5	0.316	1	1	<0.000485	0.0916	1
DMD	AMP		-0.178	-	-	-	1	0.316	1	1	<0.000485	0.0916	1
NRSN2	AMP		-0.178	-	-	-	0.5	0.316	1	1	<0.000484	0.0916	1
NAP1L1	AMP		-0.178	-	-	-	1	0.315	1	1	<0.000484	0.0916	1
KIR3DL2	AMP		-0.178	-	-	-	0.5	0.315	1	1	<0.000484	0.0916	1
SLC45A1	DEL		-0.179	-	-	-	<0.5	0.313	1	1	<0.000483	0.0916	1
MAPRE3	AMP		-0.179	-	-	-	<0.5	0.313	1	1	<0.000483	0.0916	1
TNRC6B	MUT		-0.179	-	-	-	0.5	0.312	1	1	<0.000482	0.0916	1
PLK2	MUT		-0.179	-	-	-	0.5	0.31	1	1	<0.000482	0.0909	1
SERPINE3	DEL		-0.179	-	-	-	0.5	0.309	1	1	<0.000481	0.0902	1
KIAA1217	DEL		-0.179	-	-	-	0.5	0.309	1	1	<0.000481	0.0902	1
PRPF38B	AMP		-0.18	-	-	-	0.5	0.308	1	1	<0.00048	0.0902	1
CARD14	AMP		-0.18	-	-	-	0.5	0.307	1	1	<0.00048	0.0902	1
RPL22	DEL		-0.18	-	-	-	<0.5	0.306	1	1	<0.000479	0.0902	1
PLXNB2	DEL		-0.18	-	-	-	0.5	0.306	1	1	<0.000479	0.0902	1
TP63	AMP		-0.181	-	-	-	0.5	0.305	1	1	<0.000478	0.0902	1
EVC	DEL		-0.181	-	-	-	0.5	0.304	1	1	<0.000478	0.0887	1
SPRY2	MUT		-0.181	-	-	-	0.5	0.304	1	1	<0.000478	0.0887	1
ZNF705A	DEL		-0.182	-	-	-	<0.5	0.302	1	1	<0.000477	0.088	1
EPHA3	DEL		-0.182	-	-	-	<0.5	0.302	1	1	<0.000477	0.0872	1
SUCLG2	DEL		-0.182	-	-	-	<0.5	0.3	1	1	<0.000476	0.0865	1
MIR1257	AMP		-0.183	-	-	-	0.5	0.3	1	1	<0.000476	0.0858	1
KALRN	MUT		-0.183	-	-	-	<0.5	0.299	1	1	<0.000475	0.0858	1
GRIK3	AMP		-0.183	-	-	-	0.5	0.299	1	1	<0.000475	0.0858	1
FOXC1	AMP		-0.184	-	-	-	0.5	0.299	1	1	<0.000474	0.0858	1
QSER1	AMP		-0.184	-	-	-	0.5	0.297	1	1	<0.000474	0.085	1
LOC284232	DEL		-0.184	-	-	-	<0.5	0.295	1	1	<0.000473	0.085	1
FXR1	AMP		-0.184	-	-	-	0.5	0.295	1	1	<0.000473	0.085	1
APOL2	DEL		-0.184	-	-	-	0.5	0.295	1	1	<0.000473	0.0836	1
FAM92A1	AMP		-0.185	-	-	-	<0.5	0.294	1	1	<0.000472	0.0828	1
IRF4	DEL		-0.185	-	-	-	0.5	0.294	1	1	<0.000472	0.0828	1
RPL39L	AMP		-0.185	-	-	-	<0.5	0.294	1	1	<0.000471	0.0828	1
ZCCHC7	AMP		-0.186	-	-	-	<0.5	0.291	1	1	<0.000471	0.0806	1
A2BP1	DEL		-0.186	-	-	-	0.5	0.29	1	1	<0.00047	0.0792	1
TOX2	AMP		-0.187	-	-	-	0.5	0.288	1	1	<0.00047	0.0777	1
TBL1XR1	AMP		-0.187	-	-	-	<0.5	0.288	1	1	<0.000469	0.0777	1
SFMBT1	DEL		-0.187	-	-	-	<0.5	0.288	1	1	<0.000469	0.0777	1
HNRNPA3	AMP		-0.187	-	-	-	0.5	0.288	1	1	<0.000469	0.0777	1
MLLT10	MUT		-0.188	-	-	-	<0.5	0.284	1	1	<0.000468	0.077	1
CAB39L	DEL		-0.189	-	-	-	0.5	0.283	1	1	<0.000468	0.077	1
TPD52	AMP		-0.189	-	-	-	<0.5	0.283	1	1	<0.000467	0.077	1
MED30	AMP		-0.189	-	-	-	<0.5	0.283	1	1	<0.000467	0.077	1
CELSR1	DEL		-0.189	-	-	-	0.5	0.283	1	1	<0.000466	0.077	1
OMG	MUT		-0.189	-	-	-	<0.5	0.282	1	1	<0.000466	0.0755	1
INTS4L1	AMP		-0.19	-	-	-	0.5	0.28	1	1	<0.000466	0.074	1
MUC15	AMP		-0.191	-	-	-	<0.5	0.277	1	1	<0.000465	0.0726	1
ZNF385B	DEL		-0.191	-	-	-	<0.5	0.277	1	1	<0.000465	0.0726	1
DLGAP1	AMP		-0.192	-	-	-	0.5	0.274	1	1	<0.000464	0.0718	1
LCE1E	AMP		-0.192	-	-	-	<0.5	0.274	1	1	<0.000464	0.0711	1
SFRS3	AMP		-0.193	-	-	-	<0.5	0.271	1	1	<0.000463	0.0689	1
PIK3CA	AMP		-0.194	-	-	-	<0.5	0.267	1	1	<0.000463	0.0638	1
SYCP2	AMP		-0.194	-	-	-	0.5	0.266	1	1	<0.000463	0.063	1
TLN1	MUT		-0.194	-	-	-	<0.5	0.266	1	1	<0.000462	0.063	1
FRMPD2L1	AMP		-0.194	-	-	-	<0.5	0.266	1	1	<0.000462	0.063	1
PRODH	DEL		-0.195	-	-	-	0.5	0.266	1	1	<0.000461	0.0616	1
GOLGA6L6	AMP		-0.195	-	-	-	0.5	0.265	1	1	<0.000461	0.0616	1
IGF1R	DEL		-0.195	-	-	-	0.5	0.265	1	1	<0.00046	0.0616	1
GPR112	MUT		-0.195	-	-	-	<0.5	0.265	1	1	<0.00046	0.0616	1
NAV3	MUT		-0.196	-	-	-	<0.5	0.262	1	1	<0.00046	0.0587	1
COL4A1	AMP		-0.196	-	-	-	<0.5	0.261	1	1	<0.000459	0.0579	1
GPR26	AMP		-0.196	-	-	-	<0.5	0.26	1	1	<0.000459	0.0565	1
MECOM	MUT		-0.196	-	-	-	<0.5	0.257	1	1	<0.000458	0.0557	1
DNAH5	AMP		-0.197	-	-	-	<0.5	0.257	1	1	<0.000458	0.0557	1
BRAF	MUT		-0.197	-	-	-	<0.5	0.256	1	1	<0.000457	0.055	1
ARL17B	AMP		-0.197	-	-	-	0.5	0.254	1	1	<0.000457	0.0528	1
GPR45	AMP		-0.197	-	-	-	1	0.254	1	1	<0.000457	0.0528	1
FLNA	DEL		-0.198	-	-	-	<0.5	0.252	1	1	<0.000456	0.0521	1
TRIM33	AMP		-0.198	-	-	-	0.5	0.251	1	1	<0.000456	0.0521	1
ZNF772	DEL		-0.198	-	-	-	1	0.249	1	1	<0.000455	0.0506	1
PHYHIP	AMP		-0.198	-	-	-	0.5	0.248	1	1	<0.000455	0.0506	1
TRDMT1	AMP		-0.199	-	-	-	1	0.246	1	1	<0.000455	0.0499	1
DCLK2	AMP		-0.2	-	-	-	0.5	0.242	1	1	<0.000454	0.0484	1
ANKH	AMP		-0.2	-	-	-	<0.5	0.242	1	1	<0.000454	0.0484	1
MAMDC4	MUT		-0.2	-	-	-	<0.5	0.242	1	1	<0.000453	0.0484	1
PRKCD	DEL		-0.201	-	-	-	0.5	0.239	1	1	<0.000453	0.0477	1
EPHA6	MUT		-0.201	-	-	-	0.5	0.239	1	1	<0.000452	0.0477	1
RAD21L1	AMP		-0.201	-	-	-	<0.5	0.239	1	1	<0.000452	0.0477	1
WNK1	MUT		-0.201	-	-	-	1	0.237	1	1	<0.000452	0.0462	1
CES1	DEL		-0.201	-	-	-	<0.5	0.237	1	1	<0.000451	0.0462	1
OR2V2	AMP		-0.201	-	-	-	0.5	0.237	1	1	<0.000451	0.0462	1
NIPBL	AMP		-0.202	-	-	-	0.5	0.236	1	1	<0.00045	0.0455	1
HIPK3	MUT		-0.202	-	-	-	0.5	0.236	1	1	<0.00045	0.0455	1
ADAM2	AMP		-0.202	-	-	-	<0.5	0.235	1	1	<0.00045	0.0455	1
RNF5P1	AMP		-0.202	-	-	-	<0.5	0.234	1	1	<0.000449	0.0447	1
HS6ST2	AMP		-0.203	-	-	-	0.5	0.233	1	1	<0.000449	0.0447	1
JPH2	AMP		-0.203	-	-	-	0.5	0.232	1	1	<0.000448	0.0447	1
LOC100288778	DEL		-0.203	-	-	-	<0.5	0.232	1	1	<0.000448	0.0447	1
DCDC1	AMP		-0.204	-	-	-	<0.5	0.231	1	1	<0.000448	0.0447	1
RCBTB2	MUT		-0.204	-	-	-	<0.5	0.23	1	1	<0.000447	0.0447	1
IRGM	AMP		-0.205	-	-	-	<0.5	0.227	1	1	<0.000447	0.0447	1
MYH9	DEL		-0.206	-	-	-	0.5	0.227	1	1	<0.000446	0.044	1
FAM184B	DEL		-0.206	-	-	-	0.5	0.227	1	1	<0.000446	0.044	1
GSTTP2	DEL		-0.206	-	-	-	<0.5	0.226	1	1	<0.000446	0.044	1
STK38	MUT		-0.207	-	-	-	<0.5	0.223	1	1	<0.000445	0.0411	1
WSB2	DEL		-0.208	-	-	-	<0.5	0.221	1	1	<0.000445	0.0403	1
LZIC	DEL		-0.208	-	-	-	<0.5	0.22	1	1	<0.000444	0.0403	1
MIR28	AMP		-0.209	-	-	-	<0.5	0.219	1	1	<0.000444	0.0403	1
SLC44A5	DEL		-0.209	-	-	-	0.5	0.218	1	1	<0.000444	0.0396	1
GAB1	MUT		-0.209	-	-	-	<0.5	0.217	1	1	<0.000443	0.0389	1
LOC144571	DEL		-0.21	-	-	-	<0.5	0.217	1	1	<0.000443	0.0389	1
EYS	DEL		-0.21	-	-	-	0.5	0.217	1	1	<0.000442	0.0389	1
MST1R	MUT		-0.21	-	-	-	0.5	0.215	1	1	<0.000442	0.0389	1
FAM21A	DEL		-0.21	-	-	-	<0.5	0.215	1	1	<0.000442	0.0389	1
LOH12CR1	DEL		-0.21	-	-	-	<0.5	0.214	1	1	<0.000441	0.0381	1
FAM49B	AMP		-0.21	-	-	-	<0.5	0.214	1	1	<0.000441	0.0381	1
ROBO2	DEL		-0.21	-	-	-	<0.5	0.214	1	1	<0.000441	0.0381	1
FCGR2B	DEL		-0.21	-	-	-	<0.5	0.214	1	1	<0.00044	0.0374	1
MIR138-1	DEL		-0.211	-	-	-	<0.5	0.214	1	1	<0.00044	0.0374	1
PHTF1	AMP		-0.211	-	-	-	0.5	0.214	1	1	<0.000439	0.0374	1
CEP110	MUT		-0.211	-	-	-	<0.5	0.214	1	1	<0.000439	0.0374	1
MARK2	DEL		-0.211	-	-	-	<0.5	0.214	1	1	<0.000439	0.0374	1
SPDYE7P	AMP		-0.212	-	-	-	0.5	0.212	1	1	<0.000438	0.0359	1
OR4C11	DEL		-0.212	-	-	-	0.5	0.21	1	1	<0.000438	0.0345	1
TRPA1	AMP		-0.212	-	-	-	<0.5	0.21	1	1	<0.000437	0.0345	1
ABI1	MUT		-0.212	-	-	-	<0.5	0.21	1	1	<0.000437	0.0345	1
ADAMTS18	MUT		-0.213	-	-	-	<0.5	0.208	1	1	<0.000437	0.0337	1
GLO1	AMP		-0.213	-	-	-	<0.5	0.207	1	1	<0.000436	0.0337	1
COCH	AMP		-0.214	-	-	-	0.5	0.206	1	1	<0.000436	0.0323	1
PCDH9	DEL		-0.214	-	-	-	<0.5	0.205	1	1	<0.000436	0.0323	1
PSG6	DEL		-0.214	-	-	-	0.5	0.205	1	1	<0.000435	0.0323	1
FRG1B	AMP		-0.214	-	-	-	<0.5	0.205	1	1	<0.000435	0.0323	1
MIR556	AMP		-0.214	-	-	-	<0.5	0.205	1	1	<0.000434	0.0323	1
PTPRT	AMP		-0.215	-	-	-	<0.5	0.203	1	1	<0.000434	0.0323	1
PRB1	DEL		-0.215	-	-	-	0.5	0.203	1	1	<0.000434	0.0323	1
PRMT8	DEL		-0.215	-	-	-	<0.5	0.203	1	1	<0.000433	0.0323	1
DBF4	MUT		-0.215	-	-	-	<0.5	0.202	1	1	<0.000433	0.0308	1
LOC96610	DEL		-0.215	-	-	-	0.5	0.202	1	1	<0.000433	0.0308	1
TP53TG3B	DEL		-0.215	-	-	-	<0.5	0.202	1	1	<0.000432	0.0308	1
CPNE3	AMP		-0.215	-	-	-	<0.5	0.202	1	1	<0.000432	0.0308	1
CDH4	AMP		-0.215	-	-	-	0.5	0.202	1	1	<0.000431	0.0308	1
KIR2DL3	AMP		-0.216	-	-	-	0.5	0.202	1	1	<0.000431	0.0301	1
HSPH1	AMP		-0.216	-	-	-	0.5	0.201	1	1	<0.000431	0.0293	1
CTNNA3	AMP		-0.216	-	-	-	0.5	0.201	1	1	<0.00043	0.0293	1
NCOA4	MUT		-0.216	-	-	-	<0.5	0.2	1	1	<0.00043	0.0286	1
FHIT	DEL		-0.216	-	-	-	0.5	0.199	1	1	<0.00043	0.0279	1
TSTA3	AMP		-0.216	-	-	-	<0.5	0.199	1	1	<0.000429	0.0279	1
PIK3R4	MUT		-0.216	-	-	-	<0.5	0.199	1	1	<0.000429	0.0279	1
PTPRG	DEL		-0.217	-	-	-	<0.5	0.199	1	1	<0.000428	0.0279	1
TSPAN15	AMP		-0.217	-	-	-	0.5	0.199	1	1	<0.000428	0.0279	1
LCE3C	DEL		-0.217	-	-	-	0.5	0.199	1	1	<0.000428	0.0279	1
C18orf1	AMP		-0.217	-	-	-	<0.5	0.199	1	1	<0.000427	0.0279	1
ERBB3	MUT		-0.218	-	-	-	0.5	0.198	1	1	<0.000427	0.0279	1
BTNL3	DEL		-0.218	-	-	-	0.5	0.197	1	1	<0.000427	0.0279	1
GOLGA8B	DEL		-0.218	-	-	-	0.5	0.197	1	1	<0.000426	0.0279	1
PAG1	AMP		-0.219	-	-	-	<0.5	0.195	1	1	<0.000426	0.0279	1
RIMS2	AMP		-0.219	-	-	-	<0.5	0.195	1	1	<0.000426	0.0279	1
MLLT1	DEL		-0.22	-	-	-	<0.5	0.193	1	1	<0.000425	0.0279	1
GRIK2	DEL		-0.22	-	-	-	0.5	0.193	1	1	<0.000425	0.0279	1
SUMF1	AMP		-0.22	-	-	-	0.5	0.192	1	1	<0.000424	0.0271	1
UBQLN4	AMP		-0.22	-	-	-	<0.5	0.192	1	1	<0.000424	0.0264	1
PLAG1	AMP		-0.221	-	-	-	0.5	0.192	1	1	<0.000424	0.0264	1
GREM2	AMP		-0.221	-	-	-	<0.5	0.191	1	1	<0.000423	0.0264	1
CLTC	DEL		-0.221	-	-	-	<0.5	0.19	1	1	<0.000423	0.0264	1
FN1	MUT		-0.221	-	-	-	0.5	0.19	1	1	<0.000423	0.0264	1
SVIL	DEL		-0.222	-	-	-	0.5	0.189	1	1	<0.000422	0.0257	1
RMND5A	AMP		-0.222	-	-	-	0.5	0.189	1	1	<0.000422	0.0257	1
PLEKHB2	AMP		-0.222	-	-	-	<0.5	0.188	1	1	<0.000422	0.0249	1
EFCAB1	AMP		-0.222	-	-	-	<0.5	0.187	1	1	<0.000421	0.0249	1
PSG11	DEL		-0.223	-	-	-	<0.5	0.186	1	1	<0.000421	0.0249	1
OR4F17	DEL		-0.223	-	-	-	0.5	0.185	1	1	<0.000421	0.0249	1
RFT1	DEL		-0.223	-	-	-	<0.5	0.185	1	1	<0.00042	0.0249	1
DNAJB6	DEL		-0.223	-	-	-	0.5	0.185	1	1	<0.00042	0.0249	1
CNN2	DEL		-0.223	-	-	-	<0.5	0.184	1	1	<0.000419	0.0242	1
RYBP	DEL		-0.223	-	-	-	<0.5	0.184	1	1	<0.000419	0.0242	1
LOC148189	AMP		-0.224	-	-	-	<0.5	0.183	1	1	<0.000419	0.0242	1
NUBPL	AMP		-0.224	-	-	-	<0.5	0.18	1	1	<0.000418	0.0235	1
TPTE2P3	DEL		-0.225	-	-	-	<0.5	0.18	1	1	<0.000418	0.0235	1
BCR	MUT		-0.225	-	-	-	<0.5	0.18	1	1	<0.000418	0.0235	1
ERRFI1	DEL		-0.225	-	-	-	<0.5	0.179	1	1	<0.000417	0.0235	1
CDKN1A	AMP		-0.225	-	-	-	<0.5	0.179	1	1	<0.000417	0.0235	1
PXMP4	AMP		-0.225	-	-	-	0.5	0.179	1	1	<0.000417	0.0235	1
VSTM2A	AMP		-0.225	-	-	-	<0.5	0.178	1	1	<0.000416	0.0227	1
DYRK4	MUT		-0.226	-	-	-	0.5	0.178	1	1	<0.000416	0.0227	1
NPR2	AMP		-0.226	-	-	-	<0.5	0.176	1	1	<0.000416	0.022	1
C6orf97	AMP		-0.227	-	-	-	0.5	0.174	1	1	<0.000415	0.0213	1
TPST1	AMP		-0.227	-	-	-	1	0.174	1	1	<0.000415	0.0213	1
ST3GAL3	AMP		-0.227	-	-	-	<0.5	0.173	1	1	<0.000415	0.0213	1
PLEKHA5	MUT		-0.227	-	-	-	0.5	0.172	1	1	<0.000414	0.0213	1
KIF6	AMP		-0.227	-	-	-	<0.5	0.171	1	1	<0.000414	0.0213	1
TRIO	AMP		-0.228	-	-	-	<0.5	0.171	1	1	<0.000414	0.0213	1
SLC2A10	AMP		-0.228	-	-	-	<0.5	0.171	1	1	<0.000413	0.0213	1
CSPP1	MUT		-0.228	-	-	-	<0.5	0.171	1	1	<0.000413	0.0213	1
CENPP	DEL		-0.228	-	-	-	0.5	0.17	1	1	<0.000413	0.0213	1
APOBEC3B	DEL		-0.228	-	-	-	<0.5	0.17	1	1	<0.000412	0.0213	1
AMY2A	AMP		-0.229	-	-	-	0.5	0.168	1	1	<0.000412	0.0205	1
TFAP2A	AMP		-0.23	-	-	-	<0.5	0.168	1	1	<0.000412	0.0205	1
MIR548F1	AMP		-0.23	-	-	-	<0.5	0.166	1	1	<0.000411	0.0198	1
GSTA1	AMP		-0.231	-	-	-	<0.5	0.164	1	1	<0.000411	0.0183	1
C15orf2	MUT		-0.231	-	-	-	<0.5	0.163	1	1	<0.000411	0.0183	1
HLA-H	DEL		-0.231	-	-	-	<0.5	0.163	1	1	<0.00041	0.0183	1
MLLT4	MUT		-0.231	-	-	-	0.5	0.163	1	1	<0.00041	0.0183	1
FAM190A	DEL		-0.233	-	-	-	<0.5	0.16	1	1	<0.00041	0.0176	1
C15orf60	AMP		-0.233	-	-	-	<0.5	0.159	1	1	<0.000409	0.0176	1
LOC440905	DEL		-0.234	-	-	-	<0.5	0.158	1	1	<0.000409	0.0169	1
FBXO38	AMP		-0.234	-	-	-	<0.5	0.155	1	1	<0.000408	0.0169	1
PAPD5	DEL		-0.236	-	-	-	0.5	0.151	1	1	<0.000408	0.0139	1
APOBEC3A	DEL		-0.237	-	-	-	<0.5	0.15	1	1	<0.000408	0.0139	1
RPS17	AMP		-0.237	-	-	-	0.5	0.15	1	1	<0.000407	0.0139	1
C8orf83	AMP		-0.237	-	-	-	<0.5	0.15	1	1	<0.000407	0.0139	1
HRG	AMP		-0.237	-	-	-	0.5	0.148	1	1	<0.000407	0.0139	1
DHRS4	DEL		-0.237	-	-	-	<0.5	0.148	1	1	<0.000407	0.0139	1
PFKP	AMP		-0.239	-	-	-	<0.5	0.145	1	1	<0.000406	0.0125	1
NPIPL3	DEL		-0.24	-	-	-	<0.5	0.143	1	1	<0.000406	0.011	1
BTNL8	DEL		-0.24	-	-	-	<0.5	0.143	1	1	<0.000406	0.011	1
EFNA5	AMP		-0.24	-	-	-	<0.5	0.143	1	1	<0.000405	0.011	1
SMURF1	MUT		-0.241	-	-	-	<0.5	0.141	1	1	<0.000405	0.0103	1
FAM157A	DEL		-0.241	-	-	-	<0.5	0.141	1	1	<0.000405	0.0103	1
GPR157	DEL		-0.241	-	-	-	<0.5	0.141	1	1	<0.000404	0.0103	1
LOC144571	AMP		-0.242	-	-	-	<0.5	0.14	1	1	<0.000404	0.00953	1
SLC2A7	DEL		-0.243	-	-	-	<0.5	0.139	1	1	<0.000404	0.00953	1
CDH8	DEL		-0.243	-	-	-	<0.5	0.138	1	1	<0.000403	0.00953	1
MDFI	AMP		-0.243	-	-	-	<0.5	0.138	1	1	<0.000403	0.00953	1
FRYL	DEL		-0.244	-	-	-	0.5	0.137	1	1	<0.000403	0.00953	1
IL1RAPL2	AMP		-0.244	-	-	-	0.5	0.136	1	1	<0.000402	0.00953	1
CHL1	AMP		-0.244	-	-	-	<0.5	0.136	1	1	<0.000402	0.00953	1
KDM6A	DEL		-0.244	-	-	-	<0.5	0.135	1	1	<0.000402	0.00953	1
ADCY8	AMP		-0.245	-	-	-	<0.5	0.134	1	1	<0.000401	0.00953	1
TYW1	AMP		-0.246	-	-	-	<0.5	0.133	1	1	<0.000401	0.00953	1
OR51A2	DEL		-0.246	-	-	-	<0.5	0.132	1	1	<0.000401	0.00953	1
TTC28	DEL		-0.246	-	-	-	<0.5	0.132	1	1	<4e-04	0.00953	1
AGAP1	DEL		-0.247	-	-	-	0.5	0.131	1	1	<4e-04	0.00953	1
ZNF521	MUT		-0.247	-	-	-	<0.5	0.13	1	1	<4e-04	0.00953	1
GRIA3	AMP		-0.247	-	-	-	<0.5	0.13	1	1	<0.000399	0.00953	1
ZNF547	DEL		-0.248	-	-	-	0.5	0.13	1	1	<0.000399	0.00953	1
RYR3	DEL		-0.248	-	-	-	<0.5	0.129	1	1	<0.000399	0.00806	1
IMPA1	AMP		-0.249	-	-	-	<0.5	0.125	1	1	<0.000398	0.00733	1
ANKRD11	DEL		-0.25	-	-	-	<0.5	0.125	1	1	<0.000398	0.00733	1
CXorf51	AMP		-0.25	-	-	-	<0.5	0.124	1	1	<0.000398	0.00733	1
MIIP	DEL		-0.25	-	-	-	<0.5	0.124	1	1	<0.000397	0.00733	1
PPARGC1B	AMP		-0.251	-	-	-	<0.5	0.123	1	1	<0.000397	0.00733	1
HLA-DQA1	AMP		-0.251	-	-	-	<0.5	0.122	1	1	<0.000397	0.00733	1
TMSL3	AMP		-0.252	-	-	-	<0.5	0.12	1	1	<0.000397	0.00733	1
ULK4	DEL		-0.253	-	-	-	0.5	0.119	1	1	<0.000396	0.0066	1
C9orf150	AMP		-0.253	-	-	-	<0.5	0.118	1	1	<0.000396	0.0066	1
NCAPD3	MUT		-0.253	-	-	-	<0.5	0.117	1	1	<0.000396	0.0066	1
SLC24A3	AMP		-0.253	-	-	-	<0.5	0.117	1	1	<0.000395	0.0066	1
B4GALT1	AMP		-0.253	-	-	-	<0.5	0.115	1	1	<0.000395	0.00587	1
CSMD3	MUT		-0.254	-	-	-	<0.5	0.113	1	1	<0.000395	0.00587	1
KANK1	AMP		-0.255	-	-	-	<0.5	0.113	1	1	<0.000394	0.00587	1
RB1	DEL		-0.255	-	-	-	<0.5	0.112	1	1	<0.000394	0.00587	1
ST3GAL1	AMP		-0.256	-	-	-	<0.5	0.112	1	1	<0.000394	0.00587	1
C3orf18	DEL		-0.256	-	-	-	<0.5	0.111	1	1	<0.000393	0.00587	1
DAPK1	MUT		-0.256	-	-	-	0.5	0.11	1	1	<0.000393	0.00587	1
PART1	DEL		-0.257	-	-	-	0.5	0.109	1	1	<0.000393	0.00587	1
LRGUK	MUT		-0.258	-	-	-	<0.5	0.109	1	1	<0.000392	0.00587	1
C6orf142	DEL		-0.258	-	-	-	<0.5	0.108	1	1	<0.000392	0.00587	1
ZNF343	AMP		-0.258	-	-	-	0.5	0.107	1	1	<0.000392	0.00587	1
TTN	MUT		-0.26	-	-	-	<0.5	0.103	1	1	<0.000392	0.00513	1
LOC100192378	AMP		-0.26	-	-	-	<0.5	0.103	1	1	<0.000391	0.00513	1
RAF1	MUT		-0.261	-	-	-	<0.5	0.1	1	1	<0.000391	0.00513	1
SEC61G	AMP		-0.262	-	-	-	<0.5	0.0997	1	1	<0.000391	0.00513	1
ALS2	MUT		-0.262	-	-	-	0.5	0.0982	1	1	<0.00039	0.0044	1
RPL23AP82	DEL		-0.262	-	-	-	0.5	0.0982	1	1	<0.00039	0.0044	1
TMEM233	DEL		-0.263	-	-	-	<0.5	0.096	1	1	<0.00039	0.0044	1
HIP1	AMP		-0.263	-	-	-	0.5	0.096	1	1	<0.000389	0.0044	1
LRP1	MUT		-0.264	-	-	-	<0.5	0.0931	1	1	<0.000389	0.0044	1
LOC148145	AMP		-0.264	-	-	-	<0.5	0.0927	1	1	<0.000389	0.0044	1
PPAP2C	DEL		-0.264	-	-	-	<0.5	0.0924	1	1	<0.000389	0.0044	1
MYO3A	MUT		-0.266	-	-	-	<0.5	0.0916	1	1	<0.000388	0.0044	1
AVL9	DEL		-0.266	-	-	-	<0.5	0.0902	1	1	<0.000388	0.0044	1
PKIA	AMP		-0.266	-	-	-	<0.5	0.0887	1	1	<0.000388	0.0044	1
RNF24	AMP		-0.267	-	-	-	<0.5	0.0883	1	1	<0.000387	0.0044	1
DOCK3	MUT		-0.267	-	-	-	<0.5	0.088	1	1	<0.000387	0.0044	1
FBXL7	DEL		-0.267	-	-	-	<0.5	0.088	1	1	<0.000387	0.0044	1
DEFA1B	AMP		-0.268	-	-	-	<0.5	0.088	1	1	<0.000386	0.0044	1
ASAH2	AMP		-0.268	-	-	-	<0.5	0.0872	1	1	<0.000386	0.0044	1
ERBB4	MUT		-0.269	-	-	-	<0.5	0.0839	1	1	<0.000386	0.00367	1
GGT3P	DEL		-0.269	-	-	-	<0.5	0.0832	1	1	<0.000386	0.00367	1
KCNJ8	DEL		-0.27	-	-	-	0.5	0.0814	1	1	<0.000385	0.00367	1
TH1L	AMP		-0.272	-	-	-	<0.5	0.0773	1	1	<0.000385	0.00367	1
TM7SF4	AMP		-0.272	-	-	-	<0.5	0.0773	1	1	<0.000385	0.00367	1
DIAPH2	DEL		-0.273	-	-	-	<0.5	0.077	1	1	<0.000384	0.00367	1
ZNF438	DEL		-0.273	-	-	-	<0.5	0.077	1	1	<0.000384	0.00367	1
C4orf21	DEL		-0.273	-	-	-	<0.5	0.077	1	1	<0.000384	0.00367	1
UQCRFS1	AMP		-0.273	-	-	-	0.5	0.0766	1	1	<0.000383	0.00367	1
SNTG1	AMP		-0.274	-	-	-	<0.5	0.0762	1	1	<0.000383	0.00367	1
DACH1	MUT		-0.274	-	-	-	<0.5	0.0759	1	1	<0.000383	0.00367	1
ENPP6	DEL		-0.277	-	-	-	<0.5	0.0715	1	1	<0.000383	0.00367	1
EYA1	AMP		-0.279	-	-	-	<0.5	0.0689	1	1	<0.000382	0.00367	1
ZWINT	AMP		-0.282	-	-	-	<0.5	0.066	1	1	<0.000382	0.00367	1
FAM194B	DEL		-0.283	-	-	-	<0.5	0.0634	1	1	<0.000382	0.00367	1
BAZ2B	DEL		-0.283	-	-	-	<0.5	0.0634	1	1	<0.000381	0.00367	1
ANKRD26P1	DEL		-0.284	-	-	-	<0.5	0.0616	1	1	<0.000381	0.00293	1
LRP1B	DEL		-0.285	-	-	-	<0.5	0.0609	1	1	<0.000381	0.00293	1
GTDC1	DEL		-0.285	-	-	-	<0.5	0.0609	1	1	<0.000381	0.00293	1
FCRL3	AMP		-0.286	-	-	-	<0.5	0.059	1	1	<0.00038	0.00293	1
MRGPRX1	DEL		-0.286	-	-	-	<0.5	0.0579	1	1	<0.00038	0.00293	1
PHLDA1	AMP		-0.288	-	-	-	<0.5	0.0568	1	1	<0.00038	0.00293	1
STS	DEL		-0.288	-	-	-	<0.5	0.0565	1	1	<0.000379	0.00293	1
RIMBP3C	DEL		-0.288	-	-	-	0.5	0.0561	1	1	<0.000379	0.00293	1
ADAMTS19	MUT		-0.29	-	-	-	<0.5	0.0554	1	1	<0.000379	0.00293	1
OR2T35	AMP		-0.29	-	-	-	<0.5	0.0543	1	1	<0.000379	0.00293	1
SPEG	MUT		-0.291	-	-	-	<0.5	0.0535	1	1	<0.000378	0.0022	1
BAI3	MUT		-0.292	-	-	-	<0.5	0.0524	1	1	<0.000378	0.0022	1
PJA2	AMP		-0.293	-	-	-	<0.5	0.0517	1	1	<0.000378	0.0022	1
TRPM6	MUT		-0.293	-	-	-	<0.5	0.0506	1	1	<0.000377	0.0022	1
RHOA	MUT		-0.295	-	-	-	<0.5	0.048	1	1	<0.000377	0.0022	1
MARK2	MUT		-0.295	-	-	-	<0.5	0.0473	1	1	<0.000377	0.0022	1
NCOA2	AMP		-0.296	-	-	-	<0.5	0.0455	1	1	<0.000377	0.0022	1
PCDH15	AMP		-0.297	-	-	-	<0.5	0.0447	1	1	<0.000376	0.0022	1
ISX	DEL		-0.299	-	-	-	<0.5	0.0418	1	1	<0.000376	0.00147	1
HLA-DQB1	AMP		-0.3	-	-	-	<0.5	0.0392	1	1	<0.000376	0.000733	1
OR4F4	AMP		-0.301	-	-	-	0.5	0.0385	1	1	<0.000375	0.000733	1
NUP98	MUT		-0.303	-	-	-	<0.5	0.0374	1	1	<0.000375	0.000733	1
YSK4	MUT		-0.303	-	-	-	<0.5	0.0374	1	1	<0.000375	0.000733	1
OR10T2	AMP		-0.304	-0.4204	-0.2429	0.5189	<0.5	0.0363	1	1	<0.000375	0.000733	1
SH3KBP1	AMP		-0.304	-0.3751	0.2654	0.6465	<0.5	0.0363	1	1	<0.000374	0.000733	1
INSIG2	DEL		-0.305	-0.4204	-0.2529	0.1911	<0.5	0.0356	1	1	<0.000374	0.000733	1
FBXO43	MUT		-0.307	-0.41	-0.293	0.3428	<0.5	0.0345	1	1	<0.000374	0.000733	1
WDR82	DEL		-0.308	-0.3736	-0.2273	0.3301	<0.5	0.0337	1	1	<0.000373	0.000733	1
LOC80154	AMP		-0.308	-0.3698	-0.2529	0.1567	<0.5	0.0337	1	1	<0.000373	0.000733	1
NSF	AMP		-0.311	-0.4562	-0.2914	0.492	<0.5	0.0293	1	1	<0.000373	0.000733	1
CDK2	MUT		-0.312	-0.4562	-0.3358	-0.1549	<0.5	0.029	1	1	<0.000373	0.000733	1
KIAA0564	DEL		-0.312	-0.4204	-0.2824	0.2466	<0.5	0.0282	1	1	<0.000372	0.000733	1
HDHD1A	DEL		-0.314	-0.4168	-0.2825	0.3297	<0.5	0.0275	1	1	<0.000372	0.000733	1
SIRPG	AMP		-0.314	-0.3799	-0.2853	-0.1953	<0.5	0.0271	1	1	<0.000372	0.000733	1
FAM124A	DEL		-0.319	-0.4831	-0.342	0.2725	<0.5	0.0242	1	1	<0.000371	0.000733	1
KRAS	MUT		-0.319	-0.4562	-0.3281	0.309	<0.5	0.0242	1	1	<0.000371	0.000733	1
EXOSC9	DEL		-0.324	-0.4848	-0.3204	0.2223	<0.5	0.0198	1	1	<0.000371	0.000733	1
RAD50	MUT		-0.327	-0.4204	-0.01511	0.5664	<0.5	0.0187	1	1	<0.000371	<0.000733	1
TRPM8	MUT		-0.329	-0.4123	-0.01679	0.4626	<0.5	0.018	1	1	<0.00037	<0.000733	1
ODZ1	MUT		-0.329	-0.4204	-0.2972	0.6621	<0.5	0.0176	1	1	<0.00037	<0.000733	1
MSC	AMP		-0.33	-0.3904	-0.301	0.2287	<0.5	0.0172	1	1	<0.00037	<0.000733	1
SIGLEC14	DEL	19q13.4	-0.331	-0.4204	-0.2973	-0.168	<0.5	0.0172	1	1	<0.00037	<0.000733	1
DDT	DEL	22q11.23	-0.331	-0.4712	-0.3306	0.2762	<0.5	0.0172	1	1	<0.000369	<0.000733	1
LAMA1	MUT		-0.333	-0.4111	-0.2878	0.3211	<0.5	0.0158	1	1	<0.000369	<0.000733	1
ROR2	MUT		-0.333	-0.4192	-0.2878	0.6059	<0.5	0.0154	1	1	<0.000369	<0.000733	1
TRMT12	DEL	8q24.13	-0.337	-0.4303	-0.3097	0.5808	<0.5	0.0132	1	1	<0.000368	<0.000733	1
TUBA8	DEL	22q11.1	-0.351	-0.4192	-0.2942	-0.1623	<0.5	0.00733	1	1	<0.000368	<0.000733	1
EEF1DP3	DEL	13q13.1	-0.365	-0.4363	-0.3154	-0.1832	<0.5	0.00477	1	1	<0.000368	<0.000733	1
KCNB2	AMP	8q13.2	-0.369	-0.3923	-0.3363	-0.1906	<0.5	0.00403	1	1	<0.000368	<0.000733	1
HEATR4	DEL	14q24.3	-0.384	-0.5225	-0.401	-0.1824	<0.5	0.00257	0.875	0.875	<0.000367	<0.000733	1
PRR20C	DEL	13q21.1	-0.404	-0.5225	-0.3885	0.3564	<0.5	0.0022	0.875	0.875	<0.000367	<0.000733	1
SMARCB1	DEL	22q11.23	-0.421	-0.5225	-0.406	0.256	<0.5	0.00147	0.875	0.875	<0.000367	<0.000733	1
FMN2	MUT		-0.457	-0.5225	-0.4157	-0.1947	<0.5	0.000733	0.875	0.875	<0.000367	<0.000733	1
