# Supplementary material for: A genetic basis for the variation in the vulnerability of cancer to DNA damage
Source: Nat Commun. 2016 Apr 25;7:11428. doi: 10.1038/ncomms11428 (PMC4848553; doi:10.1038/ncomms11428)
Supplement: Supplementary Data 9 — Selected SCNA and gene expression values and survival after irradiation in breast carcinoma. [file ncomms11428-s10.xlsx]

## Sheet: Supplementary Data 9
Supplementary Data 9: Selected SCNA and gene expression values and survival after irradiation in breast carcinoma
Cell Line	Histology	Subhistology	ERBB2 CN	ERBB2 mRNA	ESR1 mRNA	AR mRNA	AUC
HMC18	carcinoma	NS	0.4785	6.41674	4.67051	4.92872	0.755
CAL148	carcinoma	ductal_carcinoma	0.006	9.58042	4.36817	6.96915	1.012
HCC1954	carcinoma	ductal_carcinoma	3.4633	12.9323	4.56625	7.51623	2.573
MDAMB231	carcinoma	NS	0.0894	6.57934	4.44928	4.28409	2.615
CAL51	carcinoma	NS	0.0298	7.53304	4.35572	4.19307	2.646
HCC38	carcinoma	ductal_carcinoma	0.7078	8.96748	4.31499	4.48534	2.675
HCC1428	carcinoma	NS	-0.679	6.99484	5.70109	8.5783	2.87
BT549	carcinoma	ductal_carcinoma	-1.351	6.64105	4.48476	6.20318	3.05
MDAMB157	carcinoma	ductal_carcinoma	-0.1929	6.59659	4.53019	4.39667	3.067
MCF7	carcinoma	NS	-0.9661	7.92969	6.65401	7.11307	3.209
HCC1569	carcinoma	metaplastic_carcinoma	3.065	12.3154	4.25688	4.70894	3.265
SKBR3	carcinoma	NS	2.7814	12.211	4.38626	4.68921	3.321
BT20	carcinoma	ductal_carcinoma	-0.2918	8.04571	4.61418	4.43773	3.487
MDAMB415	carcinoma	NS	-0.0879	7.41745	4.95174	8.62004	3.521
MDAMB468	carcinoma	NS	1.6605	6.50512	4.55538	4.46726	3.622
AU565	carcinoma	NS	2.7059	13.1012	4.54348	6.74524	3.775
HCC1806	carcinoma	ductal_carcinoma	-0.1256	7.34667	4.74769	4.30379	3.776
CAMA1	carcinoma	NS	0.1513	7.90543	5.41959	9.10433	3.945
T47D	carcinoma	ductal_carcinoma	0.5089	8.25662	6.7856	7.22438	4.168
ZR751	carcinoma	ductal_carcinoma	-0.0934	8.613	5.90507	8.13733	4.61
HCC1937	carcinoma	ductal_carcinoma	-0.0018	7.15432	4.60543	4.58577	4.695
MDAMB361	carcinoma	NS	2.2175	11.6621	5.56445	7.1948	4.792
HCC202	carcinoma	ductal_carcinoma	2.4471	12.9906	4.76034	9.7487	4.839
BT474	carcinoma	ductal_carcinoma	3.956	11.9565	5.87317	8.29065	5.317
EFM192A	carcinoma	NS	2.7249	9.05327	5.31625	6.00511	5.352
ZR7530	carcinoma	ductal_carcinoma	2.7367	13.0847	5.64218	9.17409	5.46
MDAMB453	carcinoma	NS	1.1586	10.2083	4.28669	10.1019	5.504
HCC1419	carcinoma	ductal_carcinoma	2.5161	13.4761	5.51473	8.32248	6.188
