# Supplementary material for: A genetic basis for the variation in the vulnerability of cancer to DNA damage
Source: Nat Commun. 2016 Apr 25;7:11428. doi: 10.1038/ncomms11428 (PMC4848553; doi:10.1038/ncomms11428)
Supplement: Supplementary Data 10 — ssGSEA and survival after irradiation in breast carcinoma (top 27 gene sets). [file ncomms11428-s11.xlsx]

## Sheet: Supplementary Data 10
Supplementary Data 10: ssGSEA and survival after irradiation in breast carcinoma (top 27 gene sets)
Rank	ssGSEA
1	CREIGHTON_ENDOCRINE_THERAPY_RESISTANCE_5
2	MOLECULAR_ADAPTOR_ACTIVITY
3	SH3_SH2_ADAPTOR_ACTIVITY
4	DOANE_RESPONSE_TO_ANDROGEN_DN
5	WILLIAMS_ESR1_TARGETS_DN
6	IIZUKA_LIVER_CANCER_PROGRESSION_G2_G3_UP
7	REACTOME_TERMINATION_OF_O_GLYCAN_BIOSYNTHESIS
8	NIKOLSKY_BREAST_CANCER_8Q23_Q24_AMPLICON
9	NRL_DN.V1_UP
10	ST_PAC1_RECEPTOR_PATHWAY
11	OUYANG_PROSTATE_CANCER_MARKERS
12	SMID_BREAST_CANCER_ERBB2_UP
13	SECONDARY_METABOLIC_PROCESS
14	WALLACE_PROSTATE_CANCER_RACE_DN
15	CAFFAREL_RESPONSE_TO_THC_8HR_3_UP
16	VOLTAGE_GATED_POTASSIUM_CHANNEL_ACTIVITY
17	FARMER_BREAST_CANCER_CLUSTER_7
18	CHARAFE_BREAST_CANCER_LUMINAL_VS_BASAL_UP
19	STARK_HYPPOCAMPUS_22Q11_DELETION_DN
20	CAFFAREL_RESPONSE_TO_THC_8HR_5_DN
21	WAMUNYOKOLI_OVARIAN_CANCER_LMP_UP
22	NUMATA_CSF3_SIGNALING_VIA_STAT3
23	FARMER_BREAST_CANCER_APOCRINE_VS_LUMINAL
24	POTASSIUM_ION_TRANSPORT
25	LIM_MAMMARY_LUMINAL_MATURE_UP
26	PTEN_DN.V2_DN
27	MASSARWEH_TAMOXIFEN_RESISTANCE_UP
